# Supplementary material for: LncRNA GAS5-hnRNPK axis inhibited ovarian cancer progression via inhibition of AKT signaling in ovarian cancer cells
Source: Discov Oncol. 2023 Aug 28;14:157. doi: 10.1007/s12672-023-00764-6 (PMC10462600; doi:10.1007/s12672-023-00764-6)
Supplement: Supplementary file 1 — Additional file 1: Table S1. The sequences of primer and shRNAs. [file 12672_2023_764_MOESM1_ESM.xlsx]

## Sheet: Sheet1
18s rRNA(F)	CGATAACGAACGAGACTCTGGC
18s rRNA(R)	CGGACATCTAAGGGCATCACA
qGAPDH-(F)	TGCACCACCAACTGCTTAGC
qGAPDH-(R)	GGCATGGACTGTGGTCATGAG
qGAS5-(F)	CTTCTG GGCTCAAGTGAT CCT
qGAS6-(R)	TTGTGCCATGAG ACTCCATCAG
qhnRNPK-(F)	CAATGGTGAATTTGGTAAACGCC
qhnRNPK-(R)	GTAGTCTGTACGGAGAGCCTTA
hnRNPK-SH1-(F1)	CCGGCTCTGTTGTATGTTGGATTATCTCGAGATAATCCAACATACAACAGAGTTTTTG
hnRNPK-SH1-(R1)	AATTCAAAAACTCTGTTGTATGTTGGATTATCTCGAGATAATCCAACATACAACAGAG
hnRNPK-SH2-(F2)	CCGGTGATGTTTGATGACCGTCGCGCTCGAGCGCGACGGTCATCAAACATCATTTTTG
hnRNPK-SH2-(R2)	AATTCAAAAATGATGTTTGATGACCGTCGCGCTCGAGCGCGACGGTCATCAAACATCA
