# Supplementary material for: LncRNA GAS5-hnRNPK axis inhibited ovarian cancer progression via inhibition of AKT signaling in ovarian cancer cells
Source: Discov Oncol. 2023 Aug 28;14:157. doi: 10.1007/s12672-023-00764-6 (PMC10462600; doi:10.1007/s12672-023-00764-6)
Supplement: Supplementary file 2 — Additional file 2: Table S2. The results of the mass spectrum. [file 12672_2023_764_MOESM2_ESM.xlsx]

## Sheet: R20180600787_RNA_PULL
	Reference	PepCount	UniquePepCount	CoverPercent	MW	PI
	FileScan	Sequence	MH+	Diff(MH+)	Charge	Rank	Score	DeltaScore	ExpectValue	Ions	Reference	DIFF_MODIFIED_CANDIDATE	PI	MissCleavage	Modification	MatchedTIC	NumProteaseTermini	Engine	Tag	Decoy
	R20180600787_RNA_PULL,27058	K.GHYTEGAELVDSVLDVVR.K ! -.GHYTEGAELVDSVLDVVR.K	1958.98	0.00181	2	1	121.91	0	5.72e-11	0|0	sp|P07437|TBB5_HUMAN/sp|Q13509|TBB3_HUMAN/sp|P68371|TBB4B_HUMAN/sp|Q13885|TBB2A_HUMAN/sp|Q9BVA1|TBB2B_HUMAN/tr|A5D907|A5D907_HUMAN/tr|Q8IWP6|Q8IWP6_HUMAN/tr|Q8IZ29|Q8IZ29_HUMAN/tr|Q6LC01|Q6LC01_HUMAN/tr|Q2NKY5|Q2NKY5_HUMAN/tr|B4DMJ5|B4DMJ5_HUMAN/tr|B7ZAF0|B7ZAF0_HUMAN/tr|A1L195|A1L195_HUMAN/tr|B2RBD5|B2RBD5_HUMAN/tr|A5D906|A5D906_HUMAN/tr|Q3ZCR3|Q3ZCR3_HUMAN/tr|Q8N6N5|Q8N6N5_HUMAN/tr|B7ZAK1|B7ZAK…		4.31	0		0	2	MASCOT		T
	R20180600787_RNA_PULL,27058	K.GHYTEGAELVDSVLDVVR.K ! -.GHYTEGAELVDSVLDVVR.K	1958.98	0.00181	2	1	121.91	0	5.72e-11	0|0	sp|P07437|TBB5_HUMAN/sp|Q13509|TBB3_HUMAN/sp|P68371|TBB4B_HUMAN/sp|Q13885|TBB2A_HUMAN/sp|Q9BVA1|TBB2B_HUMAN/tr|A5D907|A5D907_HUMAN/tr|Q8IWP6|Q8IWP6_HUMAN/tr|Q8IZ29|Q8IZ29_HUMAN/tr|Q6LC01|Q6LC01_HUMAN/tr|Q2NKY5|Q2NKY5_HUMAN/tr|B4DMJ5|B4DMJ5_HUMAN/tr|B7ZAF0|B7ZAF0_HUMAN/tr|A1L195|A1L195_HUMAN/tr|B2RBD5|B2RBD5_HUMAN/tr|A5D906|A5D906_HUMAN/tr|Q3ZCR3|Q3ZCR3_HUMAN/tr|Q8N6N5|Q8N6N5_HUMAN/tr|B7ZAK1|B7ZAK…		4.31	0		0	2	MASCOT		T
	R20180600787_RNA_PULL,24516	R.IINEPTAAAIAYGLDR.T ! R.IINEPTAAAIAYGLDR.R	1687.9	-0.00201	2	1	92.24	0	1.65e-07	0|0	sp|P0DMV8|HS71A_HUMAN/sp|P0DMV9|HS71B_HUMAN/tr|B4DVU9|B4DVU9_HUMAN/tr|B4DWK5|B4DWK5_HUMAN/tr|Q59EJ3|Q59EJ3_HUMAN/tr|B4DFN9|B4DFN9_HUMAN/tr|B4DI39|B4DI39_HUMAN/tr|B4E1S9|B4E1S9_HUMAN/tr|A0A1U9X7W4|A0A1U9X7W4_HUMAN/tr|Q9UQC1|Q9UQC1_HUMAN/tr|B4DNT8|B4DNT8_HUMAN/tr|A0A0G2JIW1|A0A0G2JIW1_HUMAN/tr|A8K5I0|A8K5I0_HUMAN ! sp|P17066|HSP76_HUMAN/tr|B3KSM6|B3KSM6_HUMAN/tr|B2R6X5|B2R6X5_HUMAN/tr|B4DHP5|B4DHP5…		4.37	0		0	2	MASCOT		T
	R20180600787_RNA_PULL,24516	R.IINEPTAAAIAYGLDR.T ! R.IINEPTAAAIAYGLDR.R	1687.9	-0.00201	2	1	92.24	0	1.65e-07	0|0	sp|P0DMV8|HS71A_HUMAN/sp|P0DMV9|HS71B_HUMAN/tr|B4DVU9|B4DVU9_HUMAN/tr|B4DWK5|B4DWK5_HUMAN/tr|Q59EJ3|Q59EJ3_HUMAN/tr|B4DFN9|B4DFN9_HUMAN/tr|B4DI39|B4DI39_HUMAN/tr|B4E1S9|B4E1S9_HUMAN/tr|A0A1U9X7W4|A0A1U9X7W4_HUMAN/tr|Q9UQC1|Q9UQC1_HUMAN/tr|B4DNT8|B4DNT8_HUMAN/tr|A0A0G2JIW1|A0A0G2JIW1_HUMAN/tr|A8K5I0|A8K5I0_HUMAN ! sp|P17066|HSP76_HUMAN/tr|B3KSM6|B3KSM6_HUMAN/tr|B2R6X5|B2R6X5_HUMAN/tr|B4DHP5|B4DHP5…		4.37	0		0	2	MASCOT		T
	R20180600787_RNA_PULL,25929	R.AVFVDLEPTVIDEVR.T	1701.91	-0.00095	2	1	90.39	0	8.24e-08	0|0	sp|P68363|TBA1B_HUMAN/sp|Q71U36|TBA1A_HUMAN/sp|Q9BQE3|TBA1C_HUMAN/tr|F5H5D3|F5H5D3_HUMAN/tr|F8VWV9|F8VWV9_HUMAN/tr|B4DN58|B4DN58_HUMAN/tr|Q53GA7|Q53GA7_HUMAN/tr|F8VVB9|F8VVB9_HUMAN/tr|F8VRZ4|F8VRZ4_HUMAN/tr|B3KT06|B3KT06_HUMAN/tr|B7Z1K5|B7Z1K5_HUMAN/tr|F8VX09|F8VX09_HUMAN/tr|A0A1W2PQM2|A0A1W2PQM2_HUMAN/tr|F8VQQ4|F8VQQ4_HUMAN/tr|A8JZY9|A8JZY9_HUMAN/tr|F8VS66|F8VS66_HUMAN/tr|F8VRK0|F8VRK0_HUMAN/tr|…		3.92	0		0	2	MASCOT		T
	R20180600787_RNA_PULL,25929	R.AVFVDLEPTVIDEVR.T	1701.91	-0.00095	2	1	90.39	0	8.24e-08	0|0	sp|P68363|TBA1B_HUMAN/sp|Q71U36|TBA1A_HUMAN/sp|Q9BQE3|TBA1C_HUMAN/tr|F5H5D3|F5H5D3_HUMAN/tr|F8VWV9|F8VWV9_HUMAN/tr|B4DN58|B4DN58_HUMAN/tr|Q53GA7|Q53GA7_HUMAN/tr|F8VVB9|F8VVB9_HUMAN/tr|F8VRZ4|F8VRZ4_HUMAN/tr|B3KT06|B3KT06_HUMAN/tr|B7Z1K5|B7Z1K5_HUMAN/tr|F8VX09|F8VX09_HUMAN/tr|A0A1W2PQM2|A0A1W2PQM2_HUMAN/tr|F8VQQ4|F8VQQ4_HUMAN/tr|A8JZY9|A8JZY9_HUMAN/tr|F8VS66|F8VS66_HUMAN/tr|F8VRK0|F8VRK0_HUMAN/tr|…		3.92	0		0	2	MASCOT		T
	R20180600787_RNA_PULL,8565	R.GDSVSDSGSDALR.S	1265.56	0.00062	2	1	89.69	0	2.78e-08	0|0	sp|Q53EL6|PDCD4_HUMAN/tr|Q5VZS7|Q5VZS7_HUMAN/tr|B4DKX4|B4DKX4_HUMAN/tr|B2R6E2|B2R6E2_HUMAN		3.93	0		0	2	MASCOT		T
	R20180600787_RNA_PULL,28659	R.ETSGNLEQLLLAVVK.S	1613.91	-0.00442	2	1	88.27	0	9.06e-08	0|0	sp|P08758|ANXA5_HUMAN/tr|D6RBE9|D6RBE9_HUMAN/tr|D6RBL5|D6RBL5_HUMAN/tr|V9HWE0|V9HWE0_HUMAN		4.53	0		0	2	MASCOT		T
	R20180600787_RNA_PULL,26303	K.IILDLISESPIK.G	1340.8	-0.00113	2	1	86.92	0	6.84e-08	0|0	sp|P61978|HNRPK_HUMAN/tr|Q5EC54|Q5EC54_HUMAN/tr|A0A024R228|A0A024R228_HUMAN/tr|B4DFF1|B4DFF1_HUMAN/tr|B4DUQ1|B4DUQ1_HUMAN/tr|Q5T6W2|Q5T6W2_HUMAN		4.37	0		0	2	MASCOT		T
	R20180600787_RNA_PULL,3331	K.EDTEEHHLR.D	1165.52	-0.00078	2	1	82.55	0	1.91e-07	0|0	sp|P09651|ROA1_HUMAN/sp|P22626|ROA2_HUMAN/sp|Q32P51|RA1L2_HUMAN/tr|A0A024QZ98|A0A024QZ98_HUMAN/tr|Q0VAC0|Q0VAC0_HUMAN/tr|Q6IPF2|Q6IPF2_HUMAN/tr|F8VZ49|F8VZ49_HUMAN/tr|Q9BSM5|Q9BSM5_HUMAN/tr|I6L957|I6L957_HUMAN/tr|A0A024RAZ7|A0A024RAZ7_HUMAN/tr|A0A024RC46|A0A024RC46_HUMAN/tr|F8VTQ5|F8VTQ5_HUMAN/tr|F8W6I7|F8W6I7_HUMAN/tr|F8VYN5|F8VYN5_HUMAN/tr|A0A024RA28|A0A024RA28_HUMAN/tr|A0A024RB53|A0A024RB53_HU…		4.8	0		0	2	MASCOT		T
	R20180600787_RNA_PULL,3331	K.EDTEEHHLR.D	1165.52	-0.00078	2	1	82.55	0	1.91e-07	0|0	sp|P09651|ROA1_HUMAN/sp|P22626|ROA2_HUMAN/sp|Q32P51|RA1L2_HUMAN/tr|A0A024QZ98|A0A024QZ98_HUMAN/tr|Q0VAC0|Q0VAC0_HUMAN/tr|Q6IPF2|Q6IPF2_HUMAN/tr|F8VZ49|F8VZ49_HUMAN/tr|Q9BSM5|Q9BSM5_HUMAN/tr|I6L957|I6L957_HUMAN/tr|A0A024RAZ7|A0A024RAZ7_HUMAN/tr|A0A024RC46|A0A024RC46_HUMAN/tr|F8VTQ5|F8VTQ5_HUMAN/tr|F8W6I7|F8W6I7_HUMAN/tr|F8VYN5|F8VYN5_HUMAN/tr|A0A024RA28|A0A024RA28_HUMAN/tr|A0A024RB53|A0A024RB53_HU…		4.8	0		0	2	MASCOT		T
	R20180600787_RNA_PULL,24435	K.GVWGTPGQVYDVEEVDVK.D	1976.96	-0.00477	2	1	81.37	0	5.77e-07	0|0	sp|Q53EL6|PDCD4_HUMAN/tr|Q5VZS7|Q5VZS7_HUMAN/tr|B4DKX4|B4DKX4_HUMAN/tr|B2R6E2|B2R6E2_HUMAN		3.92	0		0	2	MASCOT		T
	R20180600787_RNA_PULL,3645	K.EAGGGGVGGPGAK.S	1013.5	0.00032	2	1	80.59	0	4.46e-07	0|0	sp|Q8NC51|PAIRB_HUMAN/tr|Q63HR1|Q63HR1_HUMAN/tr|Q5VU21|Q5VU21_HUMAN/tr|D3DQ70|D3DQ70_HUMAN/tr|D3DQ69|D3DQ69_HUMAN		6.1	0		0	2	MASCOT		T
	R20180600787_RNA_PULL,23988	R.VINEPTAAALAYGLDK.S	1645.88	-0.00889	2	1	79.48	0	9.47e-07	0|0	sp|P38646|GRP75_HUMAN/tr|B7Z4V2|B7Z4V2_HUMAN/tr|Q8N1C8|Q8N1C8_HUMAN/tr|Q2F839|Q2F839_HUMAN/tr|V9HW84|V9HW84_HUMAN/tr|B7Z1V7|B7Z1V7_HUMAN		4.37	0		0	2	MASCOT		T
	R20180600787_RNA_PULL,16943	K.LIAPVAEEEATVPNNK.I	1694.9	-0.00104	2	1	76.61	0	1.56e-06	0|0	sp|P07195|LDHB_HUMAN/tr|C9J7H8|C9J7H8_HUMAN/tr|A8MW50|A8MW50_HUMAN/tr|Q5U077|Q5U077_HUMAN/tr|F5H793|F5H793_HUMAN		4.25	0		0	2	MASCOT		T
	R20180600787_RNA_PULL,26552	R.M*TDQEAIQDLWQWR.K	1835.84	0.0038	2	1	76.33	0	1.4e-06	0|0	sp|P06748|NPM_HUMAN/tr|Q9BTI9|Q9BTI9_HUMAN/tr|A0A0S2Z4G7|A0A0S2Z4G7_HUMAN/tr|A0A0S2Z491|A0A0S2Z491_HUMAN		4.03	0	15.994919 Oxidation (M)	0	2	MASCOT		T
	R20180600787_RNA_PULL,19488	R.VDIITGTLGK.A	1016.6	-0.00022	2	1	76.12	0	1.56e-06	0|0	tr|A0A2P9AUH7|A0A2P9AUH7_HUMAN/tr|A0A2P9AA90|A0A2P9AA90_HUMAN		5.81	0		0	2	MASCOT		T
	R20180600787_RNA_PULL,13224	K.LVLVGDGGTGK.T	1015.58	0.00112	2	1	74.76	0	4.12e-06	0|0	sp|P62826|RAN_HUMAN/tr|Q0EFC9|Q0EFC9_HUMAN/tr|B5MDF5|B5MDF5_HUMAN/tr|J3KQE5|J3KQE5_HUMAN/tr|H0YFC6|H0YFC6_HUMAN/tr|Q96QB7|Q96QB7_HUMAN		5.84	0		0	2	MASCOT		T
	R20180600787_RNA_PULL,27858	K.DLADELALVDVIEDK.L	1657.85	-0.00091	2	1	73.83	0	5.86e-06	0|0	sp|P00338|LDHA_HUMAN/tr|F5GZQ4|F5GZQ4_HUMAN/tr|F5GYU2|F5GYU2_HUMAN/tr|F5GXH2|F5GXH2_HUMAN/tr|F5H5J4|F5H5J4_HUMAN/tr|F5H6W8|F5H6W8_HUMAN/tr|F5GXY2|F5GXY2_HUMAN/tr|V9HWB9|V9HWB9_HUMAN		3.66	0		0	2	MASCOT		T
	R20180600787_RNA_PULL,22005	R.FVEECFQAGIISK.Q	1527.75	0.0008	2	1	73.56	0	2.84e-06	0|0	sp|Q53EL6|PDCD4_HUMAN/tr|B4DKX4|B4DKX4_HUMAN/tr|B2R6E2|B2R6E2_HUMAN		4.53	0		0	2	MASCOT		T
	R20180600787_RNA_PULL,9689	K.AVTEQGAELSNEER.N	1532.72	0.00213	2	1	72.76	0	3.03e-06	0|0	sp|P27348|1433T_HUMAN/tr|E9PG15|E9PG15_HUMAN/tr|Q53RR5|Q53RR5_HUMAN		4.09	0		0	2	MASCOT		T
	R20180600787_RNA_PULL,24835	K.LLDAVDTYIPVPAR.D	1542.85	-0.00063	2	1	71.69	0	4.99e-06	0|0	sp|P49411|EFTU_HUMAN		4.21	0		0	2	MASCOT		T
	R20180600787_RNA_PULL,25653	K.LTLSALIDGK.N ! K.LTLSALLDGK.N	1030.61	-3e-05	2	1	70.42	0	4.89e-06	0|0	sp|Q9Y277|VDAC3_HUMAN ! sp|P21796|VDAC1_HUMAN/tr|B3KTS5|B3KTS5_HUMAN/tr|B4DEI3|B4DEI3_HUMAN/tr|A0A1L1UHR1|A0A1L1UHR1_HUMAN		5.84	0		0	2	MASCOT		T
	R20180600787_RNA_PULL,23920	K.LYTLVLTDPDAPSR.K	1560.83	-0.00061	2	1	70.13	0	8.84e-06	0|0	sp|P30086|PEBP1_HUMAN/tr|B4DRT4|B4DRT4_HUMAN/tr|A0A0K0K1J6|A0A0K0K1J6_HUMAN/tr|D9IAI1|D9IAI1_HUMAN		4.21	0		0	2	MASCOT		T
	R20180600787_RNA_PULL,27145	K.SGVPVLAVSLALEGK.A	1439.85	0.00094	2	1	69.92	0	2.75e-06	0|0	sp|Q53EL6|PDCD4_HUMAN/tr|Q5VZS7|Q5VZS7_HUMAN/tr|B4DKX4|B4DKX4_HUMAN/tr|B2R6E2|B2R6E2_HUMAN		5.72	0		0	2	MASCOT		T
	R20180600787_RNA_PULL,2603	K.TAAAAAEHSQR.E	1112.54	-0.00107	2	1	69.86	0	5.57e-06	0|0	sp|O43242|PSMD3_HUMAN/tr|B3KNN7|B3KNN7_HUMAN/tr|B4DV84|B4DV84_HUMAN/tr|Q6IBN0|Q6IBN0_HUMAN/tr|B4DEB0|B4DEB0_HUMAN/tr|B4DPM7|B4DPM7_HUMAN/tr|Q8N9M2|Q8N9M2_HUMAN		6.41	0		0	2	MASCOT		T
	R20180600787_RNA_PULL,27045	K.GHYTEGAELVDSVLDVVR.K ! -.GHYTEGAELVDSVLDVVR.K	1958.98	-0.00422	3	1	69.44	0	9.92e-06	0|0	sp|P07437|TBB5_HUMAN/sp|Q13509|TBB3_HUMAN/sp|P68371|TBB4B_HUMAN/sp|Q13885|TBB2A_HUMAN/sp|Q9BVA1|TBB2B_HUMAN/tr|A5D907|A5D907_HUMAN/tr|Q8IWP6|Q8IWP6_HUMAN/tr|Q8IZ29|Q8IZ29_HUMAN/tr|Q6LC01|Q6LC01_HUMAN/tr|Q2NKY5|Q2NKY5_HUMAN/tr|B4DMJ5|B4DMJ5_HUMAN/tr|B7ZAF0|B7ZAF0_HUMAN/tr|A1L195|A1L195_HUMAN/tr|B2RBD5|B2RBD5_HUMAN/tr|A5D906|A5D906_HUMAN/tr|Q3ZCR3|Q3ZCR3_HUMAN/tr|Q8N6N5|Q8N6N5_HUMAN/tr|B7ZAK1|B7ZAK…		4.31	0		0	2	MASCOT		T
	R20180600787_RNA_PULL,27045	K.GHYTEGAELVDSVLDVVR.K ! -.GHYTEGAELVDSVLDVVR.K	1958.98	-0.00422	3	1	69.44	0	9.92e-06	0|0	sp|P07437|TBB5_HUMAN/sp|Q13509|TBB3_HUMAN/sp|P68371|TBB4B_HUMAN/sp|Q13885|TBB2A_HUMAN/sp|Q9BVA1|TBB2B_HUMAN/tr|A5D907|A5D907_HUMAN/tr|Q8IWP6|Q8IWP6_HUMAN/tr|Q8IZ29|Q8IZ29_HUMAN/tr|Q6LC01|Q6LC01_HUMAN/tr|Q2NKY5|Q2NKY5_HUMAN/tr|B4DMJ5|B4DMJ5_HUMAN/tr|B7ZAF0|B7ZAF0_HUMAN/tr|A1L195|A1L195_HUMAN/tr|B2RBD5|B2RBD5_HUMAN/tr|A5D906|A5D906_HUMAN/tr|Q3ZCR3|Q3ZCR3_HUMAN/tr|Q8N6N5|Q8N6N5_HUMAN/tr|B7ZAK1|B7ZAK…		4.31	0		0	2	MASCOT		T
	R20180600787_RNA_PULL,7095	K.AVTEQGHELSNEER.N	1598.74	0.00079	2	1	68.48	0	1.18e-05	0|0	sp|P31946|1433B_HUMAN/tr|A0A0J9YWE8|A0A0J9YWE8_HUMAN/tr|Q59EQ2|Q59EQ2_HUMAN/tr|Q4VY20|Q4VY20_HUMAN/tr|Q4VY19|Q4VY19_HUMAN/tr|V9HWD6|V9HWD6_HUMAN/tr|A0A0J9YWZ2|A0A0J9YWZ2_HUMAN/tr|B5BU24|B5BU24_HUMAN		4.48	0		0	2	MASCOT		T
	R20180600787_RNA_PULL,27658	K.IPNPDFFEDLEPFR.M	1735.83	-0.00033	2	1	68.33	0	1.06e-05	0|0	sp|P27824|CALX_HUMAN		3.92	0		0	2	MASCOT		T
	R20180600787_RNA_PULL,8612	K.AGFAGDDAPR.A	976.448	0.00016	2	1	67.67	0	6.72e-06	0|0	sp|Q6S8J3|POTEE_HUMAN/sp|P0CG38|POTEI_HUMAN/sp|A5A3E0|POTEF_HUMAN/sp|P0CG39|POTEJ_HUMAN/sp|P60709|ACTB_HUMAN/sp|P68133|ACTS_HUMAN/sp|P63261|ACTG_HUMAN/sp|P63267|ACTH_HUMAN/sp|P68032|ACTC_HUMAN/sp|P62736|ACTA_HUMAN/tr|L0R5C4|L0R5C4_HUMAN/tr|C9JUM1|C9JUM1_HUMAN/tr|A6NL76|A6NL76_HUMAN/tr|K7EM38|K7EM38_HUMAN/tr|Q8WVW5|Q8WVW5_HUMAN/tr|B8ZZJ2|B8ZZJ2_HUMAN/tr|B3KUD3|B3KUD3_HUMAN/tr|F8WCH0|F8WCH0_HUMAN/t…		4.21	0		0	2	MASCOT		T
	R20180600787_RNA_PULL,8612	K.AGFAGDDAPR.A	976.448	0.00016	2	1	67.67	0	6.72e-06	0|0	sp|Q6S8J3|POTEE_HUMAN/sp|P0CG38|POTEI_HUMAN/sp|A5A3E0|POTEF_HUMAN/sp|P0CG39|POTEJ_HUMAN/sp|P60709|ACTB_HUMAN/sp|P68133|ACTS_HUMAN/sp|P63261|ACTG_HUMAN/sp|P63267|ACTH_HUMAN/sp|P68032|ACTC_HUMAN/sp|P62736|ACTA_HUMAN/tr|L0R5C4|L0R5C4_HUMAN/tr|C9JUM1|C9JUM1_HUMAN/tr|A6NL76|A6NL76_HUMAN/tr|K7EM38|K7EM38_HUMAN/tr|Q8WVW5|Q8WVW5_HUMAN/tr|B8ZZJ2|B8ZZJ2_HUMAN/tr|B3KUD3|B3KUD3_HUMAN/tr|F8WCH0|F8WCH0_HUMAN/t…		4.21	0		0	2	MASCOT		T
	R20180600787_RNA_PULL,8612	K.AGFAGDDAPR.A	976.448	0.00016	2	1	67.67	0	6.72e-06	0|0	sp|Q6S8J3|POTEE_HUMAN/sp|P0CG38|POTEI_HUMAN/sp|A5A3E0|POTEF_HUMAN/sp|P0CG39|POTEJ_HUMAN/sp|P60709|ACTB_HUMAN/sp|P68133|ACTS_HUMAN/sp|P63261|ACTG_HUMAN/sp|P63267|ACTH_HUMAN/sp|P68032|ACTC_HUMAN/sp|P62736|ACTA_HUMAN/tr|L0R5C4|L0R5C4_HUMAN/tr|C9JUM1|C9JUM1_HUMAN/tr|A6NL76|A6NL76_HUMAN/tr|K7EM38|K7EM38_HUMAN/tr|Q8WVW5|Q8WVW5_HUMAN/tr|B8ZZJ2|B8ZZJ2_HUMAN/tr|B3KUD3|B3KUD3_HUMAN/tr|F8WCH0|F8WCH0_HUMAN/t…		4.21	0		0	2	MASCOT		T
	R20180600787_RNA_PULL,2936	R.TGSESSQTGTSTTSSR.N ! R.TGSESSQTGTSTTSSR.S	1573.69	0.00011	2	1	67.53	0	9.98e-06	0|0	sp|P23588|IF4B_HUMAN/tr|B4DEP6|B4DEP6_HUMAN/tr|B4DS01|B4DS01_HUMAN/tr|Q7Z5Y0|Q7Z5Y0_HUMAN ! tr|B4DRM3|B4DRM3_HUMAN/tr|E7EX17|E7EX17_HUMAN		5.66	0		0	2	MASCOT		T
	R20180600787_RNA_PULL,8774	K.VAEDEAEAAAAAK.F	1245.6	-0.00062	2	1	67.52	0	3.51e-05	0|0	sp|P08195|4F2_HUMAN/tr|H0YFS2|H0YFS2_HUMAN/tr|F5GZS6|F5GZS6_HUMAN/tr|B4E3E4|B4E3E4_HUMAN/tr|F5H867|F5H867_HUMAN/tr|F5H0E2|F5H0E2_HUMAN/tr|J3KPF3|J3KPF3_HUMAN/tr|B4E2Z3|B4E2Z3_HUMAN/tr|A0A024R599|A0A024R599_HUMAN		4	0		0	2	MASCOT		T
	R20180600787_RNA_PULL,13966	K.VELQELNDR.F	1115.57	-0.0011	2	1	67.35	0	1.33e-05	0|0	sp|P08670|VIME_HUMAN/sp|P17661|DESM_HUMAN/tr|Q53HU8|Q53HU8_HUMAN/tr|Q9H319|Q9H319_HUMAN/tr|B0YJC4|B0YJC4_HUMAN/tr|Q45VM7|Q45VM7_HUMAN/tr|Q45VM6|Q45VM6_HUMAN/tr|A5Z217|A5Z217_HUMAN/tr|Q53SB5|Q53SB5_HUMAN/tr|V9HWE1|V9HWE1_HUMAN/tr|B4DUI0|B4DUI0_HUMAN/tr|L7RDA5|L7RDA5_HUMAN/tr|A0A1B0GTT5|A0A1B0GTT5_HUMAN/tr|B3KRK8|B3KRK8_HUMAN/tr|Q45VM8|Q45VM8_HUMAN		4.14	0		0	2	MASCOT		T
	R20180600787_RNA_PULL,14064	R.INVYYNEATGGK.Y	1328.65	0.00128	2	1	67.32	0	1.18e-05	0|0	sp|P68371|TBB4B_HUMAN/tr|Q8IWP6|Q8IWP6_HUMAN/tr|Q8IZ29|Q8IZ29_HUMAN/tr|Q8N6N5|Q8N6N5_HUMAN/tr|B3KML9|B3KML9_HUMAN/tr|B4DNW1|B4DNW1_HUMAN		6	0		0	2	MASCOT		T
	R20180600787_RNA_PULL,27077	R.ILGLLDAYLK.T	1118.68	-0.00128	2	1	67.3	0	4.28e-06	0|0	sp|P26641|EF1G_HUMAN/tr|B4DUP0|B4DUP0_HUMAN/tr|Q53YD7|Q53YD7_HUMAN/tr|B4DUK7|B4DUK7_HUMAN		5.84	0		0	2	MASCOT		T
	R20180600787_RNA_PULL,23241	K.ILATPPQEDAPSVDIANIR.M	2020.07	-0.00048	2	1	66.76	0	1.55e-05	0|0	sp|P29401|TKT_HUMAN/tr|E9PFF2|E9PFF2_HUMAN/tr|Q53EM5|Q53EM5_HUMAN/tr|B3KPZ8|B3KPZ8_HUMAN/tr|B4DVU1|B4DVU1_HUMAN/tr|B4E022|B4E022_HUMAN/tr|B3KSI4|B3KSI4_HUMAN/tr|A0A0K0K1H9|A0A0K0K1H9_HUMAN/tr|A0A0B4J1R6|A0A0B4J1R6_HUMAN/tr|V9HWD9|V9HWD9_HUMAN		4.03	0		0	2	MASCOT		T
	R20180600787_RNA_PULL,15052	R.ELAEDGYSGVEVR.V	1423.67	0.00653	2	1	66.65	0	1.07e-05	0|0	sp|P23396|RS3_HUMAN/tr|E9PL09|E9PL09_HUMAN/tr|H0YEU2|H0YEU2_HUMAN/tr|F2Z2S8|F2Z2S8_HUMAN/tr|H0YF32|H0YF32_HUMAN/tr|E9PPU1|E9PPU1_HUMAN/tr|E9PQ96|E9PQ96_HUMAN/tr|Q53G83|Q53G83_HUMAN/tr|E9PK82|E9PK82_HUMAN/tr|E9PJH4|E9PJH4_HUMAN/tr|H0YCJ7|H0YCJ7_HUMAN		4	0		0	2	MASCOT		T
	R20180600787_RNA_PULL,20743	R.NPDDITQEEYGEFYK.S	1847.8	0.00361	2	1	66.54	0	3.98e-06	0|0	sp|P08238|HS90B_HUMAN/tr|B4DGL0|B4DGL0_HUMAN/tr|Q6PK50|Q6PK50_HUMAN/tr|B4DMA2|B4DMA2_HUMAN/tr|A0A024RD80|A0A024RD80_HUMAN		3.83	0		0	2	MASCOT		T
	R20180600787_RNA_PULL,2846	R.KAM*EAVAAQGK.A	1119.58	0.00011	2	1	65.54	0	7.73e-05	0|0	sp|P18669|PGAM1_HUMAN/sp|P15259|PGAM2_HUMAN/tr|Q6FHK8|Q6FHK8_HUMAN/tr|Q6P6D7|Q6P6D7_HUMAN/tr|Q53G35|Q53G35_HUMAN/tr|A4D2J6|A4D2J6_HUMAN/tr|B4DJA4|B4DJA4_HUMAN/tr|B4DKL5|B4DKL5_HUMAN/tr|Q6FHU2|Q6FHU2_HUMAN/tr|Q0D2Q6|Q0D2Q6_HUMAN/tr|B4DMJ7|B4DMJ7_HUMAN/tr|B7Z9E5|B7Z9E5_HUMAN/tr|B7ZW15|B7ZW15_HUMAN		8.59	1	15.994919 Oxidation (M)	0	2	MASCOT		T
	R20180600787_RNA_PULL,23966	R.ELDALDANDELTPLGR.I	1741.86	0.00219	2	1	65.13	0	2.3e-05	0|0	sp|Q08211|DHX9_HUMAN/tr|B3KU66|B3KU66_HUMAN		3.77	0		0	2	MASCOT		T
	R20180600787_RNA_PULL,22715	R.GVVDSEDIPLNLSR.E ! R.GVVDSEDLPLNISR.E	1513.79	-0.00235	2	1	64.68	0	2.82e-05	0|0	sp|Q12931|TRAP1_HUMAN/tr|A0A140VJY2|A0A140VJY2_HUMAN/tr|Q8N9Z3|Q8N9Z3_HUMAN/tr|Q9BV61|Q9BV61_HUMAN/tr|I3L239|I3L239_HUMAN/tr|Q53FS6|Q53FS6_HUMAN/tr|Q53G55|Q53G55_HUMAN/tr|I3L0K7|I3L0K7_HUMAN ! sp|P07900|HS90A_HUMAN/sp|P08238|HS90B_HUMAN/tr|Q9H6X9|Q9H6X9_HUMAN/tr|O75322|O75322_HUMAN/tr|Q96HX7|Q96HX7_HUMAN/tr|Q8TBA7|Q8TBA7_HUMAN/tr|B4DGL0|B4DGL0_HUMAN/tr|Q2VPJ6|Q2VPJ6_HUMAN/tr|Q86U12|Q86U12_HUMAN/t…		4.03	0		0	2	MASCOT		T
	R20180600787_RNA_PULL,22715	R.GVVDSEDIPLNLSR.E ! R.GVVDSEDLPLNISR.E	1513.79	-0.00235	2	1	64.68	0	2.82e-05	0|0	sp|Q12931|TRAP1_HUMAN/tr|A0A140VJY2|A0A140VJY2_HUMAN/tr|Q8N9Z3|Q8N9Z3_HUMAN/tr|Q9BV61|Q9BV61_HUMAN/tr|I3L239|I3L239_HUMAN/tr|Q53FS6|Q53FS6_HUMAN/tr|Q53G55|Q53G55_HUMAN/tr|I3L0K7|I3L0K7_HUMAN ! sp|P07900|HS90A_HUMAN/sp|P08238|HS90B_HUMAN/tr|Q9H6X9|Q9H6X9_HUMAN/tr|O75322|O75322_HUMAN/tr|Q96HX7|Q96HX7_HUMAN/tr|Q8TBA7|Q8TBA7_HUMAN/tr|B4DGL0|B4DGL0_HUMAN/tr|Q2VPJ6|Q2VPJ6_HUMAN/tr|Q86U12|Q86U12_HUMAN/t…		4.03	0		0	2	MASCOT		T
	R20180600787_RNA_PULL,11135	K.QEYDESGPSIVHR.K	1516.7	-0.00124	3	1	64.52	0	1.68e-05	0|0	sp|Q6S8J3|POTEE_HUMAN/sp|P0CG38|POTEI_HUMAN/sp|A5A3E0|POTEF_HUMAN/sp|P0CG39|POTEJ_HUMAN/sp|P60709|ACTB_HUMAN/sp|P63261|ACTG_HUMAN/sp|Q9BYX7|ACTBM_HUMAN/tr|L0R5C4|L0R5C4_HUMAN/tr|Q8WVW5|Q8WVW5_HUMAN/tr|Q96DE1|Q96DE1_HUMAN/tr|Q53GK6|Q53GK6_HUMAN/tr|Q6PJ43|Q6PJ43_HUMAN/tr|Q53G99|Q53G99_HUMAN/tr|B3KWQ3|B3KWQ3_HUMAN/tr|B4DW52|B4DW52_HUMAN/tr|B4E3A4|B4E3A4_HUMAN/tr|Q96FU6|Q96FU6_HUMAN/tr|B4DVQ0|B4DVQ0_…		4.65	0		0	2	MASCOT		T
	R20180600787_RNA_PULL,25348	R.AAVPSGASTGIYEALELR.D	1804.94	-0.00488	2	1	64.22	0	3.41e-05	0|0	sp|P06733|ENOA_HUMAN/sp|P13929|ENOB_HUMAN/sp|P09104|ENOG_HUMAN/tr|E5RGZ4|E5RGZ4_HUMAN/tr|A8K3B0|A8K3B0_HUMAN/tr|K7EKN2|K7EKN2_HUMAN/tr|F5H1C3|F5H1C3_HUMAN/tr|E5RG95|E5RG95_HUMAN/tr|B4DUJ6|B4DUJ6_HUMAN/tr|K7EPM1|K7EPM1_HUMAN/tr|F5H0C8|F5H0C8_HUMAN/tr|Q6FHV6|Q6FHV6_HUMAN/tr|A0A024R4F1|A0A024R4F1_HUMAN/tr|E5RI09|E5RI09_HUMAN/tr|K7EM90|K7EM90_HUMAN		4.53	0		0	2	MASCOT		T
	R20180600787_RNA_PULL,25062	K.LISWYDNEFGYSNR.V	1763.8	0.00345	2	1	63.99	0	1.53e-05	0|0	sp|P04406|G3P_HUMAN/tr|E7EUT5|E7EUT5_HUMAN/tr|Q2TSD0|Q2TSD0_HUMAN/tr|V9HVZ4|V9HVZ4_HUMAN		4.37	0		0	2	MASCOT		T
	R20180600787_RNA_PULL,23822	K.LTLSALVDGK.S	1016.6	-0.00069	2	1	63.79	0	2.64e-05	0|0	sp|P45880|VDAC2_HUMAN/tr|A0A0A0MR02|A0A0A0MR02_HUMAN/tr|A0A024QZT0|A0A024QZT0_HUMAN/tr|A0A024QZN9|A0A024QZN9_HUMAN/tr|B4DKM5|B4DKM5_HUMAN		5.84	0		0	2	MASCOT		T
	R20180600787_RNA_PULL,3187	K.ASDVHEVR.K	912.453	-0.00096	2	1	63.3	0	2.02e-05	0|0	sp|P14618|KPYM_HUMAN/tr|A0A024R5Z9|A0A024R5Z9_HUMAN/tr|H3BR70|H3BR70_HUMAN/tr|Q8WUW7|Q8WUW7_HUMAN/tr|Q504U3|Q504U3_HUMAN/tr|H3BQ34|H3BQ34_HUMAN/tr|H3BTN5|H3BTN5_HUMAN/tr|A0A024R609|A0A024R609_HUMAN/tr|B4DRT3|B4DRT3_HUMAN/tr|B4DNK4|B4DNK4_HUMAN/tr|V9HWB8|V9HWB8_HUMAN		5.32	0		0	2	MASCOT		T
	R20180600787_RNA_PULL,7644	R.QDVDNASLAR.L	1088.53	0.00024	2	1	62.57	0	3.5e-05	0|0	sp|P08670|VIME_HUMAN/tr|Q53HU8|Q53HU8_HUMAN/tr|B0YJC5|B0YJC5_HUMAN/tr|B0YJC4|B0YJC4_HUMAN/tr|V9HWE1|V9HWE1_HUMAN/tr|B3KRK8|B3KRK8_HUMAN		4.21	0		0	2	MASCOT		T
	R20180600787_RNA_PULL,17409	R.ISGLIYEETR.G	1180.62	-0.00092	2	1	62.36	0	4.83e-05	0|0	sp|P62805|H4_HUMAN/tr|Q0VAS5|Q0VAS5_HUMAN/tr|Q6B823|Q6B823_HUMAN/tr|B2R4R0|B2R4R0_HUMAN		4.53	0		0	2	MASCOT		T
	R20180600787_RNA_PULL,19491	-.XILENVEVK.G	1129.63	0.00186	2	1	62.35	0	5.7e-05	0|0	tr|H0Y969|H0Y969_HUMAN		4.53	0		0	2	MASCOT		T
	R20180600787_RNA_PULL,7821	K.EVYQQQQYGSGGR.G	1499.69	-0.00098	2	1	62	0	8.89e-05	0|0	sp|Q99729|ROAA_HUMAN/tr|D6RBZ0|D6RBZ0_HUMAN/tr|D6R9P3|D6R9P3_HUMAN/tr|B4DMY3|B4DMY3_HUMAN/tr|Q53F64|Q53F64_HUMAN/tr|D6RD18|D6RD18_HUMAN		6.1	0		0	2	MASCOT		T
	R20180600787_RNA_PULL,23398	K.DLPELALDTPR.A	1239.66	-0.0017	2	1	61.74	0	4.66e-05	0|0	sp|Q53EL6|PDCD4_HUMAN/tr|B4DKX4|B4DKX4_HUMAN/tr|B2R6E2|B2R6E2_HUMAN		4.03	0		0	2	MASCOT		T
	R20180600787_RNA_PULL,9790	K.QGGGGGGGSVPGIER.M	1284.63	0.00069	2	1	61.61	0	3.87e-05	0|0	sp|P52272|HNRPM_HUMAN/tr|B4DEG4|B4DEG4_HUMAN/tr|M0R2T0|M0R2T0_HUMAN/tr|Q7KYM9|Q7KYM9_HUMAN/tr|M0R019|M0R019_HUMAN/tr|Q59ES8|Q59ES8_HUMAN/tr|A0A087X0X3|A0A087X0X3_HUMAN		6	0		0	2	MASCOT		T
	R20180600787_RNA_PULL,16468	K.TPAQFDADELR.A	1262.6	0.00182	2	1	61.47	0	4.42e-05	0|0	sp|P04083|ANXA1_HUMAN/tr|Q5T3N1|Q5T3N1_HUMAN/tr|Q5TZZ9|Q5TZZ9_HUMAN		4.03	0		0	2	MASCOT		T
	R20180600787_RNA_PULL,9254	K.SNVSDAVAQSTR.I	1234.6	-0.00311	2	1	60.79	0	6.94e-05	0|0	sp|P60174|TPIS_HUMAN/tr|V9HWK1|V9HWK1_HUMAN/tr|B4DUI5|B4DUI5_HUMAN/tr|Q2QD09|Q2QD09_HUMAN/tr|Q53HE2|Q53HE2_HUMAN		5.55	0		0	2	MASCOT		T
	R20180600787_RNA_PULL,13640	K.IQVLQQQADDAEER.A	1642.8	-0.00136	2	1	60.44	0	7.1e-05	0|0	tr|A0A087WWU8|A0A087WWU8_HUMAN/tr|Q5VU61|Q5VU61_HUMAN/tr|B4DWT5|B4DWT5_HUMAN/tr|Q8NAG3|Q8NAG3_HUMAN/tr|B2RDE1|B2RDE1_HUMAN/tr|Q5HYB6|Q5HYB6_HUMAN/tr|A0A0S2Z4G8|A0A0S2Z4G8_HUMAN/tr|A0A0S2Z4I4|A0A0S2Z4I4_HUMAN/tr|D6RFM2|D6RFM2_HUMAN/tr|A0A0S2Z4G4|A0A0S2Z4G4_HUMAN/tr|D6R904|D6R904_HUMAN		3.92	0		0	2	MASCOT		T
	R20180600787_RNA_PULL,7334	K.VGGTSDVEVNEK.K	1233.6	0.00068	2	1	59.61	0	7.47e-05	0|0	sp|P10809|CH60_HUMAN/tr|B3GQS7|B3GQS7_HUMAN/tr|B7Z4F6|B7Z4F6_HUMAN/tr|B7Z5E7|B7Z5E7_HUMAN/tr|B7Z597|B7Z597_HUMAN/tr|A0A024R3X4|A0A024R3X4_HUMAN		4.14	0		0	2	MASCOT		T
	R20180600787_RNA_PULL,15844	R.VANPSGNLTETYVQDR.G	1763.86	0.00554	2	1	59.3	0	0.000278	0|0	sp|P21333|FLNA_HUMAN/tr|A0A087WWY3|A0A087WWY3_HUMAN/tr|Q8TES4|Q8TES4_HUMAN/tr|Q60FE6|Q60FE6_HUMAN/tr|Q5HY54|Q5HY54_HUMAN/tr|A6NDY9|A6NDY9_HUMAN/tr|Q60FE5|Q60FE5_HUMAN		4.37	0		0	2	MASCOT		T
	R20180600787_RNA_PULL,24329	R.GFGFVTFDDHDPVDK.I	1695.76	-0.00244	2	1	58.32	0	5.23e-05	0|0	sp|P22626|ROA2_HUMAN/tr|I6L957|I6L957_HUMAN/tr|A0A024RA28|A0A024RA28_HUMAN/tr|A0A087WUI2|A0A087WUI2_HUMAN		4.13	0		0	2	MASCOT		T
	R20180600787_RNA_PULL,25487	R.LAGTQPLEVLEAVQR.S	1623.91	1e-05	2	1	57.92	0	8.28e-05	0|0	sp|P22314|UBA1_HUMAN/tr|B3KUJ2|B3KUJ2_HUMAN/tr|B4DL67|B4DL67_HUMAN/tr|B4DDE4|B4DDE4_HUMAN/tr|A0A024R1A3|A0A024R1A3_HUMAN/tr|Q5JRR6|Q5JRR6_HUMAN		4.53	0		0	2	MASCOT		T
	R20180600787_RNA_PULL,3259	K.DSAATTDEER.Q	1094.46	0.0021	2	1	57.59	0	1.65e-05	0|0	sp|Q16531|DDB1_HUMAN/tr|F5GY55|F5GY55_HUMAN/tr|B4DSA8|B4DSA8_HUMAN/tr|B7Z2A1|B7Z2A1_HUMAN/tr|B4DZP5|B4DZP5_HUMAN		3.92	0		0	2	MASCOT		T
	R20180600787_RNA_PULL,23357	R.GNPTVEVDLFTSK.G	1406.72	-0.00212	2	1	57.41	0	0.000178	0|0	sp|P06733|ENOA_HUMAN/tr|A0A024R4F1|A0A024R4F1_HUMAN/tr|K7EM90|K7EM90_HUMAN		4.37	0		0	2	MASCOT		T
	R20180600787_RNA_PULL,23299	R.STDYGIFQINSR.Y	1400.68	0.00034	2	1	57.32	0	0.000119	0|0	sp|P61626|LYSC_HUMAN/tr|A0A0B4J259|A0A0B4J259_HUMAN/tr|F8VV32|F8VV32_HUMAN/tr|B2R4C5|B2R4C5_HUMAN		5.55	0		0	2	MASCOT		T
	R20180600787_RNA_PULL,15278	K.ATQALVLAPTR.E	1140.67	0.0005	2	1	57.13	0	6.13e-05	0|0	sp|P60842|IF4A1_HUMAN/tr|B4E047|B4E047_HUMAN/tr|J3KTB5|J3KTB5_HUMAN/tr|J3KS25|J3KS25_HUMAN/tr|J3QL43|J3QL43_HUMAN/tr|B4E102|B4E102_HUMAN/tr|A8K088|A8K088_HUMAN/tr|A8K7F6|A8K7F6_HUMAN/tr|J3QS69|J3QS69_HUMAN/tr|J3QR64|J3QR64_HUMAN/tr|Q59F68|Q59F68_HUMAN/tr|J3QKZ9|J3QKZ9_HUMAN/tr|J3KT12|J3KT12_HUMAN/tr|J3QLN6|J3QLN6_HUMAN		9.8	0		0	2	MASCOT		T
	R20180600787_RNA_PULL,22601	R.FVEECFQAGIISK.Q	1527.75	-0.00106	2	1	56.81	0	0.000137	0|0	sp|Q53EL6|PDCD4_HUMAN/tr|B4DKX4|B4DKX4_HUMAN/tr|B2R6E2|B2R6E2_HUMAN		4.53	0		0	2	MASCOT		T
	R20180600787_RNA_PULL,24563	R.VLDPFTIKPLDR.K	1413.81	-0.0031	2	1	56.76	0	0.000242	0|0	sp|P29401|TKT_HUMAN/tr|Q53EM5|Q53EM5_HUMAN/tr|B3KPZ8|B3KPZ8_HUMAN/tr|B4DVU1|B4DVU1_HUMAN/tr|B4E022|B4E022_HUMAN/tr|B3KSI4|B3KSI4_HUMAN/tr|A0A0K0K1H9|A0A0K0K1H9_HUMAN/tr|A0A0B4J1R6|A0A0B4J1R6_HUMAN/tr|V9HWD9|V9HWD9_HUMAN		5.93	0		0	2	MASCOT		T
	R20180600787_RNA_PULL,21027	K.IGLFGGAGVGK.T	975.562	0.0007	2	1	56.67	0	0.000146	0|0	sp|P06576|ATPB_HUMAN/tr|F8W079|F8W079_HUMAN/tr|V9HW31|V9HW31_HUMAN/tr|A0A2P9ARL1|A0A2P9ARL1_HUMAN/tr|Q0QEN7|Q0QEN7_HUMAN/tr|H0YH81|H0YH81_HUMAN		8.75	0		0	2	MASCOT		T
	R20180600787_RNA_PULL,21027	K.IGLFGGAGVGK.T	975.562	0.0007	2	1	56.67	0	0.000146	0|0	sp|P06576|ATPB_HUMAN/tr|F8W079|F8W079_HUMAN/tr|V9HW31|V9HW31_HUMAN/tr|A0A2P9ARL1|A0A2P9ARL1_HUMAN/tr|Q0QEN7|Q0QEN7_HUMAN/tr|H0YH81|H0YH81_HUMAN		8.75	0		0	2	MASCOT		T
	R20180600787_RNA_PULL,25913	K.SGVPVLAVSLALEGK.A	1439.85	0.00062	2	1	56.58	0	5.93e-05	0|0	sp|Q53EL6|PDCD4_HUMAN/tr|Q5VZS7|Q5VZS7_HUMAN/tr|B4DKX4|B4DKX4_HUMAN/tr|B2R6E2|B2R6E2_HUMAN		5.72	0		0	2	MASCOT		T
	R20180600787_RNA_PULL,6308	K.VPVHDVTDASK.V	1167.6	0.0022	2	1	56.53	0	0.000167	0|0	sp|P21333|FLNA_HUMAN/tr|A0A087WWY3|A0A087WWY3_HUMAN/tr|Q8TES4|Q8TES4_HUMAN/tr|Q60FE6|Q60FE6_HUMAN/tr|Q5HY54|Q5HY54_HUMAN/tr|A6NDY9|A6NDY9_HUMAN/tr|Q60FE5|Q60FE5_HUMAN		5.21	0		0	2	MASCOT		T
	R20180600787_RNA_PULL,19515	K.DIISDTSGDFR.K	1225.57	-0.00043	2	1	56.52	0	9.18e-05	0|0	sp|A6NMY6|AXA2L_HUMAN/sp|P07355|ANXA2_HUMAN/tr|H0YN52|H0YN52_HUMAN/tr|H0YM50|H0YM50_HUMAN/tr|V9HW65|V9HW65_HUMAN/tr|H0YN28|H0YN28_HUMAN/tr|H0YL33|H0YL33_HUMAN/tr|B3KRQ1|B3KRQ1_HUMAN/tr|H0YMD0|H0YMD0_HUMAN/tr|H0YMU9|H0YMU9_HUMAN/tr|H0YN42|H0YN42_HUMAN/tr|H0YNP5|H0YNP5_HUMAN/tr|A0A024R5Z7|A0A024R5Z7_HUMAN/tr|H0YNA0|H0YNA0_HUMAN/tr|H0YKS4|H0YKS4_HUMAN		3.93	0		0	2	MASCOT		T
	R20180600787_RNA_PULL,26538	K.SGVPVLAVSLALEGK.A	1439.85	-0.0011	2	1	56.48	0	6.04e-05	0|0	sp|Q53EL6|PDCD4_HUMAN/tr|Q5VZS7|Q5VZS7_HUMAN/tr|B4DKX4|B4DKX4_HUMAN/tr|B2R6E2|B2R6E2_HUMAN		5.72	0		0	2	MASCOT		T
	R20180600787_RNA_PULL,12193	R.SGLTVPTSPK.G	986.552	0.00031	2	1	56.43	0	0.000211	0|0	sp|Q53EL6|PDCD4_HUMAN/tr|Q5VZS7|Q5VZS7_HUMAN/tr|B4DKX4|B4DKX4_HUMAN/tr|B2R6E2|B2R6E2_HUMAN		8.47	0		0	2	MASCOT		T
	R20180600787_RNA_PULL,28489	K.INVNEIFYDLVR.Q	1494.8	-0.00366	2	1	56.3	0	0.00019	0|0	sp|A6NIZ1|RP1BL_HUMAN/sp|P62834|RAP1A_HUMAN/sp|P61224|RAP1B_HUMAN/tr|F5H823|F5H823_HUMAN/tr|F5GZG1|F5GZG1_HUMAN/tr|A0A024RB87|A0A024RB87_HUMAN/tr|B7ZB78|B7ZB78_HUMAN/tr|A8KAH9|A8KAH9_HUMAN/tr|Q5U0C3|Q5U0C3_HUMAN/tr|B7ZAY2|B7ZAY2_HUMAN		4.37	0		0	2	MASCOT		T
	R20180600787_RNA_PULL,17906	K.LVNEVTEFAK.T	1149.62	-0.00102	2	1	55.77	0	0.000244	0|0	sp|P02768|ALBU_HUMAN/tr|A8K9P0|A8K9P0_HUMAN/tr|A0A087WWT3|A0A087WWT3_HUMAN/tr|H7C013|H7C013_HUMAN/tr|B2RBS8|B2RBS8_HUMAN/tr|F6KPG5|F6KPG5_HUMAN/tr|B4DPP6|B4DPP6_HUMAN/tr|A0A0C4DGB6|A0A0C4DGB6_HUMAN/tr|Q56G89|Q56G89_HUMAN		4.53	0		0	2	MASCOT		T
	R20180600787_RNA_PULL,8265	K.TAVAPIER.V	856.489	-0.00023	2	1	55.65	0	0.000129	0|0	sp|P05141|ADT2_HUMAN/sp|P12236|ADT3_HUMAN/sp|P12235|ADT1_HUMAN/sp|Q9H0C2|ADT4_HUMAN/tr|A0A0S2Z3H3|A0A0S2Z3H3_HUMAN/tr|Q6NVC0|Q6NVC0_HUMAN/tr|A0A0S2Z359|A0A0S2Z359_HUMAN/tr|A8K787|A8K787_HUMAN/tr|Q59EI9|Q59EI9_HUMAN/tr|V9GYG0|V9GYG0_HUMAN/tr|Q6I9V5|Q6I9V5_HUMAN		5.66	0		0	2	MASCOT		T
	R20180600787_RNA_PULL,8383	R.QLEEAEEEAQR.A	1331.61	-0.00081	2	1	55.65	0	0.000333	0|0	sp|P35579|MYH9_HUMAN/tr|A0A0U4BW16|A0A0U4BW16_HUMAN/tr|Q6ZNL4|Q6ZNL4_HUMAN/tr|A0A024R1N1|A0A024R1N1_HUMAN		3.98	0		0	2	MASCOT		T
	R20180600787_RNA_PULL,15116	K.STELLIR.K	831.493	4e-05	2	1	55.27	0	0.00026	0|0	sp|Q16695|H31T_HUMAN/sp|Q71DI3|H32_HUMAN/sp|P68431|H31_HUMAN/sp|P84243|H33_HUMAN/sp|Q6NXT2|H3C_HUMAN/tr|K7EMV3|K7EMV3_HUMAN/tr|K7EP01|K7EP01_HUMAN/tr|K7EK07|K7EK07_HUMAN/tr|K7ES00|K7ES00_HUMAN/tr|B4E380|B4E380_HUMAN/tr|Q5TEC6|Q5TEC6_HUMAN/tr|B4DEB1|B4DEB1_HUMAN/tr|B2R6Y1|B2R6Y1_HUMAN/tr|B2R4P9|B2R4P9_HUMAN		5.72	0		0	2	MASCOT		T
	R20180600787_RNA_PULL,19101	K.EGLELLK.T	801.472	-0.00011	2	1	55.15	0	0.000657	0|0	sp|P06733|ENOA_HUMAN/tr|E2DRY6|E2DRY6_HUMAN/tr|L0R849|L0R849_HUMAN/tr|A0A024R4F1|A0A024R4F1_HUMAN		4.53	0		0	2	MASCOT		T
	R20180600787_RNA_PULL,3778	R.ASGVPDR.F	701.358	-5e-05	2	1	55.14	0	0.000131	0|0	sp|A0A075B6P5|KV228_HUMAN/sp|P01615|KVD28_HUMAN/sp|A0A087WW87|KV240_HUMAN/sp|P01614|KVD40_HUMAN/tr|A0A0X9V9B3|A0A0X9V9B3_HUMAN/tr|A2IPI1|A2IPI1_HUMAN/tr|A2NB45|A2NB45_HUMAN/tr|A0A1W6IYK4|A0A1W6IYK4_HUMAN/tr|A0A1W6IYK1|A0A1W6IYK1_HUMAN/tr|A0A1W6IYJ8|A0A1W6IYJ8_HUMAN/tr|A0A1W6IYL8|A0A1W6IYL8_HUMAN/tr|A0A1W6IYK6|A0A1W6IYK6_HUMAN/tr|A0A1W6IYJ9|A0A1W6IYJ9_HUMAN/tr|A0A1W6IYJ4|A0A1W6IYJ4_HUMAN/tr|B7ZMG8…		5.88	0		0	2	MASCOT		T
	R20180600787_RNA_PULL,25849	R.SIQFVDWCPTGFK.V	1584.75	0.00289	2	1	54.71	0	0.000181	0|0	sp|P68363|TBA1B_HUMAN/sp|P68366|TBA4A_HUMAN/tr|B3KT06|B3KT06_HUMAN/tr|A8JZY9|A8JZY9_HUMAN/tr|B4DDU2|B4DDU2_HUMAN/tr|B3KPS3|B3KPS3_HUMAN		5.55	0		0	2	MASCOT		T
	R20180600787_RNA_PULL,22351	R.YISPDQLADLYK.S	1425.73	-0.00151	2	1	54.61	0	0.000293	0|0	sp|P06733|ENOA_HUMAN/tr|E2DRY6|E2DRY6_HUMAN/tr|A0A024R4F1|A0A024R4F1_HUMAN		4.21	0		0	2	MASCOT		T
	R20180600787_RNA_PULL,13228	K.DKGEYTLVVK.W	1151.63	-0.0005	2	1	54.46	0	0.000231	0|0	sp|P21333|FLNA_HUMAN/tr|A0A087WWY3|A0A087WWY3_HUMAN/tr|Q6NXF2|Q6NXF2_HUMAN/tr|B4E2F9|B4E2F9_HUMAN/tr|Q8TES4|Q8TES4_HUMAN/tr|Q60FE6|Q60FE6_HUMAN/tr|Q5HY54|Q5HY54_HUMAN/tr|A6NDY9|A6NDY9_HUMAN/tr|Q86TQ3|Q86TQ3_HUMAN/tr|Q96C61|Q96C61_HUMAN/tr|Q60FE5|Q60FE5_HUMAN		6.07	1		0	2	MASCOT		T
	R20180600787_RNA_PULL,5268	R.FVSEGDGGR.L	923.422	-0.00035	2	1	54.38	0	0.000163	0|0	sp|Q53EL6|PDCD4_HUMAN/tr|B4DKX4|B4DKX4_HUMAN/tr|B2R6E2|B2R6E2_HUMAN		4.37	0		0	2	MASCOT		T
	R20180600787_RNA_PULL,5567	R.AGGPGLER.A ! R.AGGPGLER.G	756.4	-0.0005	2	1	54.34	0	0.00016	0|0	sp|P21333|FLNA_HUMAN/tr|H0Y5C6|H0Y5C6_HUMAN/tr|Q6NXF2|Q6NXF2_HUMAN/tr|B4E2F9|B4E2F9_HUMAN/tr|B4DTD5|B4DTD5_HUMAN/tr|Q2VP91|Q2VP91_HUMAN/tr|Q8TES4|Q8TES4_HUMAN/tr|Q60FE6|Q60FE6_HUMAN/tr|Q5HY54|Q5HY54_HUMAN/tr|Q96C61|Q96C61_HUMAN/tr|Q60FE5|Q60FE5_HUMAN ! sp|O75369|FLNB_HUMAN/tr|H7C5L4|H7C5L4_HUMAN/tr|E7EN95|E7EN95_HUMAN/tr|Q68CT4|Q68CT4_HUMAN/tr|A0A024R321|A0A024R321_HUMAN		6.05	0		0	2	MASCOT		T
	R20180600787_RNA_PULL,24833	R.VSFELFADK.V	1055.54	-0.00104	2	1	54.28	0	0.000191	0|0	sp|P62937|PPIA_HUMAN/tr|C9J5S7|C9J5S7_HUMAN/tr|B2RE56|B2RE56_HUMAN/tr|Q71V99|Q71V99_HUMAN/tr|B4DM82|B4DM82_HUMAN/tr|A8K486|A8K486_HUMAN/tr|V9HWF5|V9HWF5_HUMAN/tr|F8WE65|F8WE65_HUMAN		4.37	0		0	2	MASCOT		T
	R20180600787_RNA_PULL,25103	K.VVIGM*DVAASEFFR.S	1556.78	0.00449	2	1	53.84	0	0.000303	0|0	sp|P06733|ENOA_HUMAN/tr|E2DRY6|E2DRY6_HUMAN/tr|A0A024R4F1|A0A024R4F1_HUMAN		4.37	0	15.994919 Oxidation (M)	0	2	MASCOT		T
	R20180600787_RNA_PULL,24019	K.GLVYETSVLDPDEGIR.F	1762.89	0.00545	2	1	53.84	0	0.000382	0|0	sp|O75390|CISY_HUMAN/tr|F8W4S1|F8W4S1_HUMAN/tr|F8VRP1|F8VRP1_HUMAN/tr|F8VZK9|F8VZK9_HUMAN/tr|B3KTN4|B3KTN4_HUMAN/tr|F8VX07|F8VX07_HUMAN/tr|F8VX68|F8VX68_HUMAN/tr|F8W642|F8W642_HUMAN/tr|F8VTT8|F8VTT8_HUMAN/tr|F8W1S4|F8W1S4_HUMAN/tr|F8VPF9|F8VPF9_HUMAN/tr|F8VPA1|F8VPA1_HUMAN/tr|B4DJV2|B4DJV2_HUMAN/tr|B7Z1E1|B7Z1E1_HUMAN/tr|H0YH82|H0YH82_HUMAN/tr|A0A0C4DGI3|A0A0C4DGI3_HUMAN/tr|A0A024RB75|A0A024RB75_…		3.92	0		0	2	MASCOT		T
	R20180600787_RNA_PULL,11780	K.DISTNYYASQK.K	1289.6	0.00627	2	1	53.65	0	0.000413	0|0	sp|P14625|ENPL_HUMAN/tr|H0YIV0|H0YIV0_HUMAN/tr|B4DHT9|B4DHT9_HUMAN/tr|B4DU71|B4DU71_HUMAN/tr|V9HWP2|V9HWP2_HUMAN/tr|Q5CAQ5|Q5CAQ5_HUMAN		5.83	0		0	2	MASCOT		T
	R20180600787_RNA_PULL,10558	K.VDNDENEHQLSLR.T	1568.73	0.00013	2	1	53.41	0	0.000297	0|0	sp|P06748|NPM_HUMAN/tr|A4ZU86|A4ZU86_HUMAN/tr|A0A0S2Z4G7|A0A0S2Z4G7_HUMAN/tr|A0A140VJQ2|A0A140VJQ2_HUMAN/tr|A0A0S2Z491|A0A0S2Z491_HUMAN/tr|E5RGW4|E5RGW4_HUMAN		4.31	0		0	2	MASCOT		T
	R20180600787_RNA_PULL,9884	R.LSVDYGK.K	781.409	0.00014	1	1	53.17	0	0.00104	0|0	sp|P68363|TBA1B_HUMAN/sp|Q13748|TBA3C_HUMAN/sp|Q71U36|TBA1A_HUMAN/sp|P68366|TBA4A_HUMAN/sp|Q9BQE3|TBA1C_HUMAN/tr|F5H5D3|F5H5D3_HUMAN/tr|Q53GA7|Q53GA7_HUMAN/tr|C9JEV8|C9JEV8_HUMAN/tr|B4DQK4|B4DQK4_HUMAN/tr|C9JDS9|C9JDS9_HUMAN/tr|B3KT06|B3KT06_HUMAN/tr|B7Z1K5|B7Z1K5_HUMAN/tr|Q9UQM3|Q9UQM3_HUMAN/tr|F8VQQ4|F8VQQ4_HUMAN/tr|C9JQ00|C9JQ00_HUMAN/tr|A8JZY9|A8JZY9_HUMAN/tr|C9JJQ8|C9JJQ8_HUMAN/tr|B4DDU2|B4D…		5.84	0		0	2	MASCOT		T
	R20180600787_RNA_PULL,9884	R.LSVDYGK.K	781.409	0.00014	1	1	53.17	0	0.00104	0|0	sp|P68363|TBA1B_HUMAN/sp|Q13748|TBA3C_HUMAN/sp|Q71U36|TBA1A_HUMAN/sp|P68366|TBA4A_HUMAN/sp|Q9BQE3|TBA1C_HUMAN/tr|F5H5D3|F5H5D3_HUMAN/tr|Q53GA7|Q53GA7_HUMAN/tr|C9JEV8|C9JEV8_HUMAN/tr|B4DQK4|B4DQK4_HUMAN/tr|C9JDS9|C9JDS9_HUMAN/tr|B3KT06|B3KT06_HUMAN/tr|B7Z1K5|B7Z1K5_HUMAN/tr|Q9UQM3|Q9UQM3_HUMAN/tr|F8VQQ4|F8VQQ4_HUMAN/tr|C9JQ00|C9JQ00_HUMAN/tr|A8JZY9|A8JZY9_HUMAN/tr|C9JJQ8|C9JJQ8_HUMAN/tr|B4DDU2|B4D…		5.84	0		0	2	MASCOT		T
	R20180600787_RNA_PULL,20948	R.FVEECFQAGIISK.Q	1527.75	8e-05	2	1	52.87	0	0.000338	0|0	sp|Q53EL6|PDCD4_HUMAN/tr|B4DKX4|B4DKX4_HUMAN/tr|B2R6E2|B2R6E2_HUMAN		4.53	0		0	2	MASCOT		T
	R20180600787_RNA_PULL,25675	K.ILLAELEQLK.G	1169.71	-0.00119	2	1	51.82	0	0.000185	0|0	sp|P08670|VIME_HUMAN/tr|Q53HU8|Q53HU8_HUMAN/tr|B0YJC4|B0YJC4_HUMAN/tr|V9HWE1|V9HWE1_HUMAN/tr|A0A1B0GTT5|A0A1B0GTT5_HUMAN/tr|B3KRK8|B3KRK8_HUMAN		4.53	0		0	2	MASCOT		T
	R20180600787_RNA_PULL,7965	R.LGGAEIAR.M	786.447	-4e-05	2	1	51.55	0	0.000613	0|0	tr|A0A2P9AVW5|A0A2P9AVW5_HUMAN		6	0		0	2	MASCOT		T
	R20180600787_RNA_PULL,11249	R.IGAEVYHNLK.N	1143.62	-0.00206	2	1	51.09	0	0.00246	0|0	sp|P06733|ENOA_HUMAN/tr|A4UCS8|A4UCS8_HUMAN/tr|E2DRY6|E2DRY6_HUMAN/tr|A0A024R4F1|A0A024R4F1_HUMAN/tr|K7EM90|K7EM90_HUMAN		6.75	0		0	2	MASCOT		T
	R20180600787_RNA_PULL,9848	R.FGQGGAGPVGGQGPR.G	1341.67	0.00134	2	1	51	0	0.0014	0|0	sp|P23246|SFPQ_HUMAN/tr|Q86VG2|Q86VG2_HUMAN/tr|Q9BSV4|Q9BSV4_HUMAN		9.75	0		0	2	MASCOT		T
	R20180600787_RNA_PULL,5980	K.EEASGSSVTAEEAK.K	1394.63	0.00228	2	1	50.97	0	0.000314	0|0	sp|P13010|XRCC5_HUMAN/tr|Q53T09|Q53T09_HUMAN		4.09	0		0	2	MASCOT		T
	R20180600787_RNA_PULL,22118	R.RAEDGSVIDYELIDQDAR.D ! R.RAEDGSVIDYELIDQDAR.-	2064.98	0.00048	3	1	50.83	0	0.000622	0|0	sp|P07355|ANXA2_HUMAN/tr|H0YM50|H0YM50_HUMAN/tr|V9HW65|V9HW65_HUMAN/tr|H0YN28|H0YN28_HUMAN/tr|H0YL33|H0YL33_HUMAN/tr|B3KRQ1|B3KRQ1_HUMAN/tr|H0YMD0|H0YMD0_HUMAN/tr|H0YMU9|H0YMU9_HUMAN/tr|H0YN42|H0YN42_HUMAN/tr|H0YNP5|H0YNP5_HUMAN/tr|A0A024R5Z7|A0A024R5Z7_HUMAN ! tr|H0YNA0|H0YNA0_HUMAN		3.96	1		0	2	MASCOT		T
	R20180600787_RNA_PULL,22457	R.IGFGSFVEK.T	983.52	-0.00048	2	1	50.76	0	0.000495	0|0	sp|P05556|ITB1_HUMAN		6	0		0	2	MASCOT		T
	R20180600787_RNA_PULL,7196	K.SSTITVDQM*K.R	1125.55	-0.00068	2	1	50.55	0	0.000563	0|0	sp|Q53EL6|PDCD4_HUMAN/tr|B4DKX4|B4DKX4_HUMAN/tr|B2R6E2|B2R6E2_HUMAN		5.55	0	15.994919 Oxidation (M)	0	2	MASCOT		T
	R20180600787_RNA_PULL,15240	K.IGGIGTVPVGR.V	1025.61	-0.00296	2	1	50.46	0	0.000241	0|0	sp|P68104|EF1A1_HUMAN/sp|Q05639|EF1A2_HUMAN/sp|Q5VTE0|EF1A3_HUMAN/tr|Q6P082|Q6P082_HUMAN/tr|Q53G85|Q53G85_HUMAN/tr|Q6IPT9|Q6IPT9_HUMAN/tr|Q96RE1|Q96RE1_HUMAN/tr|Q53G89|Q53G89_HUMAN/tr|Q53HR5|Q53HR5_HUMAN/tr|Q504Z0|Q504Z0_HUMAN/tr|Q53HR1|Q53HR1_HUMAN/tr|Q9NZS6|Q9NZS6_HUMAN/tr|Q96CD8|Q96CD8_HUMAN/tr|Q14222|Q14222_HUMAN/tr|Q96C29|Q96C29_HUMAN/tr|Q8TBL1|Q8TBL1_HUMAN/tr|B4DNE0|B4DNE0_HUMAN/tr|Q59GP5|Q…		9.75	0		0	2	MASCOT		T
	R20180600787_RNA_PULL,5423	R.NTTIPTK.Q ! R.NTTIPTK.K	774.436	-5e-05	2	1	50.24	0	0.00134	0|0	sp|P54652|HSP72_HUMAN/sp|P11142|HSP7C_HUMAN/tr|B4E1Q1|B4E1Q1_HUMAN/tr|Q96IS6|Q96IS6_HUMAN/tr|Q96BE0|Q96BE0_HUMAN/tr|B3KTV0|B3KTV0_HUMAN/tr|E9PS65|E9PS65_HUMAN/tr|E9PKE3|E9PKE3_HUMAN/tr|B3KUS2|B3KUS2_HUMAN/tr|Q53GZ6|Q53GZ6_HUMAN/tr|E9PNE6|E9PNE6_HUMAN/tr|V9HW22|V9HW22_HUMAN/tr|A0A024R6B5|A0A024R6B5_HUMAN/tr|A8K7Q2|A8K7Q2_HUMAN ! sp|P38646|GRP75_HUMAN/tr|B7Z4T3|B7Z4T3_HUMAN/tr|B7Z4V2|B7Z4V2_HUMAN/t…		8.75	0		0	2	MASCOT		T
	R20180600787_RNA_PULL,5423	R.NTTIPTK.Q ! R.NTTIPTK.K	774.436	-5e-05	2	1	50.24	0	0.00134	0|0	sp|P54652|HSP72_HUMAN/sp|P11142|HSP7C_HUMAN/tr|B4E1Q1|B4E1Q1_HUMAN/tr|Q96IS6|Q96IS6_HUMAN/tr|Q96BE0|Q96BE0_HUMAN/tr|B3KTV0|B3KTV0_HUMAN/tr|E9PS65|E9PS65_HUMAN/tr|E9PKE3|E9PKE3_HUMAN/tr|B3KUS2|B3KUS2_HUMAN/tr|Q53GZ6|Q53GZ6_HUMAN/tr|E9PNE6|E9PNE6_HUMAN/tr|V9HW22|V9HW22_HUMAN/tr|A0A024R6B5|A0A024R6B5_HUMAN/tr|A8K7Q2|A8K7Q2_HUMAN ! sp|P38646|GRP75_HUMAN/tr|B7Z4T3|B7Z4T3_HUMAN/tr|B7Z4V2|B7Z4V2_HUMAN/t…		8.75	0		0	2	MASCOT		T
	R20180600787_RNA_PULL,17448	R.GDFCIQVGR.N ! R.GDFCIQVGR.T ! R.GDFCIQVGR.-	1051.5	0.00104	2	1	50.17	0	0.00152	0|0	sp|P22392|NDKB_HUMAN/sp|O60361|NDK8_HUMAN/sp|P15531|NDKA_HUMAN/tr|Q6FHN3|Q6FHN3_HUMAN/tr|Q32Q12|Q32Q12_HUMAN ! tr|J3KPD9|J3KPD9_HUMAN/tr|Q32Q12|Q32Q12_HUMAN ! tr|E7ERL0|E7ERL0_HUMAN		5.83	0		0	2	MASCOT		T
	R20180600787_RNA_PULL,24535	R.YISPDQLADLYK.S	1425.73	-0.00033	2	1	50.13	0	0.000784	0|0	sp|P06733|ENOA_HUMAN/tr|E2DRY6|E2DRY6_HUMAN/tr|A0A024R4F1|A0A024R4F1_HUMAN		4.21	0		0	2	MASCOT		T
	R20180600787_RNA_PULL,6376	R.NQGGYGGSSSSSSYGSGR.R	1694.7	0.00098	2	1	50.12	0	0.000103	0|0	sp|P09651|ROA1_HUMAN/tr|Q6IPF2|Q6IPF2_HUMAN/tr|H0YH80|H0YH80_HUMAN/tr|Q9BSM5|Q9BSM5_HUMAN/tr|A0A024RAZ7|A0A024RAZ7_HUMAN/tr|Q3MI39|Q3MI39_HUMAN/tr|B4E0B5|B4E0B5_HUMAN/tr|F8W6I7|F8W6I7_HUMAN/tr|A0A024RB53|A0A024RB53_HUMAN		8.59	0		0	2	MASCOT		T
	R20180600787_RNA_PULL,18208	R.IM*NTFSVVPSPK.V	1335.7	-0.00296	2	1	50.1	0	0.000897	0|0	sp|P07437|TBB5_HUMAN/sp|P04350|TBB4A_HUMAN/sp|Q13509|TBB3_HUMAN/sp|P68371|TBB4B_HUMAN/tr|B4DY90|B4DY90_HUMAN/tr|Q8IWP6|Q8IWP6_HUMAN/tr|Q8IZ29|Q8IZ29_HUMAN/tr|Q6LC01|Q6LC01_HUMAN/tr|M0R042|M0R042_HUMAN/tr|B7ZAF0|B7ZAF0_HUMAN/tr|B2RBD5|B2RBD5_HUMAN/tr|M0QYM7|M0QYM7_HUMAN/tr|Q3ZCR3|Q3ZCR3_HUMAN/tr|Q9BUU9|Q9BUU9_HUMAN/tr|Q8N6N5|Q8N6N5_HUMAN/tr|B7ZAK1|B7ZAK1_HUMAN/tr|B3KML9|B3KML9_HUMAN/tr|Q9BV28|Q9BV…		8.75	0	15.994919 Oxidation (M)	0	2	MASCOT		T
	R20180600787_RNA_PULL,18208	R.IM*NTFSVVPSPK.V	1335.7	-0.00296	2	1	50.1	0	0.000897	0|0	sp|P07437|TBB5_HUMAN/sp|P04350|TBB4A_HUMAN/sp|Q13509|TBB3_HUMAN/sp|P68371|TBB4B_HUMAN/tr|B4DY90|B4DY90_HUMAN/tr|Q8IWP6|Q8IWP6_HUMAN/tr|Q8IZ29|Q8IZ29_HUMAN/tr|Q6LC01|Q6LC01_HUMAN/tr|M0R042|M0R042_HUMAN/tr|B7ZAF0|B7ZAF0_HUMAN/tr|B2RBD5|B2RBD5_HUMAN/tr|M0QYM7|M0QYM7_HUMAN/tr|Q3ZCR3|Q3ZCR3_HUMAN/tr|Q9BUU9|Q9BUU9_HUMAN/tr|Q8N6N5|Q8N6N5_HUMAN/tr|B7ZAK1|B7ZAK1_HUMAN/tr|B3KML9|B3KML9_HUMAN/tr|Q9BV28|Q9BV…		8.75	0	15.994919 Oxidation (M)	0	2	MASCOT		T
	R20180600787_RNA_PULL,22879	K.IDTIEIITDR.Q	1188.65	-0.00051	2	1	50.04	0	0.000997	0|0	sp|P22626|ROA2_HUMAN/tr|I6L957|I6L957_HUMAN/tr|A0A024RA28|A0A024RA28_HUMAN/tr|A0A087WUI2|A0A087WUI2_HUMAN		4.03	0		0	2	MASCOT		T
	R20180600787_RNA_PULL,17572	R.VLILDEPTR.G	1055.61	-0.0004	2	1	49.89	0	0.000884	0|0	tr|A0A2P9AVZ9|A0A2P9AVZ9_HUMAN		4.37	0		0	2	MASCOT		T
	R20180600787_RNA_PULL,6159	K.AAQEEYVK.R	937.463	-0.00034	2	1	49.81	0	0.0007	0|0	sp|P04075|ALDOA_HUMAN/tr|A0A0M4FNU3|A0A0M4FNU3_HUMAN/tr|H3BR68|H3BR68_HUMAN/tr|V9HWN7|V9HWN7_HUMAN/tr|H3BQN4|H3BQN4_HUMAN/tr|J3KPS3|J3KPS3_HUMAN		4.53	0		0	2	MASCOT		T
	R20180600787_RNA_PULL,3385	K.EAAQEAVK.L	845.436	-0.00061	2	1	49.8	0	0.000863	0|0	sp|O60506|HNRPQ_HUMAN/sp|O43390|HNRPR_HUMAN/tr|B4DMB1|B4DMB1_HUMAN/tr|B2R7W4|B2R7W4_HUMAN/tr|Q6MZS5|Q6MZS5_HUMAN/tr|Q05CK9|Q05CK9_HUMAN/tr|B2R8Z8|B2R8Z8_HUMAN/tr|B7Z645|B7Z645_HUMAN/tr|Q59GL1|Q59GL1_HUMAN/tr|Q0VGD6|Q0VGD6_HUMAN/tr|B4DT28|B4DT28_HUMAN		4.53	0		0	2	MASCOT		T
	R20180600787_RNA_PULL,23536	K.CGLVPVLAENYK.S	1362.71	0.00146	2	1	49.58	0	0.00145	0|0	sp|P02788|TRFL_HUMAN/tr|Q2TUW9|Q2TUW9_HUMAN/tr|A0A161I202|A0A161I202_HUMAN/tr|B3KSL2|B3KSL2_HUMAN/tr|A8K494|A8K494_HUMAN/tr|B7ZAL5|B7ZAL5_HUMAN/tr|W8QEY1|W8QEY1_HUMAN/tr|Q5EK51|Q5EK51_HUMAN/tr|B4E1V0|B4E1V0_HUMAN/tr|V9HWI4|V9HWI4_HUMAN/tr|E7EQB2|E7EQB2_HUMAN/tr|E7ER44|E7ER44_HUMAN/tr|B2MV14|B2MV14_HUMAN/tr|B3VMW0|B3VMW0_HUMAN		5.99	0		0	2	MASCOT		T
	R20180600787_RNA_PULL,19687	K.FNVWDTAGQEK.F	1294.61	-0.00128	2	1	49.47	0	0.00061	0|0	sp|P62826|RAN_HUMAN/tr|F5H018|F5H018_HUMAN/tr|B5MDF5|B5MDF5_HUMAN/tr|J3KQE5|J3KQE5_HUMAN/tr|H0YFC6|H0YFC6_HUMAN		4.37	0		0	2	MASCOT		T
	R20180600787_RNA_PULL,22102	K.SYSPYDM*LESIR.K	1476.67	0.00199	2	1	49.2	0	0.00223	0|0	sp|A6NMY6|AXA2L_HUMAN/sp|P07355|ANXA2_HUMAN/tr|H0YM50|H0YM50_HUMAN/tr|V9HW65|V9HW65_HUMAN/tr|H0YN28|H0YN28_HUMAN/tr|H0YL33|H0YL33_HUMAN/tr|B3KRQ1|B3KRQ1_HUMAN/tr|H0YN42|H0YN42_HUMAN/tr|A0A024R5Z7|A0A024R5Z7_HUMAN		4.37	0	15.994919 Oxidation (M)	0	2	MASCOT		T
	R20180600787_RNA_PULL,19020	K.DAVEDLESVGK.G	1161.56	-0.00308	2	1	49.1	0	0.000782	0|0	sp|P81605|DCD_HUMAN		3.92	0		0	2	MASCOT		T
蛋白二硫键异构酶	R20180600787_RNA_PULL,3691	R.YGQQGSGSGQSPSR.G	1395.62	0.00083	2	1	48.95	0	0.00107	0|0	sp|Q86YZ3|HORN_HUMAN		8.75	0		0	2	MASCOT		T
	R20180600787_RNA_PULL,3279	R.GGSDGYGSGR.G	912.381	-0.00013	2	1	48.92	0	9.04e-05	0|0	sp|P22626|ROA2_HUMAN/tr|A0A024RA28|A0A024RA28_HUMAN		5.84	0		0	2	MASCOT		T
	R20180600787_RNA_PULL,19284	K.DLAEDAPWK.K	1044.5	-0.00079	2	1	48.76	0	0.000455	0|0	sp|P21333|FLNA_HUMAN/sp|O75369|FLNB_HUMAN/sp|Q14315|FLNC_HUMAN/tr|A0A087WWY3|A0A087WWY3_HUMAN/tr|Q60FE6|Q60FE6_HUMAN/tr|A0A024R321|A0A024R321_HUMAN/tr|F8WE98|F8WE98_HUMAN/tr|Q5HY54|Q5HY54_HUMAN/tr|A6NDY9|A6NDY9_HUMAN/tr|Q60FE5|Q60FE5_HUMAN		4.03	0		0	2	MASCOT		T
	R20180600787_RNA_PULL,5874	K.DSYVGDEAQSK.R	1198.52	0.00287	2	1	48.7	0	0.0003	0|0	sp|P60709|ACTB_HUMAN/sp|P68133|ACTS_HUMAN/sp|P63261|ACTG_HUMAN/sp|P63267|ACTH_HUMAN/sp|P68032|ACTC_HUMAN/sp|P62736|ACTA_HUMAN/tr|C9JUM1|C9JUM1_HUMAN/tr|A6NL76|A6NL76_HUMAN/tr|K7EM38|K7EM38_HUMAN/tr|Q8WVW5|Q8WVW5_HUMAN/tr|B8ZZJ2|B8ZZJ2_HUMAN/tr|B3KUD3|B3KUD3_HUMAN/tr|Q53GK6|Q53GK6_HUMAN/tr|I3L1U9|I3L1U9_HUMAN/tr|Q53G99|Q53G99_HUMAN/tr|B4E3A4|B4E3A4_HUMAN/tr|B7Z6P1|B7Z6P1_HUMAN/tr|F6QUT6|F6QUT6_HUM…		4.03	0		0	2	MASCOT		T
	R20180600787_RNA_PULL,5874	K.DSYVGDEAQSK.R	1198.52	0.00287	2	1	48.7	0	0.0003	0|0	sp|P60709|ACTB_HUMAN/sp|P68133|ACTS_HUMAN/sp|P63261|ACTG_HUMAN/sp|P63267|ACTH_HUMAN/sp|P68032|ACTC_HUMAN/sp|P62736|ACTA_HUMAN/tr|C9JUM1|C9JUM1_HUMAN/tr|A6NL76|A6NL76_HUMAN/tr|K7EM38|K7EM38_HUMAN/tr|Q8WVW5|Q8WVW5_HUMAN/tr|B8ZZJ2|B8ZZJ2_HUMAN/tr|B3KUD3|B3KUD3_HUMAN/tr|Q53GK6|Q53GK6_HUMAN/tr|I3L1U9|I3L1U9_HUMAN/tr|Q53G99|Q53G99_HUMAN/tr|B4E3A4|B4E3A4_HUMAN/tr|B7Z6P1|B7Z6P1_HUMAN/tr|F6QUT6|F6QUT6_HUM…		4.03	0		0	2	MASCOT		T
	R20180600787_RNA_PULL,5874	K.DSYVGDEAQSK.R	1198.52	0.00287	2	1	48.7	0	0.0003	0|0	sp|P60709|ACTB_HUMAN/sp|P68133|ACTS_HUMAN/sp|P63261|ACTG_HUMAN/sp|P63267|ACTH_HUMAN/sp|P68032|ACTC_HUMAN/sp|P62736|ACTA_HUMAN/tr|C9JUM1|C9JUM1_HUMAN/tr|A6NL76|A6NL76_HUMAN/tr|K7EM38|K7EM38_HUMAN/tr|Q8WVW5|Q8WVW5_HUMAN/tr|B8ZZJ2|B8ZZJ2_HUMAN/tr|B3KUD3|B3KUD3_HUMAN/tr|Q53GK6|Q53GK6_HUMAN/tr|I3L1U9|I3L1U9_HUMAN/tr|Q53G99|Q53G99_HUMAN/tr|B4E3A4|B4E3A4_HUMAN/tr|B7Z6P1|B7Z6P1_HUMAN/tr|F6QUT6|F6QUT6_HUM…		4.03	0		0	2	MASCOT		T
	R20180600787_RNA_PULL,19857	R.IQLVEEELDR.A	1243.65	0.00221	2	1	48.69	0	0.00109	0|0	sp|P07951|TPM2_HUMAN/sp|P67936|TPM4_HUMAN/sp|P09493|TPM1_HUMAN/sp|P06753|TPM3_HUMAN/tr|V9HW25|V9HW25_HUMAN/tr|A0A087WWU8|A0A087WWU8_HUMAN/tr|J3KN67|J3KN67_HUMAN/tr|Q5TCU3|Q5TCU3_HUMAN/tr|B4DGC2|B4DGC2_HUMAN/tr|Q1ZYL5|Q1ZYL5_HUMAN/tr|F5H7S3|F5H7S3_HUMAN/tr|H0YK48|H0YK48_HUMAN/tr|H0YNC7|H0YNC7_HUMAN/tr|D9YZV7|D9YZV7_HUMAN/tr|B4DTK3|B4DTK3_HUMAN/tr|K7EP68|K7EP68_HUMAN/tr|B4DTB1|B4DTB1_HUMAN/tr|B4DVY…		4	0		0	2	MASCOT		T
	R20180600787_RNA_PULL,10790	K.TPASPVVHIR.G	1076.62	-0.00024	3	1	48.6	0	0.000716	0|0	sp|P14866|HNRPL_HUMAN/tr|B2R959|B2R959_HUMAN/tr|Q6NTA2|Q6NTA2_HUMAN/tr|M0R1W6|M0R1W6_HUMAN/tr|M0QXS5|M0QXS5_HUMAN/tr|M0QYL7|M0QYL7_HUMAN		9.44	0		0	2	MASCOT		T
	R20180600787_RNA_PULL,24002	K.DLPELALDTPR.A	1239.66	-0.0012	2	1	48.51	0	0.00431	0|0	sp|Q53EL6|PDCD4_HUMAN/tr|B4DKX4|B4DKX4_HUMAN/tr|B2R6E2|B2R6E2_HUMAN		4.03	0		0	2	MASCOT		T
	R20180600787_RNA_PULL,25125	K.LSPEELLLR.W	1069.63	0.00019	2	1	48.05	0	0.000638	0|0	sp|Q14651|PLSI_HUMAN/sp|P13796|PLSL_HUMAN/sp|P13797|PLST_HUMAN/tr|Q96HI1|Q96HI1_HUMAN/tr|Q59GX5|Q59GX5_HUMAN/tr|A0A024RDT4|A0A024RDT4_HUMAN/tr|Q53GY0|Q53GY0_HUMAN/tr|Q53FI1|Q53FI1_HUMAN/tr|B4DPW9|B4DPW9_HUMAN/tr|V9HWJ7|V9HWJ7_HUMAN/tr|C9JAM8|C9JAM8_HUMAN/tr|A0A0A0MSQ0|A0A0A0MSQ0_HUMAN		4.53	0		0	2	MASCOT		T
	R20180600787_RNA_PULL,14319	R.VIELAVK.Y	771.497	0.00036	2	1	47.78	0	0.001	0|0	sp|Q96HP4|OXND1_HUMAN/tr|U3KQU8|U3KQU8_HUMAN/tr|B4DQJ7|B4DQJ7_HUMAN/tr|C9JLB7|C9JLB7_HUMAN/tr|A0A024R2G9|A0A024R2G9_HUMAN		5.97	0		0	2	MASCOT		T
	R20180600787_RNA_PULL,5498	R.QAAEALDAAKK.L	1115.61	-0.0013	2	1	47.68	0	0.00203	0|0	sp|P09923|PPBI_HUMAN/tr|A0A024R4A2|A0A024R4A2_HUMAN		6.07	1		0	2	MASCOT		T
	R20180600787_RNA_PULL,25932	K.TLTPIIQEYFEHGDTNEVAEM*LR.D	2722.3	0.00073	3	1	47.58	0	0.00814	0|0	sp|Q53EL6|PDCD4_HUMAN/tr|Q5VZS7|Q5VZS7_HUMAN/tr|B4DKX4|B4DKX4_HUMAN/tr|B2R6E2|B2R6E2_HUMAN		4.25	0	15.994919 Oxidation (M)	0	2	MASCOT		T
	R20180600787_RNA_PULL,20286	R.DALNIETAIK.T ! R.DALNIETAIK.-	1087.6	-0.00039	2	1	47.42	0	0.00214	0|0	sp|A6NMY6|AXA2L_HUMAN/sp|P07355|ANXA2_HUMAN/tr|H0YMM1|H0YMM1_HUMAN/tr|H0YMD9|H0YMD9_HUMAN/tr|H0YKN4|H0YKN4_HUMAN/tr|B4DNH8|B4DNH8_HUMAN/tr|H0YLV6|H0YLV6_HUMAN/tr|V9HW65|V9HW65_HUMAN/tr|H0YMD0|H0YMD0_HUMAN/tr|H0YMU9|H0YMU9_HUMAN/tr|H0YN42|H0YN42_HUMAN/tr|H0YMT9|H0YMT9_HUMAN/tr|H0YKX9|H0YKX9_HUMAN/tr|A0A024R5Z7|A0A024R5Z7_HUMAN/tr|H0YKZ7|H0YKZ7_HUMAN/tr|H0YKS4|H0YKS4_HUMAN/tr|H0YKL9|H0YKL9_HUMAN/tr…		4.37	0		0	2	MASCOT		T
	R20180600787_RNA_PULL,3271	R.GSGSSQSSGYGR.H	1129.49	0.00074	2	1	47.34	0	0.00111	0|0	sp|Q86YZ3|HORN_HUMAN		8.75	0		0	2	MASCOT		T
	R20180600787_RNA_PULL,18627	K.VDATEESDLAQQYGVR.G	1780.83	-0.00053	2	1	47.24	0	0.00142	0|0	sp|P07237|PDIA1_HUMAN/tr|I3L3U6|I3L3U6_HUMAN/tr|B4DUA5|B4DUA5_HUMAN/tr|H7BZ94|H7BZ94_HUMAN/tr|B4DLN6|B4DLN6_HUMAN/tr|B4DNP9|B4DNP9_HUMAN/tr|I3NI03|I3NI03_HUMAN/tr|A0A024R8S5|A0A024R8S5_HUMAN/tr|B4DJS0|B4DJS0_HUMAN/tr|B4DNL5|B4DNL5_HUMAN		3.92	0		0	2	MASCOT		T
	R20180600787_RNA_PULL,9774	R.VLTEAAVAGK.T	958.557	-0.00168	2	1	46.96	0	0.00189	0|0	tr|A0A2P9ASU2|A0A2P9ASU2_HUMAN		5.97	0		0	2	MASCOT		T
	R20180600787_RNA_PULL,5832	K.LNQEIR.M	772.431	-0.00037	2	1	46.85	0	0.00203	0|0	sp|O95239|KIF4A_HUMAN/tr|Q59HG1|Q59HG1_HUMAN/tr|Q6PKB2|Q6PKB2_HUMAN		6	0		0	2	MASCOT		T
	R20180600787_RNA_PULL,17597	K.EGLTVFR.D	821.452	-0.00074	2	1	46.7	0	0.0048	0|0	tr|A0A2P9APJ7|A0A2P9APJ7_HUMAN		6.1	0		0	2	MASCOT		T
	R20180600787_RNA_PULL,8732	R.LVEIDNGK.Q	887.483	-0.00081	2	1	46.67	0	0.0027	0|0	sp|P02545|LMNA_HUMAN/tr|Q3BDU5|Q3BDU5_HUMAN/tr|Q5TCI8|Q5TCI8_HUMAN/tr|Q8N519|Q8N519_HUMAN/tr|H0YAB0|H0YAB0_HUMAN/tr|Q5I6Y5|Q5I6Y5_HUMAN/tr|W8QEH3|W8QEH3_HUMAN		4.37	0		0	2	MASCOT		T
	R20180600787_RNA_PULL,16579	R.ALVILAK.G	727.508	-0.00091	2	1	46.57	0	0.000141	0|0	sp|Q99497|PARK7_HUMAN/tr|V9HWC2|V9HWC2_HUMAN/tr|K7ELW0|K7ELW0_HUMAN		8.8	0		0	2	MASCOT		T
	R20180600787_RNA_PULL,24569	K.M*PILGLGTWK.S ! K.M*PILGLGTWK.- ! K.M*PLIGLGTWK.S	1131.62	-0.00265	2	1	46.45	0	0.00374	0|0	sp|P15121|ALDR_HUMAN/tr|E9PEF9|E9PEF9_HUMAN/tr|Q59EL5|Q59EL5_HUMAN/tr|A0A024R7A8|A0A024R7A8_HUMAN/tr|E9PCX2|E9PCX2_HUMAN ! tr|O15289|O15289_HUMAN ! sp|P14550|AK1A1_HUMAN/tr|Q5T621|Q5T621_HUMAN/tr|V9GYP9|V9GYP9_HUMAN/tr|V9HWI0|V9HWI0_HUMAN/tr|V9GYG2|V9GYG2_HUMAN		8.5	0	15.994919 Oxidation (M)	0	2	MASCOT		T
	R20180600787_RNA_PULL,28023	R.LIALLEVLSQK.K ! R.LIALLEVLSQK.R	1226.77	-0.00043	2	1	46.4	0	0.000425	0|0	sp|P21333|FLNA_HUMAN/tr|A0A087WWY3|A0A087WWY3_HUMAN/tr|Q60FE6|Q60FE6_HUMAN/tr|F8WE98|F8WE98_HUMAN/tr|Q5HY54|Q5HY54_HUMAN/tr|A6NDY9|A6NDY9_HUMAN/tr|Q60FE5|Q60FE5_HUMAN ! sp|O75369|FLNB_HUMAN/sp|Q14315|FLNC_HUMAN/tr|A0A024R321|A0A024R321_HUMAN		6	0		0	2	MASCOT		T
	R20180600787_RNA_PULL,2958	R.SEAGAGPGPK.Q ! R.SEAGAGPGPK.A	870.432	-0.00014	2	1	45.99	0	0.00103	0|0	sp|Q9GZP8|IMUP_HUMAN ! tr|K7EQZ3|K7EQZ3_HUMAN		5.72	0		0	2	MASCOT		T
	R20180600787_RNA_PULL,6102	R.M*GHAGAIIAGGK.G	1098.57	-0.00049	2	1	45.9	0	0.002	0|0	sp|P53597|SUCA_HUMAN/tr|A8K4W7|A8K4W7_HUMAN/tr|B2R8A1|B2R8A1_HUMAN/tr|Q6IAL5|Q6IAL5_HUMAN		8.52	0	15.994919 Oxidation (M)	0	2	MASCOT		T
	R20180600787_RNA_PULL,21636	K.SLYYYIQQDTK.G	1421.69	-0.0007	2	1	45.81	0	0.00197	0|0	sp|A6NMY6|AXA2L_HUMAN/sp|P07355|ANXA2_HUMAN/tr|B4DNH8|B4DNH8_HUMAN/tr|V9HW65|V9HW65_HUMAN/tr|A0A024R5Z7|A0A024R5Z7_HUMAN		5.55	0		0	2	MASCOT		T
	R20180600787_RNA_PULL,2932	R.AHAHLDTGR.R	977.491	-0.00069	3	1	45.8	0	0.00282	0|0	sp|Q14697|GANAB_HUMAN/tr|E9PKU7|E9PKU7_HUMAN/tr|F5H6X6|F5H6X6_HUMAN/tr|B4DJ30|B4DJ30_HUMAN/tr|B4DIW2|B4DIW2_HUMAN/tr|B4DSM6|B4DSM6_HUMAN/tr|B4DZ53|B4DZ53_HUMAN/tr|V9HWJ0|V9HWJ0_HUMAN/tr|A0A024R592|A0A024R592_HUMAN		6.96	0		0	2	MASCOT		T
	R20180600787_RNA_PULL,18252	-.XEIDLLR.T	859.488	-0.00014	2	1	45.7	0	0.00346	0|0	tr|H0Y873|H0Y873_HUMAN		4.37	0		0	2	MASCOT		T
	R20180600787_RNA_PULL,22140	K.SPASDTYIVFGEAK.I	1484.73	0.00822	2	1	45.69	0	0.00168	0|0	sp|E9PAV3|NACAM_HUMAN/sp|Q13765|NACA_HUMAN/tr|F8VZJ2|F8VZJ2_HUMAN/tr|A0A024RB41|A0A024RB41_HUMAN/tr|F8W0W4|F8W0W4_HUMAN/tr|B4DDI8|B4DDI8_HUMAN/tr|H0YHX9|H0YHX9_HUMAN/tr|F8VNW4|F8VNW4_HUMAN/tr|F8W1N5|F8W1N5_HUMAN		4.37	0		0	2	MASCOT		T
	R20180600787_RNA_PULL,5364	K.QASEGPLK.G	829.441	-0.00069	2	1	45.68	0	0.00171	0|0	sp|P04406|G3P_HUMAN/tr|E7EUT5|E7EUT5_HUMAN/tr|Q5ZEY3|Q5ZEY3_HUMAN/tr|Q2TSD0|Q2TSD0_HUMAN/tr|V9HVZ4|V9HVZ4_HUMAN		6	0		0	2	MASCOT		T
	R20180600787_RNA_PULL,23927	K.LTVEDPVTVEYITR.F ! R.LTVEDPVTVEYITR.Y	1634.86	0.00046	2	1	45.53	0	0.00225	0|0	sp|Q8TAA3|PSMA8_HUMAN/tr|A0A087WYS6|A0A087WYS6_HUMAN/tr|B0YJ74|B0YJ74_HUMAN/tr|Q4G1B8|Q4G1B8_HUMAN ! sp|O14818|PSA7_HUMAN/tr|Q05DH1|Q05DH1_HUMAN/tr|H0Y586|H0Y586_HUMAN/tr|H0UI83|H0UI83_HUMAN/tr|A0A0K0K1K4|A0A0K0K1K4_HUMAN		4.14	0		0	2	MASCOT		T
	R20180600787_RNA_PULL,9407	K.SLVSVTK.E	733.445	-9e-05	2	1	45.48	0	0.00266	0|0	sp|P08238|HS90B_HUMAN/sp|Q58FF8|H90B2_HUMAN/sp|Q58FF7|H90B3_HUMAN/tr|Q9H6X9|Q9H6X9_HUMAN/tr|B4DGL0|B4DGL0_HUMAN/tr|B4DMA2|B4DMA2_HUMAN/tr|A8K3W9|A8K3W9_HUMAN/tr|A0A024RD80|A0A024RD80_HUMAN		8.47	0		0	2	MASCOT		T
	R20180600787_RNA_PULL,23219	K.ILATPPQEDAPSVDIANIR.M	2020.07	0.0012	2	1	45.43	0	0.00516	0|0	sp|P29401|TKT_HUMAN/tr|E9PFF2|E9PFF2_HUMAN/tr|Q53EM5|Q53EM5_HUMAN/tr|B3KPZ8|B3KPZ8_HUMAN/tr|B4DVU1|B4DVU1_HUMAN/tr|B4E022|B4E022_HUMAN/tr|B3KSI4|B3KSI4_HUMAN/tr|A0A0K0K1H9|A0A0K0K1H9_HUMAN/tr|A0A0B4J1R6|A0A0B4J1R6_HUMAN/tr|V9HWD9|V9HWD9_HUMAN		4.03	0		0	2	MASCOT		T
	R20180600787_RNA_PULL,16010	R.LQLELSK.V	830.498	-0.00044	2	1	45.19	0	0.00342	0|0	sp|P02545|LMNA_HUMAN/tr|Q3BDU5|Q3BDU5_HUMAN/tr|Q8N519|Q8N519_HUMAN/tr|Q5I6Y5|Q5I6Y5_HUMAN/tr|W8QEH3|W8QEH3_HUMAN		6	0		0	2	MASCOT		T
磷酸甘油醛异构酶	R20180600787_RNA_PULL,17769	R.AEAGDNLGALVR.G	1185.62	0.00148	2	1	45.16	0	0.00678	0|0	sp|P49411|EFTU_HUMAN		4.37	0		0	2	MASCOT		T
	R20180600787_RNA_PULL,17650	K.VLIDIR.E	728.466	0.00018	2	1	45.02	0	0.00196	0|0	sp|P53999|TCP4_HUMAN/tr|Q59G24|Q59G24_HUMAN/tr|Q6IBA2|Q6IBA2_HUMAN		5.81	0		0	2	MASCOT		T
	R20180600787_RNA_PULL,15470	R.TTLTISRR.G	947.563	0.01166	2	1	44.96	0	0.00182	0|0	tr|Q68D80|Q68D80_HUMAN		12	1		0	2	MASCOT		T
	R20180600787_RNA_PULL,9440	K.GANPVEIR.R	855.468	0.00045	2	1	44.8	0	0.0014	0|0	sp|P10809|CH60_HUMAN/tr|B3GQS7|B3GQS7_HUMAN/tr|B7Z4F6|B7Z4F6_HUMAN/tr|Q53SE2|Q53SE2_HUMAN/tr|B9VP19|B9VP19_HUMAN/tr|B9VP24|B9VP24_HUMAN/tr|A0A0S2Z415|A0A0S2Z415_HUMAN/tr|E7EXB4|E7EXB4_HUMAN/tr|E7ESH4|E7ESH4_HUMAN/tr|A0A024R3X4|A0A024R3X4_HUMAN/tr|B9VPB4|B9VPB4_HUMAN		6	0		0	2	MASCOT		T
	R20180600787_RNA_PULL,11101	K.ATVLLSM*SK.G	965.534	-0.00104	2	1	44.62	0	0.00264	0|0	sp|Q53EL6|PDCD4_HUMAN/tr|B4DKX4|B4DKX4_HUMAN/tr|B2R6E2|B2R6E2_HUMAN		8.8	0	15.994919 Oxidation (M)	0	2	MASCOT		T
	R20180600787_RNA_PULL,16595	K.DVNAAIATIK.T	1015.58	-0.00111	2	1	44.6	0	0.00409	0|0	sp|P68363|TBA1B_HUMAN/sp|Q13748|TBA3C_HUMAN/sp|Q71U36|TBA1A_HUMAN/sp|Q9BQE3|TBA1C_HUMAN/sp|Q6PEY2|TBA3E_HUMAN/tr|F5H5D3|F5H5D3_HUMAN/tr|Q53GA7|Q53GA7_HUMAN/tr|B4DQK4|B4DQK4_HUMAN/tr|B3KT06|B3KT06_HUMAN/tr|Q9UQM3|Q9UQM3_HUMAN/tr|A0A1W2PQM2|A0A1W2PQM2_HUMAN/tr|A8JZY9|A8JZY9_HUMAN/tr|B4DDU2|B4DDU2_HUMAN/tr|B3KPS3|B3KPS3_HUMAN/tr|Q1ZYQ1|Q1ZYQ1_HUMAN/tr|Q8N532|Q8N532_HUMAN		5.84	0		0	2	MASCOT		T
	R20180600787_RNA_PULL,16595	K.DVNAAIATIK.T	1015.58	-0.00111	2	1	44.6	0	0.00409	0|0	sp|P68363|TBA1B_HUMAN/sp|Q13748|TBA3C_HUMAN/sp|Q71U36|TBA1A_HUMAN/sp|Q9BQE3|TBA1C_HUMAN/sp|Q6PEY2|TBA3E_HUMAN/tr|F5H5D3|F5H5D3_HUMAN/tr|Q53GA7|Q53GA7_HUMAN/tr|B4DQK4|B4DQK4_HUMAN/tr|B3KT06|B3KT06_HUMAN/tr|Q9UQM3|Q9UQM3_HUMAN/tr|A0A1W2PQM2|A0A1W2PQM2_HUMAN/tr|A8JZY9|A8JZY9_HUMAN/tr|B4DDU2|B4DDU2_HUMAN/tr|B3KPS3|B3KPS3_HUMAN/tr|Q1ZYQ1|Q1ZYQ1_HUMAN/tr|Q8N532|Q8N532_HUMAN		5.84	0		0	2	MASCOT		T
	R20180600787_RNA_PULL,26007	K.TVAGQDAVIVLLGTR.N	1512.87	-0.00289	2	1	44.5	0	0.00137	0|0	sp|P30043|BLVRB_HUMAN/tr|M0QZL1|M0QZL1_HUMAN/tr|M0R192|M0R192_HUMAN/tr|V9HWI1|V9HWI1_HUMAN		5.5	0		0	2	MASCOT		T
	R20180600787_RNA_PULL,24858	K.DAGVIAGLNVLR.I	1197.69	0.00343	2	1	44.41	0	0.00297	0|0	sp|P0DMV8|HS71A_HUMAN/sp|P0DMV9|HS71B_HUMAN/sp|P34931|HS71L_HUMAN/tr|B4DVU9|B4DVU9_HUMAN/tr|B4DWK5|B4DWK5_HUMAN/tr|A0A1U9X7X4|A0A1U9X7X4_HUMAN/tr|Q59EJ3|Q59EJ3_HUMAN/tr|B4DXY3|B4DXY3_HUMAN/tr|B4DI39|B4DI39_HUMAN/tr|B2RCQ9|B2RCQ9_HUMAN/tr|B4E1S9|B4E1S9_HUMAN/tr|A0A1U9X7W7|A0A1U9X7W7_HUMAN/tr|A0A1U9X7W4|A0A1U9X7W4_HUMAN/tr|Q53FA3|Q53FA3_HUMAN/tr|Q9UQC1|Q9UQC1_HUMAN/tr|B4DI54|B4DI54_HUMAN/tr|B4DNT8|…		5.84	0		0	2	MASCOT		T
	R20180600787_RNA_PULL,20194	R.NPDDITNEEYGEFYK.S	1833.78	0.00392	2	1	44.35	0	0.000457	0|0	sp|P07900|HS90A_HUMAN/tr|O75322|O75322_HUMAN/tr|Q8TBA7|Q8TBA7_HUMAN/tr|Q2VPJ6|Q2VPJ6_HUMAN/tr|Q86U12|Q86U12_HUMAN/tr|K9JA46|K9JA46_HUMAN		3.83	0		0	2	MASCOT		T
	R20180600787_RNA_PULL,11225	K.IDEPLEGSEDR.I	1259.57	-0.00143	2	1	44.34	0	0.00107	0|0	sp|P61978|HNRPK_HUMAN/tr|Q5EC54|Q5EC54_HUMAN/tr|S4R359|S4R359_HUMAN/tr|A0A024R228|A0A024R228_HUMAN/tr|B3KU16|B3KU16_HUMAN/tr|B4DFF1|B4DFF1_HUMAN/tr|B4DUQ1|B4DUQ1_HUMAN		3.83	0		0	2	MASCOT		T
	R20180600787_RNA_PULL,8349	R.IEYDPNR.S	906.432	0.00018	2	1	44.25	0	0.00215	0|0	tr|A0A2P9AVW3|A0A2P9AVW3_HUMAN		4.37	0		0	2	MASCOT		T
	R20180600787_RNA_PULL,12098	K.EDQTEYLEER.R ! K.EDQTEYLEER.W	1311.57	0.00236	2	1	44	0	0.00203	0|0	sp|P07900|HS90A_HUMAN/sp|P08238|HS90B_HUMAN/sp|Q58FF7|H90B3_HUMAN/tr|Q8TBA7|Q8TBA7_HUMAN/tr|G3V2J8|G3V2J8_HUMAN/tr|B4DGL0|B4DGL0_HUMAN/tr|Q6PK50|Q6PK50_HUMAN/tr|Q2VPJ6|Q2VPJ6_HUMAN/tr|Q86U12|Q86U12_HUMAN/tr|B4DMA2|B4DMA2_HUMAN/tr|K9JA46|K9JA46_HUMAN/tr|A0A024RD80|A0A024RD80_HUMAN ! sp|Q58FF6|H90B4_HUMAN		3.91	0		0	2	MASCOT		T
	R20180600787_RNA_PULL,12098	K.EDQTEYLEER.R ! K.EDQTEYLEER.W	1311.57	0.00236	2	1	44	0	0.00203	0|0	sp|P07900|HS90A_HUMAN/sp|P08238|HS90B_HUMAN/sp|Q58FF7|H90B3_HUMAN/tr|Q8TBA7|Q8TBA7_HUMAN/tr|G3V2J8|G3V2J8_HUMAN/tr|B4DGL0|B4DGL0_HUMAN/tr|Q6PK50|Q6PK50_HUMAN/tr|Q2VPJ6|Q2VPJ6_HUMAN/tr|Q86U12|Q86U12_HUMAN/tr|B4DMA2|B4DMA2_HUMAN/tr|K9JA46|K9JA46_HUMAN/tr|A0A024RD80|A0A024RD80_HUMAN ! sp|Q58FF6|H90B4_HUMAN		3.91	0		0	2	MASCOT		T
	R20180600787_RNA_PULL,19493	R.GAIFGLTR.N	834.483	-0.00089	2	1	44	0	0.00315	0|0	tr|A0A2P9A9X3|A0A2P9A9X3_HUMAN		9.75	0		0	2	MASCOT		T
	R20180600787_RNA_PULL,3663	K.AESEEM*ETSQAGSK.D	1499.62	-0.00227	2	1	43.99	0	0.000279	0|0	sp|P34932|HSP74_HUMAN/tr|A0A087WYC1|A0A087WYC1_HUMAN/tr|B4DSE8|B4DSE8_HUMAN/tr|B4DUS3|B4DUS3_HUMAN/tr|B4E354|B4E354_HUMAN/tr|B4DH02|B4DH02_HUMAN/tr|B4E0H6|B4E0H6_HUMAN/tr|B4DIZ3|B4DIZ3_HUMAN/tr|Q59GF8|Q59GF8_HUMAN/tr|B4DT47|B4DT47_HUMAN/tr|V9HW33|V9HW33_HUMAN		4.09	0	15.994919 Oxidation (M)	0	2	MASCOT		T
	R20180600787_RNA_PULL,13079	R.GYSFTTTAER.E	1132.53	-0.00097	2	1	43.98	0	0.00175	0|0	sp|P60709|ACTB_HUMAN/sp|P63261|ACTG_HUMAN/tr|Q8WVW5|Q8WVW5_HUMAN/tr|Q53GK6|Q53GK6_HUMAN/tr|Q6PJ43|Q6PJ43_HUMAN/tr|I3L4N8|I3L4N8_HUMAN/tr|I3L1U9|I3L1U9_HUMAN/tr|Q53G99|Q53G99_HUMAN/tr|B3KWQ3|B3KWQ3_HUMAN/tr|B4DW52|B4DW52_HUMAN/tr|B4E3A4|B4E3A4_HUMAN/tr|B4DVQ0|B4DVQ0_HUMAN/tr|Q53G76|Q53G76_HUMAN/tr|I3L3I0|I3L3I0_HUMAN/tr|B4E335|B4E335_HUMAN/tr|Q1KLZ0|Q1KLZ0_HUMAN/tr|B7ZAP6|B7ZAP6_HUMAN/tr|V9HVZ7|V9…		6	0		0	2	MASCOT		T
	R20180600787_RNA_PULL,5772	K.AEGPGLSR.T	786.41	0.0007	2	1	43.95	0	0.00142	0|0	sp|P21333|FLNA_HUMAN/tr|A0A087WWY3|A0A087WWY3_HUMAN/tr|Q60FE6|Q60FE6_HUMAN/tr|Q5HY54|Q5HY54_HUMAN/tr|A6NDY9|A6NDY9_HUMAN/tr|Q60FE5|Q60FE5_HUMAN		6.05	0		0	2	MASCOT		T
	R20180600787_RNA_PULL,12617	K.VTAQGPGLEPSGNIANK.T	1652.86	0.00015	2	1	43.92	0	0.00363	0|0	sp|P21333|FLNA_HUMAN/tr|A0A087WWY3|A0A087WWY3_HUMAN/tr|Q60FE6|Q60FE6_HUMAN/tr|F8WE98|F8WE98_HUMAN/tr|Q5HY54|Q5HY54_HUMAN/tr|A6NDY9|A6NDY9_HUMAN/tr|Q60FE5|Q60FE5_HUMAN		5.97	0		0	2	MASCOT		T
	R20180600787_RNA_PULL,17848	R.EAGAGGLAIAVEGPSK.A	1426.75	-0.00031	2	1	43.85	0	0.00487	0|0	sp|P21333|FLNA_HUMAN/tr|H0Y5C6|H0Y5C6_HUMAN/tr|Q6NXF2|Q6NXF2_HUMAN/tr|B4E2F9|B4E2F9_HUMAN/tr|B4DTD5|B4DTD5_HUMAN/tr|Q2VP91|Q2VP91_HUMAN/tr|Q8TES4|Q8TES4_HUMAN/tr|Q60FE6|Q60FE6_HUMAN/tr|Q5HY54|Q5HY54_HUMAN/tr|Q96C61|Q96C61_HUMAN/tr|Q60FE5|Q60FE5_HUMAN		4.53	0		0	2	MASCOT		T
	R20180600787_RNA_PULL,11026	K.QEYDESGPSIVHR.K	1516.7	-0.00043	2	1	43.66	0	0.00205	0|0	sp|Q6S8J3|POTEE_HUMAN/sp|P0CG38|POTEI_HUMAN/sp|A5A3E0|POTEF_HUMAN/sp|P0CG39|POTEJ_HUMAN/sp|P60709|ACTB_HUMAN/sp|P63261|ACTG_HUMAN/sp|Q9BYX7|ACTBM_HUMAN/tr|L0R5C4|L0R5C4_HUMAN/tr|Q8WVW5|Q8WVW5_HUMAN/tr|Q96DE1|Q96DE1_HUMAN/tr|Q53GK6|Q53GK6_HUMAN/tr|Q6PJ43|Q6PJ43_HUMAN/tr|Q53G99|Q53G99_HUMAN/tr|B3KWQ3|B3KWQ3_HUMAN/tr|B4DW52|B4DW52_HUMAN/tr|B4E3A4|B4E3A4_HUMAN/tr|Q96FU6|Q96FU6_HUMAN/tr|B4DVQ0|B4DVQ0_…		4.65	0		0	2	MASCOT		T
	R20180600787_RNA_PULL,16746	R.GATQQILDEAER.S	1330.66	-0.00121	2	1	43.41	0	0.00616	0|0	sp|P78371|TCPB_HUMAN/tr|F5GWF6|F5GWF6_HUMAN/tr|V9HW96|V9HW96_HUMAN/tr|F8VQ14|F8VQ14_HUMAN/tr|Q9H369|Q9H369_HUMAN/tr|B7Z4R3|B7Z4R3_HUMAN		4.14	0		0	2	MASCOT		T
	R20180600787_RNA_PULL,20661	R.VAPEEHPVLLTEAPLNPK.A	1954.06	-0.00165	3	1	43.39	0	0.00231	0|0	sp|P60709|ACTB_HUMAN/sp|P63261|ACTG_HUMAN/tr|Q562N8|Q562N8_HUMAN/tr|Q562N0|Q562N0_HUMAN/tr|Q562V5|Q562V5_HUMAN/tr|Q562Y6|Q562Y6_HUMAN/tr|Q562L9|Q562L9_HUMAN/tr|K7EM38|K7EM38_HUMAN/tr|Q8WVW5|Q8WVW5_HUMAN/tr|Q53GK6|Q53GK6_HUMAN/tr|I3L4N8|I3L4N8_HUMAN/tr|I3L1U9|I3L1U9_HUMAN/tr|Q53G99|Q53G99_HUMAN/tr|B4DW52|B4DW52_HUMAN/tr|B4E3A4|B4E3A4_HUMAN/tr|B4DVQ0|B4DVQ0_HUMAN/tr|Q53G76|Q53G76_HUMAN/tr|I3L3I0|I3…		4.75	0		0	2	MASCOT		T
	R20180600787_RNA_PULL,20661	R.VAPEEHPVLLTEAPLNPK.A	1954.06	-0.00165	3	1	43.39	0	0.00231	0|0	sp|P60709|ACTB_HUMAN/sp|P63261|ACTG_HUMAN/tr|Q562N8|Q562N8_HUMAN/tr|Q562N0|Q562N0_HUMAN/tr|Q562V5|Q562V5_HUMAN/tr|Q562Y6|Q562Y6_HUMAN/tr|Q562L9|Q562L9_HUMAN/tr|K7EM38|K7EM38_HUMAN/tr|Q8WVW5|Q8WVW5_HUMAN/tr|Q53GK6|Q53GK6_HUMAN/tr|I3L4N8|I3L4N8_HUMAN/tr|I3L1U9|I3L1U9_HUMAN/tr|Q53G99|Q53G99_HUMAN/tr|B4DW52|B4DW52_HUMAN/tr|B4E3A4|B4E3A4_HUMAN/tr|B4DVQ0|B4DVQ0_HUMAN/tr|Q53G76|Q53G76_HUMAN/tr|I3L3I0|I3…		4.75	0		0	2	MASCOT		T
	R20180600787_RNA_PULL,3526	K.EDIER.M ! R.EDIER.E ! R.EDIER.Q ! K.EDIER.L ! K.EDLER.F ! R.EDLER.L ! R.EDLER.T ! K.EDLER.E ! R.EDLER.E ! K.EDLER.T ! K.EDLER.I	661.315	0.00044	2	1	43.28	0	0.00303	0|0	sp|P11142|HSP7C_HUMAN/tr|B4E1Q1|B4E1Q1_HUMAN/tr|Q96IS6|Q96IS6_HUMAN/tr|Q96BE0|Q96BE0_HUMAN/tr|Q96H53|Q96H53_HUMAN/tr|B3KTV0|B3KTV0_HUMAN/tr|E9PS65|E9PS65_HUMAN/tr|E9PM13|E9PM13_HUMAN/tr|E9PKE3|E9PKE3_HUMAN/tr|Q53GZ6|Q53GZ6_HUMAN/tr|E9PNE6|E9PNE6_HUMAN/tr|V9HW22|V9HW22_HUMAN/tr|A8K7Q2|A8K7Q2_HUMAN ! sp|P53355|DAPK1_HUMAN/tr|F8WCQ3|F8WCQ3_HUMAN/tr|B7Z454|B7Z454_HUMAN/tr|B4DHI4|B4DHI4_HUMAN/tr|Q59H8…		4.14	0		0	2	MASCOT		T
	R20180600787_RNA_PULL,3526	K.EDIER.M ! R.EDIER.E ! R.EDIER.Q ! K.EDIER.L ! K.EDLER.F ! R.EDLER.L ! R.EDLER.T ! K.EDLER.E ! R.EDLER.E ! K.EDLER.T ! K.EDLER.I	661.315	0.00044	2	1	43.28	0	0.00303	0|0	sp|P11142|HSP7C_HUMAN/tr|B4E1Q1|B4E1Q1_HUMAN/tr|Q96IS6|Q96IS6_HUMAN/tr|Q96BE0|Q96BE0_HUMAN/tr|Q96H53|Q96H53_HUMAN/tr|B3KTV0|B3KTV0_HUMAN/tr|E9PS65|E9PS65_HUMAN/tr|E9PM13|E9PM13_HUMAN/tr|E9PKE3|E9PKE3_HUMAN/tr|Q53GZ6|Q53GZ6_HUMAN/tr|E9PNE6|E9PNE6_HUMAN/tr|V9HW22|V9HW22_HUMAN/tr|A8K7Q2|A8K7Q2_HUMAN ! sp|P53355|DAPK1_HUMAN/tr|F8WCQ3|F8WCQ3_HUMAN/tr|B7Z454|B7Z454_HUMAN/tr|B4DHI4|B4DHI4_HUMAN/tr|Q59H8…		4.14	0		0	2	MASCOT		T
	R20180600787_RNA_PULL,24558	K.LVFLGLDNAGK.T	1146.65	0.00013	2	1	43.17	0	0.00378	0|0	sp|Q9NR31|SAR1A_HUMAN/sp|Q9Y6B6|SAR1B_HUMAN/tr|D6RAA2|D6RAA2_HUMAN/tr|Q6FID4|Q6FID4_HUMAN/tr|Q5SQT8|Q5SQT8_HUMAN/tr|B2R679|B2R679_HUMAN/tr|Q53F37|Q53F37_HUMAN/tr|Q5SQT9|Q5SQT9_HUMAN/tr|D6RDB2|D6RDB2_HUMAN/tr|D6RD69|D6RD69_HUMAN/tr|Q8NG23|Q8NG23_HUMAN/tr|X1WI22|X1WI22_HUMAN		5.84	0		0	2	MASCOT		T
	R20180600787_RNA_PULL,26161	K.AIEPPPLDAVIEAEHTLR.E	1971.05	-0.0011	3	1	43.02	0	0.0037	0|0	sp|Q08211|DHX9_HUMAN/tr|B3KU66|B3KU66_HUMAN		4.4	0		0	2	MASCOT		T
	R20180600787_RNA_PULL,17350	K.IGPLGLSPK.K	881.545	-0.00112	2	1	42.97	0	0.000797	0|0	sp|P30050|RL12_HUMAN/tr|Q76P68|Q76P68_HUMAN/tr|Q59FI9|Q59FI9_HUMAN/tr|D3DS95|D3DS95_HUMAN		8.75	0		0	2	MASCOT		T
	R20180600787_RNA_PULL,8825	K.LTGM*AFR.V	811.413	-0.00022	2	1	42.95	0	0.00235	0|0	sp|P04406|G3P_HUMAN/sp|O14556|G3PT_HUMAN/tr|Q0QET7|Q0QET7_HUMAN/tr|E7EUT5|E7EUT5_HUMAN/tr|Q5ZEY3|Q5ZEY3_HUMAN/tr|A0A0K0K1K1|A0A0K0K1K1_HUMAN/tr|A4UCT1|A4UCT1_HUMAN/tr|Q2TSD0|Q2TSD0_HUMAN/tr|V9HVZ4|V9HVZ4_HUMAN		9.75	0	15.994919 Oxidation (M)	0	2	MASCOT		T
	R20180600787_RNA_PULL,8825	K.LTGM*AFR.V	811.413	-0.00022	2	1	42.95	0	0.00235	0|0	sp|P04406|G3P_HUMAN/sp|O14556|G3PT_HUMAN/tr|Q0QET7|Q0QET7_HUMAN/tr|E7EUT5|E7EUT5_HUMAN/tr|Q5ZEY3|Q5ZEY3_HUMAN/tr|A0A0K0K1K1|A0A0K0K1K1_HUMAN/tr|A4UCT1|A4UCT1_HUMAN/tr|Q2TSD0|Q2TSD0_HUMAN/tr|V9HVZ4|V9HVZ4_HUMAN		9.75	0	15.994919 Oxidation (M)	0	2	MASCOT		T
	R20180600787_RNA_PULL,8239	K.GAGTDDHTLIR.V	1155.58	0.00054	3	1	42.9	0	0.00523	0|0	sp|P08758|ANXA5_HUMAN/tr|D6RBE9|D6RBE9_HUMAN/tr|D6RBL5|D6RBL5_HUMAN/tr|V9HWE0|V9HWE0_HUMAN		5.21	0		0	2	MASCOT		T
	R20180600787_RNA_PULL,21641	K.ILIEDWK.K	916.514	-0.00108	2	1	42.89	0	0.00624	0|0	sp|P14314|GLU2B_HUMAN/tr|A2VCQ4|A2VCQ4_HUMAN/tr|A0A0S2Z4D8|A0A0S2Z4D8_HUMAN/tr|A0A0S2Z4A0|A0A0S2Z4A0_HUMAN/tr|A0A0S2Z4W7|A0A0S2Z4W7_HUMAN/tr|B4DJQ5|B4DJQ5_HUMAN/tr|K7EPW7|K7EPW7_HUMAN/tr|A0A024R7F1|A0A024R7F1_HUMAN/tr|K7ELL7|K7ELL7_HUMAN		4.37	0		0	2	MASCOT		T
	R20180600787_RNA_PULL,13263	K.ADEGISFR.G	894.432	-0.00058	2	1	42.8	0	0.00327	0|0	sp|Q06830|PRDX1_HUMAN/tr|B2R4P2|B2R4P2_HUMAN/tr|A0A0A0MSI0|A0A0A0MSI0_HUMAN		4.37	0		0	2	MASCOT		T
	R20180600787_RNA_PULL,19265	K.IFVGGLSPDTPEEK.I	1488.76	0.00353	2	1	42.76	0	0.00515	0|0	sp|Q14103|HNRPD_HUMAN/tr|B4DTC3|B4DTC3_HUMAN/tr|Q12771|Q12771_HUMAN/tr|H0Y8G5|H0Y8G5_HUMAN/tr|D6RF44|D6RF44_HUMAN/tr|D6RAF8|D6RAF8_HUMAN/tr|H0YA96|H0YA96_HUMAN/tr|A0A024RDF3|A0A024RDF3_HUMAN/tr|B4E0W4|B4E0W4_HUMAN/tr|A0A024RDF4|A0A024RDF4_HUMAN/tr|A0A024RDB4|A0A024RDB4_HUMAN		4.14	0		0	2	MASCOT		T
	R20180600787_RNA_PULL,24367	K.LLQDFFNGR.D	1109.57	-0.0022	2	1	42.75	0	0.00403	0|0	sp|P0DMV8|HS71A_HUMAN/sp|P0DMV9|HS71B_HUMAN/tr|B4DVU9|B4DVU9_HUMAN/tr|B4E1T6|B4E1T6_HUMAN/tr|B4DWK5|B4DWK5_HUMAN/tr|Q59EJ3|Q59EJ3_HUMAN/tr|B4DFN9|B4DFN9_HUMAN/tr|B4DI39|B4DI39_HUMAN/tr|B4E1S9|B4E1S9_HUMAN/tr|B4E388|B4E388_HUMAN/tr|B4DNX1|B4DNX1_HUMAN/tr|B3KTT5|B3KTT5_HUMAN/tr|A0A1U9X7W4|A0A1U9X7W4_HUMAN/tr|B4DNT8|B4DNT8_HUMAN/tr|A0A0G2JIW1|A0A0G2JIW1_HUMAN/tr|A8K5I0|A8K5I0_HUMAN/tr|V9GZ37|V9GZ37_…		5.84	0		0	2	MASCOT		T
	R20180600787_RNA_PULL,16863	K.LVQDVANNTNEEAGDGTTTATVLAR.S	2560.25	0.00358	3	1	42.75	0	0.00365	0|0	sp|P10809|CH60_HUMAN/tr|B3GQS7|B3GQS7_HUMAN/tr|Q53SE2|Q53SE2_HUMAN/tr|A0A0S2Z415|A0A0S2Z415_HUMAN/tr|C9JL25|C9JL25_HUMAN/tr|B7Z597|B7Z597_HUMAN/tr|E7EXB4|E7EXB4_HUMAN/tr|E7ESH4|E7ESH4_HUMAN/tr|A0A024R3X4|A0A024R3X4_HUMAN		3.92	0		0	2	MASCOT		T
	R20180600787_RNA_PULL,13199	K.LPPNVVEESAR.A	1210.64	-0.00032	2	1	42.75	0	0.00535	0|0	sp|P01023|A2MG_HUMAN		4.53	0		0	2	MASCOT		T
	R20180600787_RNA_PULL,21902	R.LGSLVDEFK.E	1007.54	0.00066	2	1	42.72	0	0.0357	0|0	sp|P12956|XRCC6_HUMAN/tr|Q6IC76|Q6IC76_HUMAN/tr|B4DE32|B4DE32_HUMAN/tr|B2RDN9|B2RDN9_HUMAN/tr|B1AHC9|B1AHC9_HUMAN/tr|B4E356|B4E356_HUMAN/tr|A0A024R1N4|A0A024R1N4_HUMAN		4.37	0		0	2	MASCOT		T
	R20180600787_RNA_PULL,9131	K.IIAPPER.K ! K.IIAPPER.R	795.472	-2e-05	2	1	42.71	0	0.00164	0|0	sp|P60709|ACTB_HUMAN/sp|P68133|ACTS_HUMAN/sp|P63261|ACTG_HUMAN/sp|P63267|ACTH_HUMAN/sp|Q562R1|ACTBL_HUMAN/sp|P68032|ACTC_HUMAN/sp|P62736|ACTA_HUMAN/tr|A6NL76|A6NL76_HUMAN/tr|Q8WVW5|Q8WVW5_HUMAN/tr|Q96DE1|Q96DE1_HUMAN/tr|A5GZ75|A5GZ75_HUMAN/tr|B3KUD3|B3KUD3_HUMAN/tr|Q53GK6|Q53GK6_HUMAN/tr|Q6PJ43|Q6PJ43_HUMAN/tr|Q53G99|Q53G99_HUMAN/tr|B3KWQ3|B3KWQ3_HUMAN/tr|B4DW52|B4DW52_HUMAN/tr|B4E3A4|B4E3A4_HUMA…		6	0		0	2	MASCOT		T
	R20180600787_RNA_PULL,9131	K.IIAPPER.K ! K.IIAPPER.R	795.472	-2e-05	2	1	42.71	0	0.00164	0|0	sp|P60709|ACTB_HUMAN/sp|P68133|ACTS_HUMAN/sp|P63261|ACTG_HUMAN/sp|P63267|ACTH_HUMAN/sp|Q562R1|ACTBL_HUMAN/sp|P68032|ACTC_HUMAN/sp|P62736|ACTA_HUMAN/tr|A6NL76|A6NL76_HUMAN/tr|Q8WVW5|Q8WVW5_HUMAN/tr|Q96DE1|Q96DE1_HUMAN/tr|A5GZ75|A5GZ75_HUMAN/tr|B3KUD3|B3KUD3_HUMAN/tr|Q53GK6|Q53GK6_HUMAN/tr|Q6PJ43|Q6PJ43_HUMAN/tr|Q53G99|Q53G99_HUMAN/tr|B3KWQ3|B3KWQ3_HUMAN/tr|B4DW52|B4DW52_HUMAN/tr|B4E3A4|B4E3A4_HUMA…		6	0		0	2	MASCOT		T
	R20180600787_RNA_PULL,21984	R.IIDLIK.E ! R.ILDLIK.K ! R.ILDLLK.G ! R.LLDIIK.Q ! K.LLDLLK.G ! K.LLDLLK.A	714.476	0.00022	2	1	42.68	0	0.00274	0|0	sp|Q9NU02|ANKE1_HUMAN/tr|Q8TCA8|Q8TCA8_HUMAN ! sp|P26196|DDX6_HUMAN/tr|B2R858|B2R858_HUMAN ! sp|Q96JB5|CK5P3_HUMAN/tr|J3KS63|J3KS63_HUMAN/tr|J3QQY1|J3QQY1_HUMAN/tr|J3KTA5|J3KTA5_HUMAN/tr|J3QQS7|J3QQS7_HUMAN/tr|J3KRK4|J3KRK4_HUMAN/tr|J3QL95|J3QL95_HUMAN/tr|J3QS62|J3QS62_HUMAN/tr|J3KRI2|J3KRI2_HUMAN ! sp|Q5T1V6|DDX59_HUMAN/tr|B7Z5N6|B7Z5N6_HUMAN ! sp|A5D8V7|CC151_HUMAN/tr|B4DG09|B4DG09_HUMAN/tr|B3K…		5.84	0		0	2	MASCOT		T
	R20180600787_RNA_PULL,19770	R.IIISLK.I ! R.ILISLK.Y ! K.LILSLK.N ! K.LLLSIK.W ! R.LLLSLK.G	686.481	0.00034	2	1	42.68	0	0.00092	0|0	sp|Q32M84|BTBDG_HUMAN ! sp|Q14184|DOC2B_HUMAN/tr|A0A0G2JKH4|A0A0G2JKH4_HUMAN ! tr|F5H631|F5H631_HUMAN ! sp|P42338|PK3CB_HUMAN/tr|H7C565|H7C565_HUMAN/tr|H0Y871|H0Y871_HUMAN/tr|B4DZI3|B4DZI3_HUMAN/tr|Q68DL0|Q68DL0_HUMAN/tr|B4DER4|B4DER4_HUMAN ! tr|A0A2P9ANB6|A0A2P9ANB6_HUMAN		8.75	0		0	2	MASCOT		T
	R20180600787_RNA_PULL,12058	K.VQVSVLK.G	772.493	0.00014	2	1	42.53	0	0.00503	0|0	sp|P00966|ASSY_HUMAN/tr|B4E395|B4E395_HUMAN/tr|Q5T6L4|Q5T6L4_HUMAN/tr|A8KAP9|A8KAP9_HUMAN		8.72	0		0	2	MASCOT		T
	R20180600787_RNA_PULL,18929	K.AGIALNDNFVK.L	1161.63	-0.00149	2	1	42.53	0	0.00518	0|0	sp|O14556|G3PT_HUMAN/tr|A0A0K0K1K1|A0A0K0K1K1_HUMAN		5.88	0		0	2	MASCOT		T
	R20180600787_RNA_PULL,24303	R.ALLFIPR.R	829.529	-0.00071	2	1	42.51	0	0.00323	0|0	sp|P08238|HS90B_HUMAN/tr|B4DGL0|B4DGL0_HUMAN/tr|Q6PK50|Q6PK50_HUMAN/tr|B4DMA2|B4DMA2_HUMAN/tr|A0A024RD80|A0A024RD80_HUMAN		9.8	0		0	2	MASCOT		T
	R20180600787_RNA_PULL,3411	-.XAPRGR.Y	655.4	0.01048	2	1	42.5	0	0.00421	0|0	tr|J3KSR8|J3KSR8_HUMAN		12	1		0	2	MASCOT		T
	R20180600787_RNA_PULL,15880	R.IQIALK.Y ! R.IQIALK.R	685.461	-0.00026	2	1	42.39	0	0.00389	0|0	sp|Q8IX03|KIBRA_HUMAN/tr|B3KX05|B3KX05_HUMAN/tr|H0YBE8|H0YBE8_HUMAN/tr|H3BLZ3|H3BLZ3_HUMAN ! sp|Q6BDS2|URFB1_HUMAN/tr|Q6N082|Q6N082_HUMAN/tr|H7C1J4|H7C1J4_HUMAN/tr|B2RNT9|B2RNT9_HUMAN		8.75	0		0	2	MASCOT		T
	R20180600787_RNA_PULL,7012	R.NIDEHANEDVER.M	1440.63	0.00262	2	1	42.26	0	0.00129	0|0	sp|P61026|RAB10_HUMAN/tr|Q53T70|Q53T70_HUMAN		4.17	0		0	2	MASCOT		T
	R20180600787_RNA_PULL,5789	K.GTVDCVQAR.A	1005.48	-0.0007	2	1	42.22	0	0.00357	0|0	sp|Q53EL6|PDCD4_HUMAN/tr|B4DKX4|B4DKX4_HUMAN/tr|B2R6E2|B2R6E2_HUMAN		5.83	0		0	2	MASCOT		T
	R20180600787_RNA_PULL,6963	K.INYTEGR.A	852.421	-0.00028	2	1	42.12	0	0.0037	0|0	sp|P06744|G6PI_HUMAN/tr|A0A1W6AYU6|A0A1W6AYU6_HUMAN/tr|B4DE36|B4DE36_HUMAN/tr|B4DVJ0|B4DVJ0_HUMAN/tr|A0A0J9YX90|A0A0J9YX90_HUMAN/tr|K7EP41|K7EP41_HUMAN/tr|A0A0A0MTS2|A0A0A0MTS2_HUMAN/tr|K7EPY4|K7EPY4_HUMAN/tr|K7EQ48|K7EQ48_HUMAN/tr|A0A0J9YYH3|A0A0J9YYH3_HUMAN/tr|K7ELR7|K7ELR7_HUMAN/tr|A0A0J9YXP8|A0A0J9YXP8_HUMAN		6	0		0	2	MASCOT		T
	R20180600787_RNA_PULL,11706	R.DLYDAGVK.R	880.441	0.00107	1	1	41.89	0	0.015	0|0	sp|P07355|ANXA2_HUMAN/tr|H0YM50|H0YM50_HUMAN/tr|V9HW65|V9HW65_HUMAN/tr|H0YN28|H0YN28_HUMAN/tr|H0YL33|H0YL33_HUMAN/tr|B3KRQ1|B3KRQ1_HUMAN/tr|H0YMD0|H0YMD0_HUMAN/tr|H0YMU9|H0YMU9_HUMAN/tr|H0YN42|H0YN42_HUMAN/tr|H0YNP5|H0YNP5_HUMAN/tr|A0A024R5Z7|A0A024R5Z7_HUMAN		4.21	0		0	2	MASCOT		T
	R20180600787_RNA_PULL,4758	R.IM*VSR.S	621.339	0.00093	2	1	41.85	0	0.0111	0|0	sp|A6NMY6|AXA2L_HUMAN/sp|P50995|ANX11_HUMAN/sp|P04083|ANXA1_HUMAN/sp|P12429|ANXA3_HUMAN/sp|P08133|ANXA6_HUMAN/sp|P07355|ANXA2_HUMAN/tr|E5RK69|E5RK69_HUMAN/tr|H0Y6E1|H0Y6E1_HUMAN/tr|B4DNH8|B4DNH8_HUMAN/tr|Q6ZP35|Q6ZP35_HUMAN/tr|A8K3Q7|A8K3Q7_HUMAN/tr|B7Z582|B7Z582_HUMAN/tr|D6RA82|D6RA82_HUMAN/tr|A0A024R5Z7|A0A024R5Z7_HUMAN/tr|Q6ICS0|Q6ICS0_HUMAN/tr|B5BU38|B5BU38_HUMAN/tr|Q5T0G8|Q5T0G8_HUMAN/tr|A0A…		9.75	0	15.994919 Oxidation (M)	0	2	MASCOT		T
	R20180600787_RNA_PULL,4758	R.IM*VSR.S	621.339	0.00093	2	1	41.85	0	0.0111	0|0	sp|A6NMY6|AXA2L_HUMAN/sp|P50995|ANX11_HUMAN/sp|P04083|ANXA1_HUMAN/sp|P12429|ANXA3_HUMAN/sp|P08133|ANXA6_HUMAN/sp|P07355|ANXA2_HUMAN/tr|E5RK69|E5RK69_HUMAN/tr|H0Y6E1|H0Y6E1_HUMAN/tr|B4DNH8|B4DNH8_HUMAN/tr|Q6ZP35|Q6ZP35_HUMAN/tr|A8K3Q7|A8K3Q7_HUMAN/tr|B7Z582|B7Z582_HUMAN/tr|D6RA82|D6RA82_HUMAN/tr|A0A024R5Z7|A0A024R5Z7_HUMAN/tr|Q6ICS0|Q6ICS0_HUMAN/tr|B5BU38|B5BU38_HUMAN/tr|Q5T0G8|Q5T0G8_HUMAN/tr|A0A…		9.75	0	15.994919 Oxidation (M)	0	2	MASCOT		T
	R20180600787_RNA_PULL,23857	R.IILNNDIMLIK.L	1299.77	0.01815	2	1	41.76	0	0.00412	0|0	sp|Q8NHM4|TRY6_HUMAN		5.84	0		0	2	MASCOT		T
	R20180600787_RNA_PULL,16500	K.ELEDLLADK.S	1045.54	-0.01187	2	1	41.73	0	0.00678	0|0	tr|A0A1B0GVW8|A0A1B0GVW8_HUMAN		3.92	0		0	2	MASCOT		T
	R20180600787_RNA_PULL,17148	K.LTPEEEEILNK.K ! -.LTPEEEEILNK.K	1314.68	0.00357	2	1	41.66	0	0.00513	0|0	sp|P62241|RS8_HUMAN/tr|Q5JR94|Q5JR94_HUMAN/tr|Q5JR95|Q5JR95_HUMAN ! tr|Q9BS10|Q9BS10_HUMAN		4.09	0		0	2	MASCOT		T
	R20180600787_RNA_PULL,21028	R.IFIGTFK.A	825.487	0.00138	2	1	41.66	0	0.00461	0|0	sp|P14678|RSMB_HUMAN/sp|P63162|RSMN_HUMAN/tr|Q15182|Q15182_HUMAN/tr|Q9UIS4|Q9UIS4_HUMAN/tr|J3KRY3|J3KRY3_HUMAN/tr|J3QLE5|J3QLE5_HUMAN/tr|Q6LBS1|Q6LBS1_HUMAN/tr|Q53HE7|Q53HE7_HUMAN/tr|B4DVS0|B4DVS0_HUMAN/tr|Q66K91|Q66K91_HUMAN/tr|X5DP00|X5DP00_HUMAN/tr|S4R3P3|S4R3P3_HUMAN/tr|Q5XPV6|Q5XPV6_HUMAN		8.75	0		0	2	MASCOT		T
	R20180600787_RNA_PULL,18287	R.FPGQLNADLR.K	1130.6	-0.00659	2	1	41.59	0	0.00782	0|0	sp|P07437|TBB5_HUMAN/sp|P04350|TBB4A_HUMAN/sp|A6NNZ2|TBB8L_HUMAN/sp|Q9H4B7|TBB1_HUMAN/sp|Q13509|TBB3_HUMAN/sp|P68371|TBB4B_HUMAN/sp|Q9BUF5|TBB6_HUMAN/sp|Q3ZCM7|TBB8_HUMAN/sp|Q13885|TBB2A_HUMAN/sp|Q9BVA1|TBB2B_HUMAN/tr|A5D907|A5D907_HUMAN/tr|B4E386|B4E386_HUMAN/tr|A1L196|A1L196_HUMAN/tr|B4DY90|B4DY90_HUMAN/tr|Q8IWP6|Q8IWP6_HUMAN/tr|Q8IZ29|Q8IZ29_HUMAN/tr|Q6LC01|Q6LC01_HUMAN/tr|Q2NKY5|Q2NKY5_HUMAN/…		5.84	0		0	2	MASCOT		T
	R20180600787_RNA_PULL,18287	R.FPGQLNADLR.K	1130.6	-0.00659	2	1	41.59	0	0.00782	0|0	sp|P07437|TBB5_HUMAN/sp|P04350|TBB4A_HUMAN/sp|A6NNZ2|TBB8L_HUMAN/sp|Q9H4B7|TBB1_HUMAN/sp|Q13509|TBB3_HUMAN/sp|P68371|TBB4B_HUMAN/sp|Q9BUF5|TBB6_HUMAN/sp|Q3ZCM7|TBB8_HUMAN/sp|Q13885|TBB2A_HUMAN/sp|Q9BVA1|TBB2B_HUMAN/tr|A5D907|A5D907_HUMAN/tr|B4E386|B4E386_HUMAN/tr|A1L196|A1L196_HUMAN/tr|B4DY90|B4DY90_HUMAN/tr|Q8IWP6|Q8IWP6_HUMAN/tr|Q8IZ29|Q8IZ29_HUMAN/tr|Q6LC01|Q6LC01_HUMAN/tr|Q2NKY5|Q2NKY5_HUMAN/…		5.84	0		0	2	MASCOT		T
	R20180600787_RNA_PULL,17822	K.ALEIIPR.Q	811.504	0	2	1	41.57	0	0.00116	0|0	sp|Q99832|TCPH_HUMAN/tr|Q6IBT3|Q6IBT3_HUMAN/tr|B7Z7I4|B7Z7I4_HUMAN/tr|B7Z1C9|B7Z1C9_HUMAN/tr|Q53HV2|Q53HV2_HUMAN		6.05	0		0	2	MASCOT		T
	R20180600787_RNA_PULL,16284	K.VGLQVVAVK.A	912.588	-0.00043	2	1	41.39	0	0.0015	0|0	sp|P10809|CH60_HUMAN/tr|B3GQS7|B3GQS7_HUMAN/tr|B7Z4F6|B7Z4F6_HUMAN/tr|B7Z532|B7Z532_HUMAN/tr|B7Z5E7|B7Z5E7_HUMAN/tr|B7Z597|B7Z597_HUMAN/tr|A0A024R3X4|A0A024R3X4_HUMAN		8.72	0		0	2	MASCOT		T
	R20180600787_RNA_PULL,14853	K.FYEAFSK.N	891.425	0.00128	1	1	41.32	0	0.0136	0|0	sp|P08238|HS90B_HUMAN/tr|Q9H6X9|Q9H6X9_HUMAN/tr|B4DGL0|B4DGL0_HUMAN/tr|Q58FF4|Q58FF4_HUMAN/tr|B4DMA2|B4DMA2_HUMAN/tr|A8K3W9|A8K3W9_HUMAN/tr|A0A024RD80|A0A024RD80_HUMAN		6	0		0	2	MASCOT		T
	R20180600787_RNA_PULL,7331	R.GDSVSDSGSDALR.S	1265.56	0.00214	2	1	41.3	0	0.00188	0|0	sp|Q53EL6|PDCD4_HUMAN/tr|Q5VZS7|Q5VZS7_HUMAN/tr|B4DKX4|B4DKX4_HUMAN/tr|B2R6E2|B2R6E2_HUMAN		3.93	0		0	2	MASCOT		T
	R20180600787_RNA_PULL,12467	K.QLGSILK.T	758.477	0.00065	1	1	41.04	0	0.00843	0|0	sp|O14980|XPO1_HUMAN/tr|B7ZB16|B7ZB16_HUMAN/tr|B3KWD0|B3KWD0_HUMAN/tr|B4DR01|B4DR01_HUMAN		8.75	0		0	2	MASCOT		T
	R20180600787_RNA_PULL,2559	K.VTEGQQER.L	946.459	0.0003	2	1	41	0	0.0105	0|0	sp|Q13263|TIF1B_HUMAN/tr|B2R8R5|B2R8R5_HUMAN		4.53	0		0	2	MASCOT		T
	R20180600787_RNA_PULL,12020	K.TTAQVLIR.F	901.547	-0.00013	2	1	40.94	0	0.00606	0|0	sp|C9JRZ8|AK1BF_HUMAN/sp|P15121|ALDR_HUMAN/tr|A4D1P0|A4D1P0_HUMAN/tr|A0A024R7A8|A0A024R7A8_HUMAN		9.41	0		0	2	MASCOT		T
	R20180600787_RNA_PULL,26427	K.EIVLADVIDNDSWR.L	1644.82	0.00548	2	1	40.66	0	0.00724	0|0	sp|P22234|PUR6_HUMAN/tr|B4DGX3|B4DGX3_HUMAN/tr|E9PBS1|E9PBS1_HUMAN/tr|A0A024RD93|A0A024RD93_HUMAN/tr|D6RF62|D6RF62_HUMAN		3.84	0		0	2	MASCOT		T
	R20180600787_RNA_PULL,20413	R.IFLQDIK.K ! R.IFLQDIK.E ! R.IFLQDIK.T ! R.IFLQDIK.-	876.519	-0.00041	2	1	40.64	0	0.00404	0|0	sp|P02794|FRIH_HUMAN/tr|B3KXC3|B3KXC3_HUMAN/tr|Q6NS36|Q6NS36_HUMAN/tr|Q8TD27|Q8TD27_HUMAN/tr|G3V192|G3V192_HUMAN/tr|A0A024R525|A0A024R525_HUMAN/tr|E9PPQ4|E9PPQ4_HUMAN/tr|G3V1D1|G3V1D1_HUMAN ! tr|Q6NZ44|Q6NZ44_HUMAN ! tr|E9PRK8|E9PRK8_HUMAN ! tr|A9JQE1|A9JQE1_HUMAN		5.84	0		0	2	MASCOT		T
	R20180600787_RNA_PULL,2326	K.EEAEKPER.E	987.474	0.00026	2	1	40.57	0	0.00351	0|0	sp|P14314|GLU2B_HUMAN/tr|A2VCQ4|A2VCQ4_HUMAN/tr|A0A0S2Z4D8|A0A0S2Z4D8_HUMAN/tr|A0A0S2Z4A0|A0A0S2Z4A0_HUMAN/tr|A0A0S2Z4W7|A0A0S2Z4W7_HUMAN/tr|B4DJQ5|B4DJQ5_HUMAN/tr|A0A024R7F1|A0A024R7F1_HUMAN/tr|K7ELL7|K7ELL7_HUMAN		4.49	0		0	2	MASCOT		T
	R20180600787_RNA_PULL,6860	K.DSYVGDEAQSK.R	1198.52	-0.00103	2	1	40.56	0	0.00203	0|0	sp|P60709|ACTB_HUMAN/sp|P68133|ACTS_HUMAN/sp|P63261|ACTG_HUMAN/sp|P63267|ACTH_HUMAN/sp|P68032|ACTC_HUMAN/sp|P62736|ACTA_HUMAN/tr|C9JUM1|C9JUM1_HUMAN/tr|A6NL76|A6NL76_HUMAN/tr|K7EM38|K7EM38_HUMAN/tr|Q8WVW5|Q8WVW5_HUMAN/tr|B8ZZJ2|B8ZZJ2_HUMAN/tr|B3KUD3|B3KUD3_HUMAN/tr|Q53GK6|Q53GK6_HUMAN/tr|I3L1U9|I3L1U9_HUMAN/tr|Q53G99|Q53G99_HUMAN/tr|B4E3A4|B4E3A4_HUMAN/tr|B7Z6P1|B7Z6P1_HUMAN/tr|F6QUT6|F6QUT6_HUM…		4.03	0		0	2	MASCOT		T
	R20180600787_RNA_PULL,6860	K.DSYVGDEAQSK.R	1198.52	-0.00103	2	1	40.56	0	0.00203	0|0	sp|P60709|ACTB_HUMAN/sp|P68133|ACTS_HUMAN/sp|P63261|ACTG_HUMAN/sp|P63267|ACTH_HUMAN/sp|P68032|ACTC_HUMAN/sp|P62736|ACTA_HUMAN/tr|C9JUM1|C9JUM1_HUMAN/tr|A6NL76|A6NL76_HUMAN/tr|K7EM38|K7EM38_HUMAN/tr|Q8WVW5|Q8WVW5_HUMAN/tr|B8ZZJ2|B8ZZJ2_HUMAN/tr|B3KUD3|B3KUD3_HUMAN/tr|Q53GK6|Q53GK6_HUMAN/tr|I3L1U9|I3L1U9_HUMAN/tr|Q53G99|Q53G99_HUMAN/tr|B4E3A4|B4E3A4_HUMAN/tr|B7Z6P1|B7Z6P1_HUMAN/tr|F6QUT6|F6QUT6_HUM…		4.03	0		0	2	MASCOT		T
	R20180600787_RNA_PULL,6860	K.DSYVGDEAQSK.R	1198.52	-0.00103	2	1	40.56	0	0.00203	0|0	sp|P60709|ACTB_HUMAN/sp|P68133|ACTS_HUMAN/sp|P63261|ACTG_HUMAN/sp|P63267|ACTH_HUMAN/sp|P68032|ACTC_HUMAN/sp|P62736|ACTA_HUMAN/tr|C9JUM1|C9JUM1_HUMAN/tr|A6NL76|A6NL76_HUMAN/tr|K7EM38|K7EM38_HUMAN/tr|Q8WVW5|Q8WVW5_HUMAN/tr|B8ZZJ2|B8ZZJ2_HUMAN/tr|B3KUD3|B3KUD3_HUMAN/tr|Q53GK6|Q53GK6_HUMAN/tr|I3L1U9|I3L1U9_HUMAN/tr|Q53G99|Q53G99_HUMAN/tr|B4E3A4|B4E3A4_HUMAN/tr|B7Z6P1|B7Z6P1_HUMAN/tr|F6QUT6|F6QUT6_HUM…		4.03	0		0	2	MASCOT		T
	R20180600787_RNA_PULL,3769	K.KVFER.M	678.393	-0.00044	2	1	40.49	0	0.00713	0|0	sp|Q96N67|DOCK7_HUMAN/tr|B4DSH0|B4DSH0_HUMAN/tr|A0A1B0GWE0|A0A1B0GWE0_HUMAN		8.75	1		0	2	MASCOT		T
	R20180600787_RNA_PULL,17397	K.ALLEVVQSGGK.N	1100.63	0.00065	2	1	40.4	0	0.00864	0|0	sp|Q8TAA3|PSMA8_HUMAN/sp|O14818|PSA7_HUMAN/tr|Q05DH1|Q05DH1_HUMAN/tr|A0A087WYS6|A0A087WYS6_HUMAN/tr|B0YJ74|B0YJ74_HUMAN/tr|A0A0K0K1K4|A0A0K0K1K4_HUMAN		6.05	0		0	2	MASCOT		T
	R20180600787_RNA_PULL,2713	K.EDDSSASTSQSTR.A	1370.57	0.00403	2	1	40.23	0	0.000806	0|0	sp|P23588|IF4B_HUMAN/tr|B4DEP6|B4DEP6_HUMAN/tr|B4DS01|B4DS01_HUMAN/tr|B4DRM3|B4DRM3_HUMAN/tr|E7EX17|E7EX17_HUMAN/tr|F8VX11|F8VX11_HUMAN/tr|Q7Z5Y0|Q7Z5Y0_HUMAN		4.03	0		0	2	MASCOT		T
	R20180600787_RNA_PULL,19867	K.VPQVSTPTLVEVSR.N	1511.84	-0.00088	2	1	40.21	0	0.0055	0|0	sp|P02768|ALBU_HUMAN/tr|A8K9P0|A8K9P0_HUMAN/tr|A0A087WWT3|A0A087WWT3_HUMAN/tr|D6RHD5|D6RHD5_HUMAN/tr|B7WNR0|B7WNR0_HUMAN/tr|H0YA55|H0YA55_HUMAN/tr|B4DPR2|B4DPR2_HUMAN/tr|B2RBS8|B2RBS8_HUMAN/tr|C9JKR2|C9JKR2_HUMAN/tr|F6KPG5|F6KPG5_HUMAN/tr|B4DPP6|B4DPP6_HUMAN/tr|A0A0C4DGB6|A0A0C4DGB6_HUMAN/tr|Q56G89|Q56G89_HUMAN		5.97	0		0	2	MASCOT		T
	R20180600787_RNA_PULL,7108	R.LPGAAAR.C	655.389	-0.00016	2	1	40.21	0	0.00713	0|0	sp|Q9NWQ4|GPT2L_HUMAN/tr|G3V553|G3V553_HUMAN/tr|A0A024R6E4|A0A024R6E4_HUMAN/tr|A0A024R6J0|A0A024R6J0_HUMAN		9.75	0		0	2	MASCOT		T
	R20180600787_RNA_PULL,3206	K.ASDVHEVR.K	912.453	0.00012	3	1	40.17	0	0.00385	0|0	sp|P14618|KPYM_HUMAN/tr|A0A024R5Z9|A0A024R5Z9_HUMAN/tr|H3BR70|H3BR70_HUMAN/tr|Q8WUW7|Q8WUW7_HUMAN/tr|Q504U3|Q504U3_HUMAN/tr|H3BQ34|H3BQ34_HUMAN/tr|H3BTN5|H3BTN5_HUMAN/tr|A0A024R609|A0A024R609_HUMAN/tr|B4DRT3|B4DRT3_HUMAN/tr|B4DNK4|B4DNK4_HUMAN/tr|V9HWB8|V9HWB8_HUMAN		5.32	0		0	2	MASCOT		T
	R20180600787_RNA_PULL,4181	K.GLQTSQDAR.F	975.485	-0.00059	2	1	40.16	0	0.00921	0|0	sp|P27797|CALR_HUMAN/tr|Q53G71|Q53G71_HUMAN/tr|V9HW88|V9HW88_HUMAN/tr|B4DHR1|B4DHR1_HUMAN		5.84	0		0	2	MASCOT		T
	R20180600787_RNA_PULL,6442	K.VTVITK.H	660.429	0.00041	2	1	40.14	0	0.00308	0|0	sp|Q58FG1|HS904_HUMAN/sp|Q14568|HS902_HUMAN/sp|P07900|HS90A_HUMAN/tr|B4DTA5|B4DTA5_HUMAN/tr|Q8TBA7|Q8TBA7_HUMAN/tr|Q2VPJ6|Q2VPJ6_HUMAN/tr|K9JA46|K9JA46_HUMAN		8.72	0		0	2	MASCOT		T
	R20180600787_RNA_PULL,4337	R.DPQGIR.A	685.363	0.00022	2	1	40.13	0	0.0038	0|0	sp|P61626|LYSC_HUMAN/tr|B2R4C5|B2R4C5_HUMAN		5.84	0		0	2	MASCOT		T
	R20180600787_RNA_PULL,7149	K.YAEGYPGK.R	884.415	-0.00037	2	1	39.95	0	0.00776	0|0	tr|A0A2P9AFT2|A0A2P9AFT2_HUMAN		6	0		0	2	MASCOT		T
	R20180600787_RNA_PULL,6908	K.ETPAATEAPSSTPK.A	1386.67	-0.00527	2	1	39.89	0	0.0068	0|0	sp|P80723|BASP1_HUMAN		4.53	0		0	2	MASCOT		T
	R20180600787_RNA_PULL,8235	R.DSGRGDSVSDSGSDALR.S	1680.74	-0.00115	2	1	39.85	0	0.00276	0|0	sp|Q53EL6|PDCD4_HUMAN/tr|Q5VZS7|Q5VZS7_HUMAN/tr|B4DKX4|B4DKX4_HUMAN/tr|B2R6E2|B2R6E2_HUMAN		4.14	1		0	2	MASCOT		T
	R20180600787_RNA_PULL,4319	K.VTTHPLAK.D	866.509	-0.00094	2	1	39.81	0	0.00451	0|0	sp|Q99497|PARK7_HUMAN/tr|K7EN27|K7EN27_HUMAN/tr|V9HWC2|V9HWC2_HUMAN/tr|K7ELW0|K7ELW0_HUMAN		8.73	0		0	2	MASCOT		T
	R20180600787_RNA_PULL,24156	K.M*ILDLLK.S ! R.M*LLDILK.F	861.511	0.0004	2	1	39.77	0	0.00704	0|0	sp|Q53EL6|PDCD4_HUMAN/tr|B4DKX4|B4DKX4_HUMAN/tr|B2R6E2|B2R6E2_HUMAN ! sp|Q9UBN4|TRPC4_HUMAN/sp|Q9UL62|TRPC5_HUMAN/tr|Q59G51|Q59G51_HUMAN/tr|Q3KR50|Q3KR50_HUMAN/tr|Q2M2U7|Q2M2U7_HUMAN/tr|B2R6C6|B2R6C6_HUMAN		5.59	0	15.994919 Oxidation (M)	0	2	MASCOT		T
	R20180600787_RNA_PULL,23132	K.LILFPR.K	758.492	-0.00022	2	1	39.75	0	0.00345	0|0	sp|P26373|RL13_HUMAN/tr|Q6NZ55|Q6NZ55_HUMAN/tr|A8K4C8|A8K4C8_HUMAN		9.75	0		0	2	MASCOT		T
	R20180600787_RNA_PULL,6348	K.AQQELEEQTR.R	1231.59	-0.00783	2	1	39.72	0	0.0173	0|0	sp|P26038|MOES_HUMAN/tr|V9HWC0|V9HWC0_HUMAN		4.25	0		0	2	MASCOT		T
	R20180600787_RNA_PULL,15280	K.NQVAM*NPTNTVFDAK.R	1665.79	-0.00143	2	1	39.71	0	0.0253	0|0	sp|P11142|HSP7C_HUMAN/tr|E9PQK7|E9PQK7_HUMAN/tr|E9PLF4|E9PLF4_HUMAN/tr|E9PPY6|E9PPY6_HUMAN/tr|E9PQQ4|E9PQQ4_HUMAN/tr|E9PK54|E9PK54_HUMAN/tr|Q53HF2|Q53HF2_HUMAN/tr|E9PN25|E9PN25_HUMAN/tr|E9PKE3|E9PKE3_HUMAN/tr|Q53GZ6|Q53GZ6_HUMAN/tr|E9PNE6|E9PNE6_HUMAN/tr|V9HW22|V9HW22_HUMAN/tr|B4DTX2|B4DTX2_HUMAN		5.84	0	15.994919 Oxidation (M)	0	2	MASCOT		T
	R20180600787_RNA_PULL,21860	R.LLGLPYR.E	831.509	0.00016	2	1	39.69	0	0.044	0|0	sp|Q9UGP5|DPOLL_HUMAN/tr|Q5QJV5|Q5QJV5_HUMAN/tr|B3KXT3|B3KXT3_HUMAN/tr|B4DEF5|B4DEF5_HUMAN/tr|B4DE17|B4DE17_HUMAN/tr|A8K860|A8K860_HUMAN/tr|Q9HBN3|Q9HBN3_HUMAN/tr|Q5JQP8|Q5JQP8_HUMAN/tr|Q5JQP4|Q5JQP4_HUMAN		8.75	0		0	2	MASCOT		T
	R20180600787_RNA_PULL,15877	K.DISLSDYK.G	940.462	-0.00104	2	1	39.68	0	0.00616	0|0	sp|Q06830|PRDX1_HUMAN/tr|A0A0A0MSI0|A0A0A0MSI0_HUMAN		4.21	0		0	2	MASCOT		T
	R20180600787_RNA_PULL,2492	R.KPEEESPR.K	971.479	0.00189	2	1	39.61	0	0.0141	0|0	sp|P49321|NASP_HUMAN/tr|H0YF33|H0YF33_HUMAN/tr|Q53H03|Q53H03_HUMAN/tr|B4DS57|B4DS57_HUMAN/tr|Q5T626|Q5T626_HUMAN/tr|Q9P1N1|Q9P1N1_HUMAN/tr|Q5T624|Q5T624_HUMAN		4.79	0		0	2	MASCOT		T
	R20180600787_RNA_PULL,25778	K.DQLIYNLLK.E	1119.64	-0.00034	2	1	39.58	0	0.00754	0|0	sp|P00338|LDHA_HUMAN/tr|F5GXC7|F5GXC7_HUMAN/tr|F5H8H6|F5H8H6_HUMAN/tr|F5GZQ4|F5GZQ4_HUMAN/tr|F5GYU2|F5GYU2_HUMAN/tr|F5GXH2|F5GXH2_HUMAN/tr|F5H5J4|F5H5J4_HUMAN/tr|B4DJI1|B4DJI1_HUMAN/tr|F5H6W8|F5H6W8_HUMAN/tr|F5GWW2|F5GWW2_HUMAN/tr|F5GXU1|F5GXU1_HUMAN/tr|F5GXY2|F5GXY2_HUMAN/tr|V9HWB9|V9HWB9_HUMAN		5.84	0		0	2	MASCOT		T
	R20180600787_RNA_PULL,20627	R.TINEVENQILTR.D	1429.76	-0.00095	2	1	39.52	0	0.00947	0|0	sp|O43707|ACTN4_HUMAN/sp|P12814|ACTN1_HUMAN/tr|F5GXS2|F5GXS2_HUMAN/tr|A0A0S2Z3G9|A0A0S2Z3G9_HUMAN/tr|Q5ZEZ4|Q5ZEZ4_HUMAN/tr|H7C5W8|H7C5W8_HUMAN/tr|Q96BG6|Q96BG6_HUMAN/tr|H7C144|H7C144_HUMAN/tr|B4DFY0|B4DFY0_HUMAN/tr|H0YJW3|H0YJW3_HUMAN/tr|B3KUX9|B3KUX9_HUMAN/tr|H0YJ11|H0YJ11_HUMAN/tr|A1L0V1|A1L0V1_HUMAN/tr|B7Z2W3|B7Z2W3_HUMAN/tr|H9KV75|H9KV75_HUMAN/tr|B7Z565|B7Z565_HUMAN/tr|A0A0S2Z3X3|A0A0S2Z3X3_…		4.53	0		0	2	MASCOT		T
	R20180600787_RNA_PULL,20627	R.TINEVENQILTR.D	1429.76	-0.00095	2	1	39.52	0	0.00947	0|0	sp|O43707|ACTN4_HUMAN/sp|P12814|ACTN1_HUMAN/tr|F5GXS2|F5GXS2_HUMAN/tr|A0A0S2Z3G9|A0A0S2Z3G9_HUMAN/tr|Q5ZEZ4|Q5ZEZ4_HUMAN/tr|H7C5W8|H7C5W8_HUMAN/tr|Q96BG6|Q96BG6_HUMAN/tr|H7C144|H7C144_HUMAN/tr|B4DFY0|B4DFY0_HUMAN/tr|H0YJW3|H0YJW3_HUMAN/tr|B3KUX9|B3KUX9_HUMAN/tr|H0YJ11|H0YJ11_HUMAN/tr|A1L0V1|A1L0V1_HUMAN/tr|B7Z2W3|B7Z2W3_HUMAN/tr|H9KV75|H9KV75_HUMAN/tr|B7Z565|B7Z565_HUMAN/tr|A0A0S2Z3X3|A0A0S2Z3X3_…		4.53	0		0	2	MASCOT		T
	R20180600787_RNA_PULL,13391	R.AALGVIR.V ! K.AALGVLR.Q	699.451	-0.00076	2	1	39.33	0	0.00501	0|0	tr|A0A2P9AEL1|A0A2P9AEL1_HUMAN ! sp|P22570|ADRO_HUMAN/tr|A0A0A0MTN9|A0A0A0MTN9_HUMAN/tr|A0A0A0MTR6|A0A0A0MTR6_HUMAN/tr|B3KSQ6|B3KSQ6_HUMAN/tr|A0A0A0MSZ4|A0A0A0MSZ4_HUMAN/tr|J3QQX3|J3QQX3_HUMAN/tr|B4DDI9|B4DDI9_HUMAN/tr|Q6GSK2|Q6GSK2_HUMAN/tr|A0A0C4DFN8|A0A0C4DFN8_HUMAN/tr|A0A0C4DGN7|A0A0C4DGN7_HUMAN/tr|A0A0A0MT64|A0A0A0MT64_HUMAN		9.8	0		0	2	MASCOT		T
	R20180600787_RNA_PULL,17637	K.AVLSLYASGR.T	1036.58	-0.00019	2	1	39.13	0	0.00803	0|0	tr|K7EM38|K7EM38_HUMAN		8.79	0		0	2	MASCOT		T
核仁磷酸蛋白	R20180600787_RNA_PULL,28190	R.DLFEDELVPLFEK.A	1593.8	0.00147	2	1	39.08	0	0.0125	0|0	sp|O60506|HNRPQ_HUMAN/tr|Q05CK9|Q05CK9_HUMAN/tr|B2R8Z8|B2R8Z8_HUMAN/tr|B7Z645|B7Z645_HUMAN/tr|Q59GL1|Q59GL1_HUMAN/tr|F6UXX1|F6UXX1_HUMAN		3.83	0		0	2	MASCOT		T
	R20180600787_RNA_PULL,8126	R.ALAAPAAEEKEEAR.E	1455.74	0.0014	2	1	39.05	0	0.0447	0|0	sp|Q01650|LAT1_HUMAN/tr|Q2MCL6|Q2MCL6_HUMAN		4.49	1		0	2	MASCOT		T
	R20180600787_RNA_PULL,17150	K.EVFEDAAEIR.L	1178.57	-0.00156	2	1	39.03	0	0.00935	0|0	sp|P19338|NUCL_HUMAN/tr|H7BY16|H7BY16_HUMAN/tr|B3KTP9|B3KTP9_HUMAN/tr|Q6ZS99|Q6ZS99_HUMAN/tr|A0A024R4A0|A0A024R4A0_HUMAN/tr|B3KM80|B3KM80_HUMAN		4	0		0	2	MASCOT		T
	R20180600787_RNA_PULL,23774	K.LLDSSTVTHLFK.I	1360.75	-0.00095	3	1	39.01	0	0.0183	0|0	sp|P60900|PSA6_HUMAN/tr|A0A140VK44|A0A140VK44_HUMAN/tr|G3V3I1|G3V3I1_HUMAN/tr|G3V5Z7|G3V5Z7_HUMAN/tr|G3V295|G3V295_HUMAN/tr|Q9BZ93|Q9BZ93_HUMAN/tr|G3V3U4|G3V3U4_HUMAN		6.74	0		0	2	MASCOT		T
	R20180600787_RNA_PULL,16108	K.EIDM*LLK.E	877.47	-0.00024	2	1	38.98	0	0.0118	0|0	sp|Q53EL6|PDCD4_HUMAN/tr|B4DKX4|B4DKX4_HUMAN/tr|B2R6E2|B2R6E2_HUMAN		4.37	0	15.994919 Oxidation (M)	0	2	MASCOT		T
	R20180600787_RNA_PULL,3335	K.SVTPER.I	688.362	-6e-05	2	1	38.95	0	0.013	0|0	sp|P15121|ALDR_HUMAN/tr|A0A024R7A8|A0A024R7A8_HUMAN		5.72	0		0	2	MASCOT		T
	R20180600787_RNA_PULL,24993	K.FITIFGTR.S	954.541	0.00022	2	1	38.94	0	0.00549	0|0	sp|P08758|ANXA5_HUMAN/tr|D6RBE9|D6RBE9_HUMAN/tr|D6RBL5|D6RBL5_HUMAN/tr|V9HWE0|V9HWE0_HUMAN		9.75	0		0	2	MASCOT		T
	R20180600787_RNA_PULL,14114	K.IIDIR.E ! K.IIDLR.T ! R.IIDLR.F ! K.ILDIR.K ! R.ILDLR.A ! R.ILDLR.Q ! R.ILDLR.I ! R.LIDLR.A ! K.LLDIR.S ! K.LLDIR.K ! R.LLDLR.K ! R.LLDLR.D ! R.LLDLR.W ! R.LLDLR.G ! K.LLDLR.Q	629.398	0.00035	2	1	38.92	0	0.0404	0|0	tr|A0A2P9ASV3|A0A2P9ASV3_HUMAN ! tr|A0A2P9AUK5|A0A2P9AUK5_HUMAN ! tr|A0A2P9AVK2|A0A2P9AVK2_HUMAN ! sp|P38405|GNAL_HUMAN/tr|B4DHG7|B4DHG7_HUMAN/tr|K7EPE2|K7EPE2_HUMAN/tr|Q8N2B4|Q8N2B4_HUMAN/tr|A8K1Y9|A8K1Y9_HUMAN ! sp|P52630|STAT2_HUMAN/tr|R9QDY7|R9QDY7_HUMAN/tr|R9QF58|R9QF58_HUMAN/tr|A0JLQ9|A0JLQ9_HUMAN/tr|R9QDZ0|R9QDZ0_HUMAN/tr|R9QFA2|R9QFA2_HUMAN/tr|R9QDW3|R9QDW3_HUMAN/tr|B4DHI1|B4DHI1_HUMAN/tr…		5.84	0		0	2	MASCOT		T
	R20180600787_RNA_PULL,4121	R.ADHGEPIGR.G	951.464	0.0025	2	1	38.91	0	0.00853	0|0	sp|P08238|HS90B_HUMAN/tr|Q6PK50|Q6PK50_HUMAN/tr|A0A024RD80|A0A024RD80_HUMAN		5.32	0		0	2	MASCOT		T
	R20180600787_RNA_PULL,12159	R.AENYDIPSADR.H	1250.56	-0.00338	2	1	38.9	0	0.00515	0|0	sp|P22314|UBA1_HUMAN/tr|B3KUJ2|B3KUJ2_HUMAN/tr|B4DL67|B4DL67_HUMAN/tr|B4DDE4|B4DDE4_HUMAN/tr|Q8WY81|Q8WY81_HUMAN/tr|A0A024R1A3|A0A024R1A3_HUMAN/tr|Q5JRR6|Q5JRR6_HUMAN		4.03	0		0	2	MASCOT		T
	R20180600787_RNA_PULL,8807	R.LIPAPR.G ! R.LLPAPR.A	666.43	0.00118	2	1	38.88	0	0.00253	0|0	sp|P15880|RS2_HUMAN/tr|Q8N5L9|Q8N5L9_HUMAN/tr|E9PM36|E9PM36_HUMAN/tr|I3L404|I3L404_HUMAN/tr|Q3KQT6|Q3KQT6_HUMAN/tr|E9PQD7|E9PQD7_HUMAN/tr|Q6IPX5|Q6IPX5_HUMAN/tr|Q8J014|Q8J014_HUMAN/tr|E9PMM9|E9PMM9_HUMAN/tr|H0YEN5|H0YEN5_HUMAN ! sp|Q86UK7|ZN598_HUMAN/tr|H3BQQ2|H3BQQ2_HUMAN		9.75	0		0	2	MASCOT		T
	R20180600787_RNA_PULL,18656	K.IEDFLER.R	921.468	8e-05	2	1	38.84	0	0.0283	0|0	sp|P46781|RS9_HUMAN/tr|B7Z732|B7Z732_HUMAN/tr|A0A024R4M0|A0A024R4M0_HUMAN/tr|B5MCT8|B5MCT8_HUMAN/tr|A5D904|A5D904_HUMAN/tr|C9JM19|C9JM19_HUMAN		4.14	0		0	2	MASCOT		T
	R20180600787_RNA_PULL,14365	K.GDFETIK.I	809.404	0.00026	1	1	38.83	0	0.00831	0|0	sp|Q96KB5|TOPK_HUMAN/tr|E5RFX4|E5RFX4_HUMAN/tr|V9HWH0|V9HWH0_HUMAN		4.37	0		0	2	MASCOT		T
	R20180600787_RNA_PULL,27574	K.VTILELFR.S	990.598	0.00019	2	1	38.7	0	0.00537	0|0	sp|P11166|GTR1_HUMAN/tr|B4DKW1|B4DKW1_HUMAN/tr|B4DDR6|B4DDR6_HUMAN/tr|Q0P512|Q0P512_HUMAN/tr|B3KVN0|B3KVN0_HUMAN/tr|Q59GX2|Q59GX2_HUMAN		5.97	0		0	2	MASCOT		T
	R20180600787_RNA_PULL,9691	R.VLLGETGK.E	816.483	-0.00028	2	1	38.6	0	0.0169	0|0	sp|P62280|RS11_HUMAN/tr|M0R1H6|M0R1H6_HUMAN/tr|M0QZC5|M0QZC5_HUMAN		5.97	0		0	2	MASCOT		T
	R20180600787_RNA_PULL,24301	K.SYELPDGQVITIGNER.F ! R.SYELPDGQVITIGNER.F	1790.89	-0.00714	2	1	38.55	0	0.0134	0|0	sp|Q6S8J3|POTEE_HUMAN/sp|A5A3E0|POTEF_HUMAN/sp|P60709|ACTB_HUMAN/sp|P68133|ACTS_HUMAN/sp|P63261|ACTG_HUMAN/sp|P63267|ACTH_HUMAN/sp|Q9BYX7|ACTBM_HUMAN/sp|P68032|ACTC_HUMAN/sp|P62736|ACTA_HUMAN/tr|K4ENJ5|K4ENJ5_HUMAN/tr|Q8WVW5|Q8WVW5_HUMAN/tr|Q96DE1|Q96DE1_HUMAN/tr|A5GZ75|A5GZ75_HUMAN/tr|B3KUD3|B3KUD3_HUMAN/tr|Q53GK6|Q53GK6_HUMAN/tr|Q6PJ43|Q6PJ43_HUMAN/tr|K4EP00|K4EP00_HUMAN/tr|Q53G99|Q53G99_HUMAN/…		4.14	0		0	2	MASCOT		T
	R20180600787_RNA_PULL,24301	K.SYELPDGQVITIGNER.F ! R.SYELPDGQVITIGNER.F	1790.89	-0.00714	2	1	38.55	0	0.0134	0|0	sp|Q6S8J3|POTEE_HUMAN/sp|A5A3E0|POTEF_HUMAN/sp|P60709|ACTB_HUMAN/sp|P68133|ACTS_HUMAN/sp|P63261|ACTG_HUMAN/sp|P63267|ACTH_HUMAN/sp|Q9BYX7|ACTBM_HUMAN/sp|P68032|ACTC_HUMAN/sp|P62736|ACTA_HUMAN/tr|K4ENJ5|K4ENJ5_HUMAN/tr|Q8WVW5|Q8WVW5_HUMAN/tr|Q96DE1|Q96DE1_HUMAN/tr|A5GZ75|A5GZ75_HUMAN/tr|B3KUD3|B3KUD3_HUMAN/tr|Q53GK6|Q53GK6_HUMAN/tr|Q6PJ43|Q6PJ43_HUMAN/tr|K4EP00|K4EP00_HUMAN/tr|Q53G99|Q53G99_HUMAN/…		4.14	0		0	2	MASCOT		T
	R20180600787_RNA_PULL,3267	K.QGPGPGGPK.G	794.416	-0.0007	2	1	38.5	0	0.0103	0|0	sp|P23246|SFPQ_HUMAN/tr|Q6PIX2|Q6PIX2_HUMAN/tr|Q86VG2|Q86VG2_HUMAN/tr|Q9BSV4|Q9BSV4_HUMAN		8.75	0		0	2	MASCOT		T
	R20180600787_RNA_PULL,17960	R.VELLLK.S	714.476	0.00036	2	1	38.43	0	0.00729	0|0	sp|P22234|PUR6_HUMAN/tr|B4DGX3|B4DGX3_HUMAN/tr|E9PBS1|E9PBS1_HUMAN/tr|A0A024RD93|A0A024RD93_HUMAN/tr|D6RF62|D6RF62_HUMAN		5.97	0		0	2	MASCOT		T
	R20180600787_RNA_PULL,3602	K.KAVGGLGK.L	729.462	0.00034	2	1	38.39	0	0.0179	0|0	sp|P81605|DCD_HUMAN		10	1		0	2	MASCOT		T
	R20180600787_RNA_PULL,16881	K.IEEIFK.K	778.435	0.0001	2	1	38.39	0	0.0134	0|0	sp|P06732|KCRM_HUMAN/tr|B4DUP1|B4DUP1_HUMAN/tr|B2R892|B2R892_HUMAN		4.53	0		0	2	MASCOT		T
	R20180600787_RNA_PULL,26647	R.SVVTVIDVFYK.Y	1269.71	-0.00201	2	1	38.26	0	0.00873	0|0	sp|Q5D862|FILA2_HUMAN		5.55	0		0	2	MASCOT		T
	R20180600787_RNA_PULL,24830	K.TVALWDLR.N	973.547	1e-05	2	1	38.21	0	0.0333	0|0	sp|Q09028|RBBP4_HUMAN/sp|Q16576|RBBP7_HUMAN/tr|H0YCT5|H0YCT5_HUMAN/tr|H0YDK2|H0YDK2_HUMAN/tr|Q5JP02|Q5JP02_HUMAN/tr|H0YF10|H0YF10_HUMAN/tr|A8K6A2|A8K6A2_HUMAN/tr|B4DRT0|B4DRT0_HUMAN/tr|Q6FHQ0|Q6FHQ0_HUMAN/tr|E9PC52|E9PC52_HUMAN/tr|H0YEU5|H0YEU5_HUMAN		5.5	0		0	2	MASCOT		T
	R20180600787_RNA_PULL,7321	R.KFPTSP.-	676.366	-0.01227	2	1	38.19	0	0.0131	0|0	sp|Q32MK0|MYLK3_HUMAN		8.75	1		0	2	MASCOT		T
	R20180600787_RNA_PULL,22454	R.GLVVPVIR.N	852.567	0.00083	2	1	38.17	0	0.00032	0|0	sp|P36957|ODO2_HUMAN/tr|Q6IBS5|Q6IBS5_HUMAN/tr|Q86TQ8|Q86TQ8_HUMAN/tr|Q86TW7|Q86TW7_HUMAN/tr|A0A024R6C9|A0A024R6C9_HUMAN		9.75	0		0	2	MASCOT		T
	R20180600787_RNA_PULL,12536	K.IIDIR.E ! K.IIDLR.T ! R.IIDLR.F ! K.ILDIR.K ! R.ILDLR.A ! R.ILDLR.Q ! R.ILDLR.I ! R.LIDLR.A ! K.LLDIR.S ! K.LLDIR.K ! R.LLDLR.K ! R.LLDLR.D ! R.LLDLR.W ! R.LLDLR.G ! K.LLDLR.Q	629.398	-0.00025	2	1	38.16	0	0.0481	0|0	tr|A0A2P9ASV3|A0A2P9ASV3_HUMAN ! tr|A0A2P9AUK5|A0A2P9AUK5_HUMAN ! tr|A0A2P9AVK2|A0A2P9AVK2_HUMAN ! sp|P38405|GNAL_HUMAN/tr|B4DHG7|B4DHG7_HUMAN/tr|K7EPE2|K7EPE2_HUMAN/tr|Q8N2B4|Q8N2B4_HUMAN/tr|A8K1Y9|A8K1Y9_HUMAN ! sp|P52630|STAT2_HUMAN/tr|R9QDY7|R9QDY7_HUMAN/tr|R9QF58|R9QF58_HUMAN/tr|A0JLQ9|A0JLQ9_HUMAN/tr|R9QDZ0|R9QDZ0_HUMAN/tr|R9QFA2|R9QFA2_HUMAN/tr|R9QDW3|R9QDW3_HUMAN/tr|B4DHI1|B4DHI1_HUMAN/tr…		5.84	0		0	2	MASCOT		T
	R20180600787_RNA_PULL,13059	R.QAVDVSPLR.R	984.547	-0.00055	2	1	38.16	0	0.00768	0|0	sp|P46782|RS5_HUMAN/tr|M0R0R2|M0R0R2_HUMAN/tr|M0R0F0|M0R0F0_HUMAN/tr|M0QZN2|M0QZN2_HUMAN/tr|A0A024R4Q8|A0A024R4Q8_HUMAN/tr|Q53G25|Q53G25_HUMAN		5.84	0		0	2	MASCOT		T
	R20180600787_RNA_PULL,23169	K.QLSDAISIIGR.E	1172.66	0.00222	2	1	38.08	0	0.014	0|0	sp|P55060|XPO2_HUMAN/tr|B4DM67|B4DM67_HUMAN/tr|B4DM31|B4DM31_HUMAN		5.84	0		0	2	MASCOT		T
	R20180600787_RNA_PULL,17158	K.VLTEIIASR.T	1001.6	0.00283	2	1	38.01	0	0.0187	0|0	sp|P08758|ANXA5_HUMAN/tr|D6RBL5|D6RBL5_HUMAN/tr|E9PHT9|E9PHT9_HUMAN/tr|V9HWE0|V9HWE0_HUMAN		5.97	0		0	2	MASCOT		T
	R20180600787_RNA_PULL,10122	R.DLKPAIVK.V	883.561	-0.00086	2	1	37.99	0	0.00258	0|0	sp|P01023|A2MG_HUMAN		8.59	0		0	2	MASCOT		T
	R20180600787_RNA_PULL,2989	K.QQQDQVDR.N	1016.48	0.00016	2	1	37.99	0	0.0053	0|0	sp|Q15233|NONO_HUMAN/tr|H7C367|H7C367_HUMAN/tr|C9JYS8|C9JYS8_HUMAN/tr|A8K525|A8K525_HUMAN/tr|A0A0S2Z4Z9|A0A0S2Z4Z9_HUMAN		4.21	0		0	2	MASCOT		T
	R20180600787_RNA_PULL,13209	R.VDFISK.D	708.393	-0.00036	2	1	37.92	0	0.00823	0|0	sp|Q9BYE9|CDHR2_HUMAN		5.81	0		0	2	MASCOT		T
	R20180600787_RNA_PULL,17087	R.IVIFR.K	647.424	-0.00062	2	1	37.83	0	0.00622	0|0	sp|P14866|HNRPL_HUMAN/tr|B2R959|B2R959_HUMAN/tr|B4DPK8|B4DPK8_HUMAN/tr|Q6NTA2|Q6NTA2_HUMAN/tr|M0R1W6|M0R1W6_HUMAN/tr|M0QXS5|M0QXS5_HUMAN/tr|M0QYL7|M0QYL7_HUMAN/tr|B4DVF8|B4DVF8_HUMAN		9.75	0		0	2	MASCOT		T
	R20180600787_RNA_PULL,23108	R.LKDLEALLNSK.E	1243.73	0.00214	3	1	37.76	0	0.0362	0|0	sp|P02545|LMNA_HUMAN/tr|Q3BDU5|Q3BDU5_HUMAN/tr|Q5TCI8|Q5TCI8_HUMAN/tr|Q8N519|Q8N519_HUMAN/tr|H0YAB0|H0YAB0_HUMAN/tr|Q5I6Y5|Q5I6Y5_HUMAN/tr|W8QEH3|W8QEH3_HUMAN		6.07	1		0	2	MASCOT		T
	R20180600787_RNA_PULL,26901	K.LICCDILDVLDK.H	1476.74	0.00414	2	1	37.75	0	0.0142	0|0	sp|P62258|1433E_HUMAN/tr|B7ZA86|B7ZA86_HUMAN/tr|G9K389|G9K389_HUMAN/tr|B4DJB0|B4DJB0_HUMAN/tr|G9K388|G9K388_HUMAN/tr|K7EIT4|K7EIT4_HUMAN/tr|V9HW98|V9HW98_HUMAN		3.93	0		0	2	MASCOT		T
	R20180600787_RNA_PULL,23005	K.FNLILR.Q	775.482	6e-05	2	1	37.64	0	0.00635	0|0	sp|P49411|EFTU_HUMAN		9.75	0		0	2	MASCOT		T
	R20180600787_RNA_PULL,7725	R.DSGRGDSVSDSGSDALR.S	1680.74	5e-05	2	1	37.63	0	0.00454	0|0	sp|Q53EL6|PDCD4_HUMAN/tr|Q5VZS7|Q5VZS7_HUMAN/tr|B4DKX4|B4DKX4_HUMAN/tr|B2R6E2|B2R6E2_HUMAN		4.14	1		0	2	MASCOT		T
	R20180600787_RNA_PULL,20103	K.DCGATWVVLGHSER.R	1586.74	0.0053	2	1	37.54	0	0.00811	0|0	sp|P60174|TPIS_HUMAN/tr|V9HWK1|V9HWK1_HUMAN/tr|U3KPS5|U3KPS5_HUMAN/tr|B4DUI5|B4DUI5_HUMAN/tr|U3KPZ0|U3KPZ0_HUMAN/tr|U3KQF3|U3KQF3_HUMAN		5.32	0		0	2	MASCOT		T
	R20180600787_RNA_PULL,13202	K.ILPIR.A ! R.ILPLR.F ! K.LIPIR.D ! R.LIPLR.V ! K.LIPLR.G ! R.LLPLR.Q ! K.LLPLR.T ! K.LLPLR.R ! K.LLPLR.A ! R.LLPLR.L ! R.LLPLR.E ! R.LLPLR.F ! R.LLPLR.R ! K.LLPLR.G	611.424	0.00014	2	1	37.48	0	0.00135	0|0	sp|A6NKG5|RTL1_HUMAN/tr|B9EK54|B9EK54_HUMAN ! sp|Q96KD3|F71F1_HUMAN/tr|F8WC62|F8WC62_HUMAN/tr|A0A140VJJ3|A0A140VJJ3_HUMAN/tr|H7C4R1|H7C4R1_HUMAN ! tr|A0A2P9AT18|A0A2P9AT18_HUMAN ! sp|Q9NY72|SCN3B_HUMAN/tr|A0A024R3H7|A0A024R3H7_HUMAN ! tr|A0A2P9AG62|A0A2P9AG62_HUMAN ! sp|P39023|RL3_HUMAN/tr|H7C422|H7C422_HUMAN/tr|Q9NY85|Q9NY85_HUMAN/tr|B5MCW2|B5MCW2_HUMAN/tr|Q9BT63|Q9BT63_HUMAN/tr|Q8TBW1|Q8TBW1_HU…		9.75	0		0	2	MASCOT		T
	R20180600787_RNA_PULL,13279	R.LIEAFK.I	720.429	-0.0009	2	1	37.45	0	0.00738	0|0	tr|A0A2P9AIA3|A0A2P9AIA3_HUMAN		6	0		0	2	MASCOT		T
	R20180600787_RNA_PULL,17731	R.LDIDSPPITAR.N	1197.65	-0.00116	2	1	37.43	0	0.0285	0|0	sp|P14618|KPYM_HUMAN/tr|A0A024R5Z9|A0A024R5Z9_HUMAN/tr|H3BN34|H3BN34_HUMAN/tr|H3BQZ3|H3BQZ3_HUMAN/tr|H3BUW1|H3BUW1_HUMAN/tr|H3BQ34|H3BQ34_HUMAN/tr|H3BT25|H3BT25_HUMAN/tr|H3BTN5|H3BTN5_HUMAN/tr|H3BU13|H3BU13_HUMAN/tr|A0A024R609|A0A024R609_HUMAN/tr|B4DRT3|B4DRT3_HUMAN/tr|H3BTJ2|H3BTJ2_HUMAN/tr|B4DNK4|B4DNK4_HUMAN/tr|V9HWB8|V9HWB8_HUMAN		4.21	0		0	2	MASCOT		T
	R20180600787_RNA_PULL,16540	R.GISHVIVDEIHER.D	1503.79	-0.00216	3	1	37.41	0	0.0164	0|0	sp|Q08211|DHX9_HUMAN/tr|Q6PJK6|Q6PJK6_HUMAN/tr|Q58F26|Q58F26_HUMAN		5.27	0		0	2	MASCOT		T
	R20180600787_RNA_PULL,18324	R.AGVNTVTTLVENK.K	1345.73	0.00065	2	1	37.39	0	0.0517	0|0	sp|P62424|RL7A_HUMAN/tr|Q9BY74|Q9BY74_HUMAN/tr|Q5T8U3|Q5T8U3_HUMAN/tr|Q5T8U2|Q5T8U2_HUMAN		6.05	0		0	2	MASCOT		T
	R20180600787_RNA_PULL,2797	R.GEGESPQAR.A	930.428	-0.00099	2	1	37.36	0	0.00466	0|0	sp|P18206|VINC_HUMAN/tr|B3KXA2|B3KXA2_HUMAN/tr|B4E3Q9|B4E3Q9_HUMAN/tr|A0A024QZN4|A0A024QZN4_HUMAN/tr|V9HWK2|V9HWK2_HUMAN		4.53	0		0	2	MASCOT		T
	R20180600787_RNA_PULL,11222	K.SGTSEFLNK.M	982.484	-0.00115	2	1	37.34	0	0.0127	0|0	sp|P14625|ENPL_HUMAN/tr|Q59FC6|Q59FC6_HUMAN/tr|A0A1W2PRR1|A0A1W2PRR1_HUMAN/tr|V9HWP2|V9HWP2_HUMAN/tr|Q96GW1|Q96GW1_HUMAN/tr|Q5CAQ5|Q5CAQ5_HUMAN		5.72	0		0	2	MASCOT		T
	R20180600787_RNA_PULL,11104	-.XGGITM*AARMK.R	1211.57	-0.01219	2	1	37.28	0	0.0322	0|0	tr|H3BMS6|H3BMS6_HUMAN		11	1	15.994919 Oxidation (M)	0	2	MASCOT		T
	R20180600787_RNA_PULL,12229	-.XLDER.L	629.325	-2e-05	2	1	37.24	0	0.0155	0|0	tr|H0YDU2|H0YDU2_HUMAN		4.37	0		0	2	MASCOT		T
	R20180600787_RNA_PULL,24551	R.APFDLFENK.K	1080.54	-0.0003	2	1	37.23	0	0.0133	0|0	sp|P08238|HS90B_HUMAN/sp|Q58FF7|H90B3_HUMAN/tr|B4DGL0|B4DGL0_HUMAN/tr|B4DMA2|B4DMA2_HUMAN/tr|A0A024RD80|A0A024RD80_HUMAN		4.37	0		0	2	MASCOT		T
泛素	R20180600787_RNA_PULL,6762	K.VTLGPK.G	614.387	0.00186	2	1	37.23	0	0.00434	0|0	tr|A0A2P9AGW9|A0A2P9AGW9_HUMAN/tr|A0A2P9ASV5|A0A2P9ASV5_HUMAN/tr|A0A2P9ALX2|A0A2P9ALX2_HUMAN		8.72	0		0	2	MASCOT		T
	R20180600787_RNA_PULL,21746	R.NELESYAYSLK.N	1316.64	0.0012	2	1	37.21	0	0.0107	0|0	sp|P11021|BIP_HUMAN/tr|V9HWB4|V9HWB4_HUMAN		4.53	0		0	2	MASCOT		T
	R20180600787_RNA_PULL,4267	K.EM*QPTHPIR.L	1124.55	0.00177	2	1	37.2	0	0.011	0|0	sp|P63104|1433Z_HUMAN/sp|P31946|1433B_HUMAN/sp|P27348|1433T_HUMAN/tr|H0YB80|H0YB80_HUMAN/tr|Q2F831|Q2F831_HUMAN/tr|Q53S41|Q53S41_HUMAN/tr|B4DMT8|B4DMT8_HUMAN/tr|B0AZS6|B0AZS6_HUMAN/tr|B4DY04|B4DY04_HUMAN/tr|B7Z2E6|B7Z2E6_HUMAN/tr|V9HWD6|V9HWD6_HUMAN/tr|D0PNI1|D0PNI1_HUMAN/tr|B5BU24|B5BU24_HUMAN/tr|E7EX29|E7EX29_HUMAN		6.85	0	15.994919 Oxidation (M)	0	2	MASCOT		T
	R20180600787_RNA_PULL,4267	K.EM*QPTHPIR.L	1124.55	0.00177	2	1	37.2	0	0.011	0|0	sp|P63104|1433Z_HUMAN/sp|P31946|1433B_HUMAN/sp|P27348|1433T_HUMAN/tr|H0YB80|H0YB80_HUMAN/tr|Q2F831|Q2F831_HUMAN/tr|Q53S41|Q53S41_HUMAN/tr|B4DMT8|B4DMT8_HUMAN/tr|B0AZS6|B0AZS6_HUMAN/tr|B4DY04|B4DY04_HUMAN/tr|B7Z2E6|B7Z2E6_HUMAN/tr|V9HWD6|V9HWD6_HUMAN/tr|D0PNI1|D0PNI1_HUMAN/tr|B5BU24|B5BU24_HUMAN/tr|E7EX29|E7EX29_HUMAN		6.85	0	15.994919 Oxidation (M)	0	2	MASCOT		T
	R20180600787_RNA_PULL,4267	K.EM*QPTHPIR.L	1124.55	0.00177	2	1	37.2	0	0.011	0|0	sp|P63104|1433Z_HUMAN/sp|P31946|1433B_HUMAN/sp|P27348|1433T_HUMAN/tr|H0YB80|H0YB80_HUMAN/tr|Q2F831|Q2F831_HUMAN/tr|Q53S41|Q53S41_HUMAN/tr|B4DMT8|B4DMT8_HUMAN/tr|B0AZS6|B0AZS6_HUMAN/tr|B4DY04|B4DY04_HUMAN/tr|B7Z2E6|B7Z2E6_HUMAN/tr|V9HWD6|V9HWD6_HUMAN/tr|D0PNI1|D0PNI1_HUMAN/tr|B5BU24|B5BU24_HUMAN/tr|E7EX29|E7EX29_HUMAN		6.85	0	15.994919 Oxidation (M)	0	2	MASCOT		T
	R20180600787_RNA_PULL,7859	R.GDSVSDSGSDALR.S	1265.56	0.00078	2	1	37.1	0	0.00503	0|0	sp|Q53EL6|PDCD4_HUMAN/tr|Q5VZS7|Q5VZS7_HUMAN/tr|B4DKX4|B4DKX4_HUMAN/tr|B2R6E2|B2R6E2_HUMAN		3.93	0		0	2	MASCOT		T
	R20180600787_RNA_PULL,12674	K.LAGRGLIK.G	827.546	0.01116	2	1	37.09	0	0.00661	0|0	sp|Q9ULK4|MED23_HUMAN/tr|Q5JWT2|Q5JWT2_HUMAN		11	1		0	2	MASCOT		T
	R20180600787_RNA_PULL,3305	K.VEEPR.Y ! K.VEEPR.K	629.325	0.00038	2	1	37.07	0	0.0155	0|0	sp|Q9BQ69|MACD1_HUMAN ! sp|Q9C091|GRB1L_HUMAN/tr|B4DDS9|B4DDS9_HUMAN		4.53	0		0	2	MASCOT		T
	R20180600787_RNA_PULL,2618	R.AQQQAEAER.A	1030.49	-0.00247	2	1	37.01	0	0.00889	0|0	sp|Q15149|PLEC_HUMAN		4.53	0		0	2	MASCOT		T
	R20180600787_RNA_PULL,19934	R.LVAELLK.R	785.513	0.00037	2	1	36.94	0	0.0142	0|0	tr|A0A2P9AVL3|A0A2P9AVL3_HUMAN		6	0		0	2	MASCOT		T
	R20180600787_RNA_PULL,12301	R.VSIAVK.Q	616.403	0.00031	2	1	36.9	0	0.0222	0|0	sp|P59998|ARPC4_HUMAN/tr|Q9H7Z5|Q9H7Z5_HUMAN/tr|A0A0A6YYG9|A0A0A6YYG9_HUMAN/tr|F8WDD7|F8WDD7_HUMAN/tr|F8WCF6|F8WCF6_HUMAN/tr|H7C0A3|H7C0A3_HUMAN		8.72	0		0	2	MASCOT		T
	R20180600787_RNA_PULL,17535	R.LADFGVLHR.N	1027.57	-0.00091	3	1	36.84	0	0.0182	0|0	sp|P26639|SYTC_HUMAN/tr|B2RDX5|B2RDX5_HUMAN/tr|B3KTN2|B3KTN2_HUMAN/tr|B4DKZ9|B4DKZ9_HUMAN/tr|Q53GX7|Q53GX7_HUMAN/tr|Q5M7Z9|Q5M7Z9_HUMAN		6.74	0		0	2	MASCOT		T
	R20180600787_RNA_PULL,6146	R.QQYESVAAK.N	1023.51	-0.00124	2	1	36.8	0	0.014	0|0	sp|P08670|VIME_HUMAN/tr|Q53HU8|Q53HU8_HUMAN/tr|B0YJC5|B0YJC5_HUMAN/tr|B0YJC4|B0YJC4_HUMAN/tr|V9HWE1|V9HWE1_HUMAN/tr|B3KRK8|B3KRK8_HUMAN		6	0		0	2	MASCOT		T
	R20180600787_RNA_PULL,8183	K.AGIIASAR.A	758.452	-0.00184	2	1	36.75	0	0.0288	0|0	sp|P13639|EF2_HUMAN/tr|B4DPU3|B4DPU3_HUMAN/tr|B4DMC6|B4DMC6_HUMAN/tr|Q6PK56|Q6PK56_HUMAN/tr|B4DRE8|B4DRE8_HUMAN		9.8	0		0	2	MASCOT		T
	R20180600787_RNA_PULL,3282	K.IENHEGVR.R	953.48	0.00098	2	1	36.72	0	0.014	0|0	sp|P14618|KPYM_HUMAN/tr|A0A024R5Z9|A0A024R5Z9_HUMAN/tr|H3BR70|H3BR70_HUMAN/tr|Q8WUW7|Q8WUW7_HUMAN/tr|Q504U3|Q504U3_HUMAN/tr|H3BQ34|H3BQ34_HUMAN/tr|H3BTN5|H3BTN5_HUMAN/tr|A0A024R609|A0A024R609_HUMAN/tr|B4DRT3|B4DRT3_HUMAN/tr|B4DNK4|B4DNK4_HUMAN/tr|V9HWB8|V9HWB8_HUMAN		5.4	0		0	2	MASCOT		T
	R20180600787_RNA_PULL,3667	R.QPAPPR.E	665.373	0.00056	2	1	36.65	0	0.0141	0|0	sp|P46778|RL21_HUMAN/tr|Q59GK9|Q59GK9_HUMAN/tr|Q6IAX2|Q6IAX2_HUMAN		9.75	0		0	2	MASCOT		T
	R20180600787_RNA_PULL,19642	M.DILFR.I ! R.DLIFR.T ! R.DLLFR.G ! K.DLLFR.D	663.382	-0.0001	2	1	36.63	0	0.054	0|0	tr|D6RA67|D6RA67_HUMAN ! sp|Q5T011|SZT2_HUMAN ! sp|Q15572|TAF1C_HUMAN/tr|H3BTQ6|H3BTQ6_HUMAN/tr|B7Z9B2|B7Z9B2_HUMAN/tr|H3BR91|H3BR91_HUMAN/tr|H3BUZ7|H3BUZ7_HUMAN/tr|H3BNH3|H3BNH3_HUMAN ! sp|P02787|TRFE_HUMAN/tr|Q06AH7|Q06AH7_HUMAN/tr|Q53H26|Q53H26_HUMAN/tr|B4DI57|B4DI57_HUMAN/tr|B4DHZ6|B4DHZ6_HUMAN/tr|B4E1B2|B4E1B2_HUMAN/tr|A0A0K0K1H8|A0A0K0K1H8_HUMAN		5.84	0		0	2	MASCOT		T
	R20180600787_RNA_PULL,15318	K.IKDLLR.K ! K.LKDLIR.L ! R.LKDLLR.A ! K.LKDLLR.S	757.493	-0.0001	2	1	36.47	0	0.0156	0|0	sp|O60242|AGRB3_HUMAN/tr|A8K0Y1|A8K0Y1_HUMAN ! sp|P29728|OAS2_HUMAN/tr|A0A087X0V5|A0A087X0V5_HUMAN/tr|A8KA41|A8KA41_HUMAN ! sp|O60333|KIF1B_HUMAN/tr|A0A024R4H4|A0A024R4H4_HUMAN/tr|Q4R9M7|Q4R9M7_HUMAN/tr|Q4R9M8|Q4R9M8_HUMAN/tr|Q4R9M9|Q4R9M9_HUMAN/tr|A0A087WWA3|A0A087WWA3_HUMAN ! tr|H7C1F7|H7C1F7_HUMAN		8.75	1		0	2	MASCOT		T
	R20180600787_RNA_PULL,20787	K.SNILLLGPTGSGK.T	1256.72	-0.00082	2	1	36.46	0	0.0136	0|0	sp|O76031|CLPX_HUMAN/tr|A0A024R5X7|A0A024R5X7_HUMAN/tr|Q9H072|Q9H072_HUMAN		8.47	0		0	2	MASCOT		T
	R20180600787_RNA_PULL,10418	R.SLETENAGLR.L	1089.55	-0.00208	2	1	36.42	0	0.0534	0|0	sp|P02545|LMNA_HUMAN/tr|Q3BDU5|Q3BDU5_HUMAN/tr|Q8N519|Q8N519_HUMAN/tr|W5X314|W5X314_HUMAN/tr|Q5I6Y5|Q5I6Y5_HUMAN/tr|W8QEH3|W8QEH3_HUMAN		4.53	0		0	2	MASCOT		T
	R20180600787_RNA_PULL,25758	K.MILDLLK.S ! R.MLLDILK.F	845.516	-0.00044	2	1	36.32	0	0.0162	0|0	sp|Q53EL6|PDCD4_HUMAN/tr|B4DKX4|B4DKX4_HUMAN/tr|B2R6E2|B2R6E2_HUMAN ! sp|Q9UBN4|TRPC4_HUMAN/sp|Q9UL62|TRPC5_HUMAN/tr|Q59G51|Q59G51_HUMAN/tr|Q3KR50|Q3KR50_HUMAN/tr|Q2M2U7|Q2M2U7_HUMAN/tr|B2R6C6|B2R6C6_HUMAN		5.59	0		0	2	MASCOT		T
	R20180600787_RNA_PULL,9679	K.NLPLR.L	612.383	0.00023	2	1	36.26	0	0.00949	0|0	sp|Q5T5S1|CC183_HUMAN/tr|G5E9W6|G5E9W6_HUMAN		9.75	0		0	2	MASCOT		T
	R20180600787_RNA_PULL,16408	K.EGLELPEDEEEK.K	1416.64	0.00129	2	1	36.2	0	0.0073	0|0	sp|Q58FG0|HS905_HUMAN/sp|P07900|HS90A_HUMAN/sp|P08238|HS90B_HUMAN/sp|Q58FF6|H90B4_HUMAN/sp|Q58FF7|H90B3_HUMAN/tr|Q9H6X9|Q9H6X9_HUMAN/tr|O75322|O75322_HUMAN/tr|Q96HX7|Q96HX7_HUMAN/tr|Q8TBA7|Q8TBA7_HUMAN/tr|B4DGL0|B4DGL0_HUMAN/tr|Q2VPJ6|Q2VPJ6_HUMAN/tr|Q86U12|Q86U12_HUMAN/tr|B4DMA2|B4DMA2_HUMAN/tr|K9JA46|K9JA46_HUMAN/tr|A8K3W9|A8K3W9_HUMAN/tr|A0A024RD80|A0A024RD80_HUMAN		3.77	0		0	2	MASCOT		T
	R20180600787_RNA_PULL,16408	K.EGLELPEDEEEK.K	1416.64	0.00129	2	1	36.2	0	0.0073	0|0	sp|Q58FG0|HS905_HUMAN/sp|P07900|HS90A_HUMAN/sp|P08238|HS90B_HUMAN/sp|Q58FF6|H90B4_HUMAN/sp|Q58FF7|H90B3_HUMAN/tr|Q9H6X9|Q9H6X9_HUMAN/tr|O75322|O75322_HUMAN/tr|Q96HX7|Q96HX7_HUMAN/tr|Q8TBA7|Q8TBA7_HUMAN/tr|B4DGL0|B4DGL0_HUMAN/tr|Q2VPJ6|Q2VPJ6_HUMAN/tr|Q86U12|Q86U12_HUMAN/tr|B4DMA2|B4DMA2_HUMAN/tr|K9JA46|K9JA46_HUMAN/tr|A8K3W9|A8K3W9_HUMAN/tr|A0A024RD80|A0A024RD80_HUMAN		3.77	0		0	2	MASCOT		T
	R20180600787_RNA_PULL,11099	K.YNQLIR.I ! K.YNQLLR.I	806.452	-0.00164	2	1	36.19	0	0.0191	0|0	tr|A0A2P9AVJ4|A0A2P9AVJ4_HUMAN ! sp|P06733|ENOA_HUMAN/tr|A4QMW8|A4QMW8_HUMAN/tr|E2DRY6|E2DRY6_HUMAN/tr|A0A024R4F1|A0A024R4F1_HUMAN		8.75	0		0	2	MASCOT		T
	R20180600787_RNA_PULL,6150	K.NQGGGLSSSGAGEGQGPK.K	1587.74	-0.00356	2	1	36.16	0	0.0487	0|0	sp|P07814|SYEP_HUMAN		6	0		0	2	MASCOT		T
	R20180600787_RNA_PULL,9235	R.IDLER.L ! R.IDLER.R ! R.LDIER.R ! K.LDLER.E ! R.LDLER.K ! K.LDLER.S	645.357	-0.00033	2	1	36.09	0	0.0833	0|0	sp|Q9GZP4|PITH1_HUMAN ! sp|P17661|DESM_HUMAN/tr|Q2PUK1|Q2PUK1_HUMAN/tr|L7R9R4|L7R9R4_HUMAN/tr|Q9H319|Q9H319_HUMAN/tr|Q9GZR6|Q9GZR6_HUMAN/tr|Q45VM7|Q45VM7_HUMAN/tr|Q45VM6|Q45VM6_HUMAN/tr|A5Z217|A5Z217_HUMAN/tr|Q53SB5|Q53SB5_HUMAN/tr|B4DUI0|B4DUI0_HUMAN/tr|L7RDA5|L7RDA5_HUMAN/tr|Q45VM8|Q45VM8_HUMAN ! sp|Q9Y2W1|TR150_HUMAN ! sp|Q6IBS0|TWF2_HUMAN/tr|B4E0A1|B4E0A1_HUMAN/tr|D6RG15|D6RG15_HUMAN/tr|H0Y85…		4.37	0		0	2	MASCOT		T
	R20180600787_RNA_PULL,21513	R.GTVTDFPGFDER.A	1340.61	-0.00335	2	1	36.09	0	0.0112	0|0	sp|P08758|ANXA5_HUMAN/tr|D6RBE9|D6RBE9_HUMAN/tr|B4DNG6|B4DNG6_HUMAN/tr|E9PHT9|E9PHT9_HUMAN/tr|D6RCN3|D6RCN3_HUMAN/tr|V9HWE0|V9HWE0_HUMAN		4.03	0		0	2	MASCOT		T
	R20180600787_RNA_PULL,28622	R.SIVEEIEDLVAR.L	1372.73	-0.00382	2	1	35.96	0	0.0235	0|0	sp|P04844|RPN2_HUMAN/tr|Q5JYR7|Q5JYR7_HUMAN/tr|F2Z3K5|F2Z3K5_HUMAN/tr|Q5JYR4|Q5JYR4_HUMAN/tr|B2RE46|B2RE46_HUMAN		4	0		0	2	MASCOT		T
	R20180600787_RNA_PULL,7050	K.APGFGDR.R	719.347	0.0005	2	1	35.87	0	0.0221	0|0	tr|A0A2P9AGW9|A0A2P9AGW9_HUMAN/tr|A0A2P9ASV5|A0A2P9ASV5_HUMAN/tr|A0A2P9ALX2|A0A2P9ALX2_HUMAN		5.88	0		0	2	MASCOT		T
	R20180600787_RNA_PULL,19662	R.AWGPGLEGGVVGK.S	1226.65	-0.00071	2	1	35.85	0	0.0226	0|0	sp|P21333|FLNA_HUMAN/tr|A0A087WWY3|A0A087WWY3_HUMAN/tr|Q60FE6|Q60FE6_HUMAN/tr|Q5HY54|Q5HY54_HUMAN/tr|A6NDY9|A6NDY9_HUMAN/tr|Q60FE5|Q60FE5_HUMAN		6.05	0		0	2	MASCOT		T
	R20180600787_RNA_PULL,11553	K.ATAGDTHLGGEDFDNR.L ! K.ATAGDTHLGGEDFDNR.Q	1675.73	0.00576	2	1	35.84	0	0.017	0|0	sp|P0DMV8|HS71A_HUMAN/sp|P0DMV9|HS71B_HUMAN/sp|P34931|HS71L_HUMAN/sp|P48741|HSP77_HUMAN/sp|P17066|HSP76_HUMAN/tr|B4DVU9|B4DVU9_HUMAN/tr|B4DWK5|B4DWK5_HUMAN/tr|B3KSM6|B3KSM6_HUMAN/tr|A0A1U9X7X4|A0A1U9X7X4_HUMAN/tr|Q59EJ3|Q59EJ3_HUMAN/tr|B2R6X5|B2R6X5_HUMAN/tr|B4DHP5|B4DHP5_HUMAN/tr|B4DFN9|B4DFN9_HUMAN/tr|B4DXY3|B4DXY3_HUMAN/tr|Q53FC7|Q53FC7_HUMAN/tr|B4DI39|B4DI39_HUMAN/tr|B2RCQ9|B2RCQ9_HUMAN/tr|B4…		4.22	0		0	2	MASCOT		T
	R20180600787_RNA_PULL,11553	K.ATAGDTHLGGEDFDNR.L ! K.ATAGDTHLGGEDFDNR.Q	1675.73	0.00576	2	1	35.84	0	0.017	0|0	sp|P0DMV8|HS71A_HUMAN/sp|P0DMV9|HS71B_HUMAN/sp|P34931|HS71L_HUMAN/sp|P48741|HSP77_HUMAN/sp|P17066|HSP76_HUMAN/tr|B4DVU9|B4DVU9_HUMAN/tr|B4DWK5|B4DWK5_HUMAN/tr|B3KSM6|B3KSM6_HUMAN/tr|A0A1U9X7X4|A0A1U9X7X4_HUMAN/tr|Q59EJ3|Q59EJ3_HUMAN/tr|B2R6X5|B2R6X5_HUMAN/tr|B4DHP5|B4DHP5_HUMAN/tr|B4DFN9|B4DFN9_HUMAN/tr|B4DXY3|B4DXY3_HUMAN/tr|Q53FC7|Q53FC7_HUMAN/tr|B4DI39|B4DI39_HUMAN/tr|B2RCQ9|B2RCQ9_HUMAN/tr|B4…		4.22	0		0	2	MASCOT		T
	R20180600787_RNA_PULL,15092	K.IVILR.L ! R.IVLIR.E ! R.IVLIR.S ! M.IVLIR.I ! R.IVLLR.H ! K.LVLIR.H ! K.LVLIR.G ! K.LVLLR.Q ! R.LVLLR.R ! R.LVLLR.L ! R.LVLLR.Q ! R.LVLLR.H ! K.LVLLR.K	613.44	2e-05	2	1	35.8	0	0.00363	0|0	tr|A0A089G5R6|A0A089G5R6_HUMAN ! sp|O76064|RNF8_HUMAN ! sp|Q99571|P2RX4_HUMAN/tr|B7Z1K8|B7Z1K8_HUMAN/tr|F5H1M6|F5H1M6_HUMAN/tr|F5H2S3|F5H2S3_HUMAN/tr|F5GZQ9|F5GZQ9_HUMAN/tr|F6SFZ6|F6SFZ6_HUMAN/tr|B7Z1M5|B7Z1M5_HUMAN ! tr|Q8NH88|Q8NH88_HUMAN ! sp|Q8WXH6|RB40A_HUMAN/sp|Q12829|RB40B_HUMAN/sp|P0C0E4|RB40L_HUMAN/tr|Q59EV0|Q59EV0_HUMAN ! sp|P18669|PGAM1_HUMAN/sp|Q8N0Y7|PGAM4_HUMAN/tr|Q6FHK8|Q6FHK8_HUMA…		9.75	0		0	2	MASCOT		T
	R20180600787_RNA_PULL,15092	K.IVILR.L ! R.IVLIR.E ! R.IVLIR.S ! M.IVLIR.I ! R.IVLLR.H ! K.LVLIR.H ! K.LVLIR.G ! K.LVLLR.Q ! R.LVLLR.R ! R.LVLLR.L ! R.LVLLR.Q ! R.LVLLR.H ! K.LVLLR.K	613.44	2e-05	2	1	35.8	0	0.00363	0|0	tr|A0A089G5R6|A0A089G5R6_HUMAN ! sp|O76064|RNF8_HUMAN ! sp|Q99571|P2RX4_HUMAN/tr|B7Z1K8|B7Z1K8_HUMAN/tr|F5H1M6|F5H1M6_HUMAN/tr|F5H2S3|F5H2S3_HUMAN/tr|F5GZQ9|F5GZQ9_HUMAN/tr|F6SFZ6|F6SFZ6_HUMAN/tr|B7Z1M5|B7Z1M5_HUMAN ! tr|Q8NH88|Q8NH88_HUMAN ! sp|Q8WXH6|RB40A_HUMAN/sp|Q12829|RB40B_HUMAN/sp|P0C0E4|RB40L_HUMAN/tr|Q59EV0|Q59EV0_HUMAN ! sp|P18669|PGAM1_HUMAN/sp|Q8N0Y7|PGAM4_HUMAN/tr|Q6FHK8|Q6FHK8_HUMA…		9.75	0		0	2	MASCOT		T
	R20180600787_RNA_PULL,15092	K.IVILR.L ! R.IVLIR.E ! R.IVLIR.S ! M.IVLIR.I ! R.IVLLR.H ! K.LVLIR.H ! K.LVLIR.G ! K.LVLLR.Q ! R.LVLLR.R ! R.LVLLR.L ! R.LVLLR.Q ! R.LVLLR.H ! K.LVLLR.K	613.44	2e-05	2	1	35.8	0	0.00363	0|0	tr|A0A089G5R6|A0A089G5R6_HUMAN ! sp|O76064|RNF8_HUMAN ! sp|Q99571|P2RX4_HUMAN/tr|B7Z1K8|B7Z1K8_HUMAN/tr|F5H1M6|F5H1M6_HUMAN/tr|F5H2S3|F5H2S3_HUMAN/tr|F5GZQ9|F5GZQ9_HUMAN/tr|F6SFZ6|F6SFZ6_HUMAN/tr|B7Z1M5|B7Z1M5_HUMAN ! tr|Q8NH88|Q8NH88_HUMAN ! sp|Q8WXH6|RB40A_HUMAN/sp|Q12829|RB40B_HUMAN/sp|P0C0E4|RB40L_HUMAN/tr|Q59EV0|Q59EV0_HUMAN ! sp|P18669|PGAM1_HUMAN/sp|Q8N0Y7|PGAM4_HUMAN/tr|Q6FHK8|Q6FHK8_HUMA…		9.75	0		0	2	MASCOT		T
	R20180600787_RNA_PULL,12183	R.LISISGK.V ! K.LLSISGK.R ! K.LLSISGK.Q	717.451	-0.00075	2	1	35.77	0	0.0143	0|0	sp|Q9C0A0|CNTP4_HUMAN/tr|Q96M80|Q96M80_HUMAN/tr|F5H107|F5H107_HUMAN/tr|Q8WX98|Q8WX98_HUMAN/tr|A0A0A0MR20|A0A0A0MR20_HUMAN/tr|E9PDN6|E9PDN6_HUMAN/tr|Q86YZ8|Q86YZ8_HUMAN/tr|A0A087WTA1|A0A087WTA1_HUMAN/tr|Q54A24|Q54A24_HUMAN ! sp|P06748|NPM_HUMAN/tr|A4ZU86|A4ZU86_HUMAN/tr|Q9NX34|Q9NX34_HUMAN/tr|Q9BTI9|Q9BTI9_HUMAN/tr|A0A0S2Z4G7|A0A0S2Z4G7_HUMAN/tr|E5RI98|E5RI98_HUMAN/tr|A0A140VJQ2|A0A140VJQ2_HUMAN/t…		8.75	0		0	2	MASCOT		T
	R20180600787_RNA_PULL,3863	R.HQGVM*VGM*GQK.D	1203.56	-0.00101	2	1	35.75	0	0.0191	0|0	sp|P60709|ACTB_HUMAN/sp|P68133|ACTS_HUMAN/sp|P63261|ACTG_HUMAN/sp|P63267|ACTH_HUMAN/sp|Q562R1|ACTBL_HUMAN/sp|P68032|ACTC_HUMAN/sp|P62736|ACTA_HUMAN/tr|C9JUM1|C9JUM1_HUMAN/tr|A6NL76|A6NL76_HUMAN/tr|K7EM38|K7EM38_HUMAN/tr|Q8WVW5|Q8WVW5_HUMAN/tr|B8ZZJ2|B8ZZJ2_HUMAN/tr|B3KUD3|B3KUD3_HUMAN/tr|Q53GK6|Q53GK6_HUMAN/tr|I3L1U9|I3L1U9_HUMAN/tr|Q53G99|Q53G99_HUMAN/tr|B4E3A4|B4E3A4_HUMAN/tr|B7Z6P1|B7Z6P1_HUMA…		8.76	0	15.994919 Oxidation (M)	0	2	MASCOT		T
	R20180600787_RNA_PULL,3863	R.HQGVM*VGM*GQK.D	1203.56	-0.00101	2	1	35.75	0	0.0191	0|0	sp|P60709|ACTB_HUMAN/sp|P68133|ACTS_HUMAN/sp|P63261|ACTG_HUMAN/sp|P63267|ACTH_HUMAN/sp|Q562R1|ACTBL_HUMAN/sp|P68032|ACTC_HUMAN/sp|P62736|ACTA_HUMAN/tr|C9JUM1|C9JUM1_HUMAN/tr|A6NL76|A6NL76_HUMAN/tr|K7EM38|K7EM38_HUMAN/tr|Q8WVW5|Q8WVW5_HUMAN/tr|B8ZZJ2|B8ZZJ2_HUMAN/tr|B3KUD3|B3KUD3_HUMAN/tr|Q53GK6|Q53GK6_HUMAN/tr|I3L1U9|I3L1U9_HUMAN/tr|Q53G99|Q53G99_HUMAN/tr|B4E3A4|B4E3A4_HUMAN/tr|B7Z6P1|B7Z6P1_HUMA…		8.76	0	15.994919 Oxidation (M)	0	2	MASCOT		T
	R20180600787_RNA_PULL,3863	R.HQGVM*VGM*GQK.D	1203.56	-0.00101	2	1	35.75	0	0.0191	0|0	sp|P60709|ACTB_HUMAN/sp|P68133|ACTS_HUMAN/sp|P63261|ACTG_HUMAN/sp|P63267|ACTH_HUMAN/sp|Q562R1|ACTBL_HUMAN/sp|P68032|ACTC_HUMAN/sp|P62736|ACTA_HUMAN/tr|C9JUM1|C9JUM1_HUMAN/tr|A6NL76|A6NL76_HUMAN/tr|K7EM38|K7EM38_HUMAN/tr|Q8WVW5|Q8WVW5_HUMAN/tr|B8ZZJ2|B8ZZJ2_HUMAN/tr|B3KUD3|B3KUD3_HUMAN/tr|Q53GK6|Q53GK6_HUMAN/tr|I3L1U9|I3L1U9_HUMAN/tr|Q53G99|Q53G99_HUMAN/tr|B4E3A4|B4E3A4_HUMAN/tr|B7Z6P1|B7Z6P1_HUMA…		8.76	0	15.994919 Oxidation (M)	0	2	MASCOT		T
	R20180600787_RNA_PULL,11767	R.IVLVGK.T	628.439	0.0001	2	1	35.74	0	0.00779	0|0	sp|Q8NHV1|GIMA7_HUMAN/sp|Q9NUV9|GIMA4_HUMAN/tr|B4DWA5|B4DWA5_HUMAN/tr|B4DWN0|B4DWN0_HUMAN/tr|A0A090N7X0|A0A090N7X0_HUMAN/tr|G5E9W9|G5E9W9_HUMAN/tr|A0A090N8P8|A0A090N8P8_HUMAN/tr|C9IZQ3|C9IZQ3_HUMAN		8.75	0		0	2	MASCOT		T
	R20180600787_RNA_PULL,17868	R.IFDLGR.K	720.404	-0.00045	2	1	35.73	0	0.031	0|0	sp|P27635|RL10_HUMAN/sp|Q96L21|RL10L_HUMAN/tr|X5D2T3|X5D2T3_HUMAN/tr|B8A6G2|B8A6G2_HUMAN/tr|X1WI28|X1WI28_HUMAN/tr|A6QRI9|A6QRI9_HUMAN/tr|X5D2W5|X5D2W5_HUMAN		5.84	0		0	2	MASCOT		T
	R20180600787_RNA_PULL,2971	K.VAANAPK.G	670.388	0.00018	2	1	35.72	0	0.0102	0|0	sp|Q00610|CLH1_HUMAN/tr|A0A087WVQ6|A0A087WVQ6_HUMAN		8.72	0		0	2	MASCOT		T
	R20180600787_RNA_PULL,4233	K.TVEQTATTTNK.K	1193.6	0.0007	2	1	35.69	0	0.064	0|0	sp|P08579|RU2B_HUMAN/tr|B5BTZ8|B5BTZ8_HUMAN		5.66	0		0	2	MASCOT		T
	R20180600787_RNA_PULL,23946	K.AAIDWFDGK.E	1022.49	5e-05	2	1	35.64	0	0.016	0|0	sp|Q92804|RBP56_HUMAN/sp|P35637|FUS_HUMAN/tr|Q8TBR3|Q8TBR3_HUMAN/tr|Q13344|Q13344_HUMAN/tr|B4E312|B4E312_HUMAN/tr|Q70T18|Q70T18_HUMAN/tr|H3BPE7|H3BPE7_HUMAN/tr|Q59H57|Q59H57_HUMAN/tr|B4DR70|B4DR70_HUMAN/tr|A8K4H1|A8K4H1_HUMAN/tr|Q6IBQ5|Q6IBQ5_HUMAN/tr|A0A075B7D9|A0A075B7D9_HUMAN		4.21	0		0	2	MASCOT		T
	R20180600787_RNA_PULL,26078	K.IGFPWSEIR.N	1104.58	0.00042	2	1	35.59	0	0.0291	0|0	sp|P26038|MOES_HUMAN/sp|P15311|EZRI_HUMAN/sp|P35241|RADI_HUMAN/tr|Q9UJZ7|Q9UJZ7_HUMAN/tr|E7EQR4|E7EQR4_HUMAN/tr|Q05CU6|Q05CU6_HUMAN/tr|B7Z5V2|B7Z5V2_HUMAN/tr|Q9UK20|Q9UK20_HUMAN/tr|Q9UJZ6|Q9UJZ6_HUMAN/tr|B7Z2S7|B7Z2S7_HUMAN/tr|Q6NUR7|Q6NUR7_HUMAN/tr|B7Z437|B7Z437_HUMAN/tr|V9HW42|V9HW42_HUMAN/tr|Q9UJU1|Q9UJU1_HUMAN/tr|B0YJ88|B0YJ88_HUMAN/tr|V9HWC0|V9HWC0_HUMAN/tr|J7M2B1|J7M2B1_HUMAN/tr|Q9UJZ2|Q9UJ…		6	0		0	2	MASCOT		T
	R20180600787_RNA_PULL,26078	K.IGFPWSEIR.N	1104.58	0.00042	2	1	35.59	0	0.0291	0|0	sp|P26038|MOES_HUMAN/sp|P15311|EZRI_HUMAN/sp|P35241|RADI_HUMAN/tr|Q9UJZ7|Q9UJZ7_HUMAN/tr|E7EQR4|E7EQR4_HUMAN/tr|Q05CU6|Q05CU6_HUMAN/tr|B7Z5V2|B7Z5V2_HUMAN/tr|Q9UK20|Q9UK20_HUMAN/tr|Q9UJZ6|Q9UJZ6_HUMAN/tr|B7Z2S7|B7Z2S7_HUMAN/tr|Q6NUR7|Q6NUR7_HUMAN/tr|B7Z437|B7Z437_HUMAN/tr|V9HW42|V9HW42_HUMAN/tr|Q9UJU1|Q9UJU1_HUMAN/tr|B0YJ88|B0YJ88_HUMAN/tr|V9HWC0|V9HWC0_HUMAN/tr|J7M2B1|J7M2B1_HUMAN/tr|Q9UJZ2|Q9UJ…		6	0		0	2	MASCOT		T
	R20180600787_RNA_PULL,12423	K.AAYEAELGDAR.K	1165.55	-0.00397	2	1	35.52	0	0.0411	0|0	sp|P02545|LMNA_HUMAN/tr|Q3BDU5|Q3BDU5_HUMAN/tr|Q8N519|Q8N519_HUMAN/tr|W5X314|W5X314_HUMAN/tr|Q5I6Y5|Q5I6Y5_HUMAN/tr|W8QEH3|W8QEH3_HUMAN		4.14	0		0	2	MASCOT		T
	R20180600787_RNA_PULL,23852	R.LLDLPIR.I	839.535	-0.00023	2	1	35.52	0	0.00551	0|0	tr|A0A2P9ABS2|A0A2P9ABS2_HUMAN		5.84	0		0	2	MASCOT		T
叶酸受体	R20180600787_RNA_PULL,26602	R.ILEFFGLK.K	966.566	-0.00027	2	1	35.49	0	0.0132	0|0	sp|P07237|PDIA1_HUMAN/tr|I3L4M2|I3L4M2_HUMAN/tr|B4DUA5|B4DUA5_HUMAN/tr|H7BZ94|H7BZ94_HUMAN/tr|B4DLN6|B4DLN6_HUMAN/tr|Q96C96|Q96C96_HUMAN/tr|H0Y3Z3|H0Y3Z3_HUMAN/tr|I3L398|I3L398_HUMAN/tr|A0A024R8S5|A0A024R8S5_HUMAN/tr|B4DNL5|B4DNL5_HUMAN		6	0		0	2	MASCOT		T
	R20180600787_RNA_PULL,25488	K.EILVGDVGQTVDDPYATFVK.M	2166.1	-0.006	2	1	35.48	0	0.0564	0|0	sp|P23528|COF1_HUMAN/tr|E9PS23|E9PS23_HUMAN/tr|E9PLJ3|E9PLJ3_HUMAN/tr|B4E112|B4E112_HUMAN/tr|E9PQB7|E9PQB7_HUMAN/tr|E9PP50|E9PP50_HUMAN/tr|G3V1A4|G3V1A4_HUMAN/tr|V9HWI5|V9HWI5_HUMAN/tr|E9PK25|E9PK25_HUMAN		3.84	0		0	2	MASCOT		T
	R20180600787_RNA_PULL,25417	K.ITLPVDFVTADK.F	1318.73	0.00023	2	1	35.44	0	0.0235	0|0	sp|P00558|PGK1_HUMAN/tr|B4E1H9|B4E1H9_HUMAN/tr|B4DHB3|B4DHB3_HUMAN/tr|B4DHM5|B4DHM5_HUMAN/tr|V9HWF4|V9HWF4_HUMAN		4.21	0		0	2	MASCOT		T
	R20180600787_RNA_PULL,10211	R.IVDIR.D ! R.IVDIR.E ! R.IVDIR.K ! K.LVDIR.K ! R.LVDLR.D	615.382	0.0003	2	1	35.44	0	0.0381	0|0	sp|Q9Y2K1|ZBTB1_HUMAN/tr|Q5UW39|Q5UW39_HUMAN ! sp|Q2LD37|K1109_HUMAN/tr|H0Y781|H0Y781_HUMAN/tr|H7C070|H7C070_HUMAN ! tr|A0A2P9AE21|A0A2P9AE21_HUMAN ! tr|F4MHK4|F4MHK4_HUMAN ! tr|A0A2P9AR47|A0A2P9AR47_HUMAN		5.84	0		0	2	MASCOT		T
	R20180600787_RNA_PULL,4440	K.GLQSPR.G	657.368	-0.01088	2	1	35.41	0	0.0515	0|0	sp|Q8TCU4|ALMS1_HUMAN/tr|H7C1D9|H7C1D9_HUMAN/tr|A0A087WV20|A0A087WV20_HUMAN/tr|D6W5H5|D6W5H5_HUMAN/tr|A0A087WTU9|A0A087WTU9_HUMAN		9.75	0		0	2	MASCOT		T
	R20180600787_RNA_PULL,3145	K.AM*QDAEVSK.S	994.451	0.00105	2	1	35.37	0	0.0111	0|0	sp|P38646|GRP75_HUMAN/tr|B7Z4T3|B7Z4T3_HUMAN/tr|B7Z4V2|B7Z4V2_HUMAN/tr|Q8N1C8|Q8N1C8_HUMAN/tr|A1XP52|A1XP52_HUMAN/tr|V9HW84|V9HW84_HUMAN/tr|B7Z1V7|B7Z1V7_HUMAN/tr|H0YBG6|H0YBG6_HUMAN		4.37	0	15.994919 Oxidation (M)	0	2	MASCOT		T
	R20180600787_RNA_PULL,18544	R.NALLSLAK.G	829.514	-0.0024	2	1	35.36	0	0.0266	0|0	sp|P04083|ANXA1_HUMAN/tr|Q5T3N1|Q5T3N1_HUMAN/tr|B4DL19|B4DL19_HUMAN/tr|B5BU38|B5BU38_HUMAN/tr|Q5TZZ9|Q5TZZ9_HUMAN		8.75	0		0	2	MASCOT		T
	R20180600787_RNA_PULL,6647	R.LIDEGR.V ! K.LLDEGR.S ! R.LLDEGR.A	702.378	2e-05	2	1	35.3	0	0.0455	0|0	tr|A0A2P9AF32|A0A2P9AF32_HUMAN ! sp|Q8IWZ3|ANKH1_HUMAN/tr|D6RHC4|D6RHC4_HUMAN/tr|E9PDP5|E9PDP5_HUMAN/tr|Q8TEF1|Q8TEF1_HUMAN ! tr|A0A2P9APW4|A0A2P9APW4_HUMAN		4.37	0		0	2	MASCOT		T
	R20180600787_RNA_PULL,2638	R.HGAGSGQSLSHGR.H	1250.6	-0.00097	3	1	35.26	0	0.0193	0|0	sp|Q86YZ3|HORN_HUMAN		9.76	0		0	2	MASCOT		T
	R20180600787_RNA_PULL,12275	-.XAGLVK.L	634.392	0.00055	2	1	35.25	0	0.0154	0|0	tr|K7EN26|K7EN26_HUMAN		8.75	0		0	2	MASCOT		T
	R20180600787_RNA_PULL,15898	R.TFIAIKPDGVQR.G	1344.76	-0.00043	3	1	35.17	0	0.0373	0|0	sp|P22392|NDKB_HUMAN/sp|P15531|NDKA_HUMAN/tr|J3KPD9|J3KPD9_HUMAN/tr|E7ERL0|E7ERL0_HUMAN/tr|C9K028|C9K028_HUMAN/tr|F6XY72|F6XY72_HUMAN/tr|Q6FHN3|Q6FHN3_HUMAN/tr|E5RHP0|E5RHP0_HUMAN/tr|Q32Q12|Q32Q12_HUMAN		8.41	0		0	2	MASCOT		T
	R20180600787_RNA_PULL,14123	R.VDFISK.D	708.393	-8e-05	2	1	35.16	0	0.0198	0|0	sp|Q9BYE9|CDHR2_HUMAN		5.81	0		0	2	MASCOT		T
	R20180600787_RNA_PULL,7803	K.VLEDVR.G	730.409	0.00025	2	1	35.13	0	0.0414	0|0	tr|Q53AI5|Q53AI5_HUMAN		4.37	0		0	2	MASCOT		T
	R20180600787_RNA_PULL,6790	-.XKLAR.M	601.378	0.01166	2	1	35.12	0	0.0805	0|0	tr|G3V1M7|G3V1M7_HUMAN		11	1		0	2	MASCOT		T
	R20180600787_RNA_PULL,23415	R.LNVWDLSK.I ! -.LNVWDLSK.I	974.531	-0.00018	2	1	35.09	0	0.0323	0|0	sp|Q09028|RBBP4_HUMAN/sp|Q16576|RBBP7_HUMAN/tr|H0YCT5|H0YCT5_HUMAN/tr|H0YDK2|H0YDK2_HUMAN/tr|Q5JP02|Q5JP02_HUMAN/tr|H0YF10|H0YF10_HUMAN/tr|A8K6A2|A8K6A2_HUMAN/tr|B4DRT0|B4DRT0_HUMAN/tr|Q6FHQ0|Q6FHQ0_HUMAN/tr|E9PC52|E9PC52_HUMAN/tr|H0YEU5|H0YEU5_HUMAN ! tr|Q5JNZ6|Q5JNZ6_HUMAN		5.84	0		0	2	MASCOT		T
	R20180600787_RNA_PULL,13889	K.GQEVETSVTYYR.L	1431.68	0.00272	2	1	35.02	0	0.0919	0|0	sp|O43169|CYB5B_HUMAN/tr|Q5HYD9|Q5HYD9_HUMAN/tr|D6RFH4|D6RFH4_HUMAN/tr|H3BUX2|H3BUX2_HUMAN/tr|J3KNF8|J3KNF8_HUMAN		4.53	0		0	2	MASCOT		T
	R20180600787_RNA_PULL,9631	R.ALLDAR.H	658.388	-0.00132	2	1	35.01	0	0.037	0|0	sp|Q8TE73|DYH5_HUMAN/tr|Q8NEX4|Q8NEX4_HUMAN		5.88	0		0	2	MASCOT		T
	R20180600787_RNA_PULL,9913	K.EVSTYIK.K ! -.EVSTYIK.K	839.451	-0.00211	1	1	35	0	0.107	0|0	sp|P68104|EF1A1_HUMAN/sp|Q5VTE0|EF1A3_HUMAN/tr|Q53G85|Q53G85_HUMAN/tr|Q6IPT9|Q6IPT9_HUMAN/tr|Q96RE1|Q96RE1_HUMAN/tr|Q53G89|Q53G89_HUMAN/tr|Q53HR5|Q53HR5_HUMAN/tr|Q504Z0|Q504Z0_HUMAN/tr|Q9H2I7|Q9H2I7_HUMAN/tr|Q53HR1|Q53HR1_HUMAN/tr|Q53HQ7|Q53HQ7_HUMAN/tr|B4E2C5|B4E2C5_HUMAN/tr|Q53GA1|Q53GA1_HUMAN/tr|Q53HM9|Q53HM9_HUMAN/tr|Q8IUB0|Q8IUB0_HUMAN/tr|A0A087WV01|A0A087WV01_HUMAN/tr|A8K9C4|A8K9C4_HUMAN/tr…		6.1	0		0	2	MASCOT		T
	R20180600787_RNA_PULL,22171	R.KLEALIR.D	842.546	0.00099	2	1	34.98	0	0.0141	0|0	sp|O75116|ROCK2_HUMAN/tr|D6REE7|D6REE7_HUMAN/tr|A0A2P9DU05|A0A2P9DU05_HUMAN		8.75	1		0	2	MASCOT		T
	R20180600787_RNA_PULL,9107	K.AGLLQR.A	657.404	9e-05	2	1	34.93	0	0.0406	0|0	sp|Q00610|CLH1_HUMAN/tr|A0A087WVQ6|A0A087WVQ6_HUMAN		9.8	0		0	2	MASCOT		T
	R20180600787_RNA_PULL,3009	K.SAKPGDDVR.E	944.48	0.00013	3	1	34.93	0	0.0192	0|0	sp|P55809|SCOT1_HUMAN/tr|Q6IAV5|Q6IAV5_HUMAN/tr|B7Z609|B7Z609_HUMAN/tr|A0A024R040|A0A024R040_HUMAN/tr|E9PDW2|E9PDW2_HUMAN		5.68	0		0	2	MASCOT		T
	R20180600787_RNA_PULL,4071	R.RVELR.C	672.415	1e-05	2	1	34.86	0	0.0323	0|0	sp|Q9UQ35|SRRM2_HUMAN/tr|I3L4D8|I3L4D8_HUMAN/tr|I3L0N7|I3L0N7_HUMAN/tr|Q05CV9|Q05CV9_HUMAN/tr|Q05BI2|Q05BI2_HUMAN/tr|A0A140VK53|A0A140VK53_HUMAN		9.6	1		0	2	MASCOT		T
	R20180600787_RNA_PULL,14059	K.YQAVTATLEEK.R	1252.64	0.00103	2	1	34.83	0	0.0291	0|0	sp|P40429|RL13A_HUMAN/sp|Q6NVV1|R13P3_HUMAN/tr|M0QYS1|M0QYS1_HUMAN/tr|Q53H34|Q53H34_HUMAN/tr|Q9BSQ6|Q9BSQ6_HUMAN/tr|Q5QTS3|Q5QTS3_HUMAN/tr|Q8J015|Q8J015_HUMAN		4.53	0		0	2	MASCOT		T
	R20180600787_RNA_PULL,13344	R.ISAAAALR.H	772.468	-0.00114	2	1	34.83	0	0.0407	0|0	sp|Q13164|MK07_HUMAN/tr|B4DI23|B4DI23_HUMAN/tr|A0A024QZ20|A0A024QZ20_HUMAN		9.75	0		0	2	MASCOT		T
	R20180600787_RNA_PULL,3685	R.SAVVSAR.E	689.394	0.00019	2	1	34.75	0	0.0605	0|0	tr|A0A2P9AF60|A0A2P9AF60_HUMAN		9.47	0		0	2	MASCOT		T
	R20180600787_RNA_PULL,26006	R.VIFGLFGK.T	880.529	-0.00021	2	1	34.65	0	0.00746	0|0	sp|P23284|PPIB_HUMAN/tr|V9HWC6|V9HWC6_HUMAN		8.72	0		0	2	MASCOT		T
	R20180600787_RNA_PULL,4326	R.NTSARER.Y	833.422	-0.00415	2	1	34.63	0	0.0397	0|0	tr|Q49A55|Q49A55_HUMAN		9.6	1		0	2	MASCOT		T
	R20180600787_RNA_PULL,21842	R.RVGAELLR.T	913.558	0.01043	2	1	34.63	0	0.0326	0|0	tr|Q59F74|Q59F74_HUMAN		9.6	1		0	2	MASCOT		T
	R20180600787_RNA_PULL,10076	R.APFTVK.N	662.387	0.00067	2	1	34.6	0	0.023	0|0	sp|Q709C8|VP13C_HUMAN/tr|Q6ZQY1|Q6ZQY1_HUMAN		8.8	0		0	2	MASCOT		T
	R20180600787_RNA_PULL,23224	R.XEVLLLK.H	813.544	-0.0006	2	1	34.53	0	0.011	0|0	tr|Q13380|Q13380_HUMAN		6	0		0	2	MASCOT		T
	R20180600787_RNA_PULL,5988	K.NLETGK.F	661.352	0.01025	2	1	34.52	0	0.0441	0|0	sp|O95450|ATS2_HUMAN		6	0		0	2	MASCOT		T
	R20180600787_RNA_PULL,19041	R.LAPDYDALDVANK.I ! R.LAPDYDALDVANK.V	1404.7	0.00355	2	1	34.48	0	0.0269	0|0	sp|P62750|RL23A_HUMAN/tr|K7ERT8|K7ERT8_HUMAN/tr|K7EMA7|K7EMA7_HUMAN/tr|A8MUS3|A8MUS3_HUMAN/tr|H7BY10|H7BY10_HUMAN/tr|B9EJE3|B9EJE3_HUMAN ! tr|K7EJV9|K7EJV9_HUMAN		3.93	0		0	2	MASCOT		T
	R20180600787_RNA_PULL,12732	R.TLGLYGK.D	751.435	0.00053	2	1	34.45	0	0.0714	0|0	sp|P09211|GSTP1_HUMAN/tr|C7DJS1|C7DJS1_HUMAN/tr|A8MX94|A8MX94_HUMAN/tr|V9HWE9|V9HWE9_HUMAN/tr|C7DJS2|C7DJS2_HUMAN		8.26	0		0	2	MASCOT		T
	R20180600787_RNA_PULL,6408	R.LAGVDEDR.I	874.426	-0.00014	2	1	34.39	0	0.0183	0|0	tr|A0A2P9AGW1|A0A2P9AGW1_HUMAN		4.03	0		0	2	MASCOT		T
	R20180600787_RNA_PULL,21038	K.EDCEQWWEDCR.T	1612.58	-0.00019	2	1	34.34	0	0.000387	0|0	sp|P15328|FOLR1_HUMAN/tr|A0A172Q3A8|A0A172Q3A8_HUMAN/tr|O14597|O14597_HUMAN/tr|A0A024R5H1|A0A024R5H1_HUMAN		3.83	0		0	2	MASCOT		T
	R20180600787_RNA_PULL,26493	K.DSTLIM*QLLR.D	1205.66	-0.00056	2	1	34.32	0	0.0322	0|0	sp|Q04917|1433F_HUMAN/sp|P31947|1433S_HUMAN/sp|P63104|1433Z_HUMAN/sp|P31946|1433B_HUMAN/sp|P61981|1433G_HUMAN/sp|P62258|1433E_HUMAN/sp|P27348|1433T_HUMAN/tr|H0YB80|H0YB80_HUMAN/tr|B2R6N6|B2R6N6_HUMAN/tr|Q2F831|Q2F831_HUMAN/tr|Q53S41|Q53S41_HUMAN/tr|B3KNB4|B3KNB4_HUMAN/tr|B7ZA86|B7ZA86_HUMAN/tr|G9K389|G9K389_HUMAN/tr|B4DMT8|B4DMT8_HUMAN/tr|G9K388|G9K388_HUMAN/tr|B0AZS6|B0AZS6_HUMAN/tr|B4DY04|B4DY0…		5.84	0	15.994919 Oxidation (M)	0	2	MASCOT		T
	R20180600787_RNA_PULL,26493	K.DSTLIM*QLLR.D	1205.66	-0.00056	2	1	34.32	0	0.0322	0|0	sp|Q04917|1433F_HUMAN/sp|P31947|1433S_HUMAN/sp|P63104|1433Z_HUMAN/sp|P31946|1433B_HUMAN/sp|P61981|1433G_HUMAN/sp|P62258|1433E_HUMAN/sp|P27348|1433T_HUMAN/tr|H0YB80|H0YB80_HUMAN/tr|B2R6N6|B2R6N6_HUMAN/tr|Q2F831|Q2F831_HUMAN/tr|Q53S41|Q53S41_HUMAN/tr|B3KNB4|B3KNB4_HUMAN/tr|B7ZA86|B7ZA86_HUMAN/tr|G9K389|G9K389_HUMAN/tr|B4DMT8|B4DMT8_HUMAN/tr|G9K388|G9K388_HUMAN/tr|B0AZS6|B0AZS6_HUMAN/tr|B4DY04|B4DY0…		5.84	0	15.994919 Oxidation (M)	0	2	MASCOT		T
	R20180600787_RNA_PULL,26493	K.DSTLIM*QLLR.D	1205.66	-0.00056	2	1	34.32	0	0.0322	0|0	sp|Q04917|1433F_HUMAN/sp|P31947|1433S_HUMAN/sp|P63104|1433Z_HUMAN/sp|P31946|1433B_HUMAN/sp|P61981|1433G_HUMAN/sp|P62258|1433E_HUMAN/sp|P27348|1433T_HUMAN/tr|H0YB80|H0YB80_HUMAN/tr|B2R6N6|B2R6N6_HUMAN/tr|Q2F831|Q2F831_HUMAN/tr|Q53S41|Q53S41_HUMAN/tr|B3KNB4|B3KNB4_HUMAN/tr|B7ZA86|B7ZA86_HUMAN/tr|G9K389|G9K389_HUMAN/tr|B4DMT8|B4DMT8_HUMAN/tr|G9K388|G9K388_HUMAN/tr|B0AZS6|B0AZS6_HUMAN/tr|B4DY04|B4DY0…		5.84	0	15.994919 Oxidation (M)	0	2	MASCOT		T
	R20180600787_RNA_PULL,26493	K.DSTLIM*QLLR.D	1205.66	-0.00056	2	1	34.32	0	0.0322	0|0	sp|Q04917|1433F_HUMAN/sp|P31947|1433S_HUMAN/sp|P63104|1433Z_HUMAN/sp|P31946|1433B_HUMAN/sp|P61981|1433G_HUMAN/sp|P62258|1433E_HUMAN/sp|P27348|1433T_HUMAN/tr|H0YB80|H0YB80_HUMAN/tr|B2R6N6|B2R6N6_HUMAN/tr|Q2F831|Q2F831_HUMAN/tr|Q53S41|Q53S41_HUMAN/tr|B3KNB4|B3KNB4_HUMAN/tr|B7ZA86|B7ZA86_HUMAN/tr|G9K389|G9K389_HUMAN/tr|B4DMT8|B4DMT8_HUMAN/tr|G9K388|G9K388_HUMAN/tr|B0AZS6|B0AZS6_HUMAN/tr|B4DY04|B4DY0…		5.84	0	15.994919 Oxidation (M)	0	2	MASCOT		T
	R20180600787_RNA_PULL,4561	R.IQQYR.H ! K.LQQYR.Q ! R.LQQYR.A	707.383	-0.00042	2	1	34.32	0	0.0291	0|0	tr|A0A2P9AMD6|A0A2P9AMD6_HUMAN ! sp|Q9H173|SIL1_HUMAN/tr|D6REA1|D6REA1_HUMAN/tr|A0A0S2Z6B4|A0A0S2Z6B4_HUMAN/tr|A0A0S2Z5K6|A0A0S2Z5K6_HUMAN ! sp|O94880|PHF14_HUMAN/tr|A0A0U1RRH6|A0A0U1RRH6_HUMAN/tr|B4DG57|B4DG57_HUMAN		8.75	0		0	2	MASCOT		T
	R20180600787_RNA_PULL,18628	R.QITVNDLPVGR.S	1211.67	-0.00186	2	1	34.31	0	0.0227	0|0	sp|P32119|PRDX2_HUMAN/sp|Q06830|PRDX1_HUMAN/tr|B2R4P2|B2R4P2_HUMAN/tr|B4DF70|B4DF70_HUMAN/tr|V9HW12|V9HW12_HUMAN/tr|A0A0A0MSI0|A0A0A0MSI0_HUMAN/tr|A0A0A0MRQ5|A0A0A0MRQ5_HUMAN		5.84	0		0	2	MASCOT		T
	R20180600787_RNA_PULL,18628	R.QITVNDLPVGR.S	1211.67	-0.00186	2	1	34.31	0	0.0227	0|0	sp|P32119|PRDX2_HUMAN/sp|Q06830|PRDX1_HUMAN/tr|B2R4P2|B2R4P2_HUMAN/tr|B4DF70|B4DF70_HUMAN/tr|V9HW12|V9HW12_HUMAN/tr|A0A0A0MSI0|A0A0A0MSI0_HUMAN/tr|A0A0A0MRQ5|A0A0A0MRQ5_HUMAN		5.84	0		0	2	MASCOT		T
	R20180600787_RNA_PULL,9978	R.ILLGGR.D ! R.ILLGGR.A ! K.LLIGGR.N	628.414	0.00014	2	1	34.31	0	0.0193	0|0	tr|A0A2P9AAB1|A0A2P9AAB1_HUMAN ! tr|A0A2P9AQ23|A0A2P9AQ23_HUMAN ! sp|O14782|KIF3C_HUMAN/tr|B7ZM25|B7ZM25_HUMAN/tr|B4DEQ1|B4DEQ1_HUMAN/tr|F8WER6|F8WER6_HUMAN/tr|F8WAR6|F8WAR6_HUMAN/tr|Q7Z2W5|Q7Z2W5_HUMAN/tr|A2RU78|A2RU78_HUMAN/tr|I6L9B9|I6L9B9_HUMAN		9.75	0		0	2	MASCOT		T
	R20180600787_RNA_PULL,3815	K.QESTEYR.R	912.406	-0.00026	2	1	34.3	0	0.00702	0|0	sp|P08670|VIME_HUMAN/tr|Q53HU8|Q53HU8_HUMAN/tr|B0YJC5|B0YJC5_HUMAN/tr|B0YJC4|B0YJC4_HUMAN/tr|V9HWE1|V9HWE1_HUMAN/tr|B3KRK8|B3KRK8_HUMAN		4.53	0		0	2	MASCOT		T
	R20180600787_RNA_PULL,10774	K.FVLSSGK.F	737.419	-0.00089	2	1	34.13	0	0.0171	0|0	sp|P27797|CALR_HUMAN/tr|K7EJB9|K7EJB9_HUMAN/tr|Q53G71|Q53G71_HUMAN/tr|V9HW88|V9HW88_HUMAN/tr|B4DHR1|B4DHR1_HUMAN		8.75	0		0	2	MASCOT		T
	R20180600787_RNA_PULL,7055	R.NVYIK.K ! K.NVYLK.V	636.372	-0.00025	2	1	33.99	0	0.0206	0|0	sp|P0C2W1|FBSP1_HUMAN ! sp|P52179|MYOM1_HUMAN/tr|A8MX12|A8MX12_HUMAN		8.59	0		0	2	MASCOT		T
	R20180600787_RNA_PULL,19492	K.NLQEAEEWYK.S	1309.61	-0.00112	2	1	33.98	0	0.0188	0|0	sp|P08670|VIME_HUMAN/sp|P41219|PERI_HUMAN/tr|Q53HU8|Q53HU8_HUMAN/tr|B0YJC5|B0YJC5_HUMAN/tr|B0YJC4|B0YJC4_HUMAN/tr|B3KWQ6|B3KWQ6_HUMAN/tr|H7C5W5|H7C5W5_HUMAN/tr|V9HWE1|V9HWE1_HUMAN/tr|B3KRK8|B3KRK8_HUMAN/tr|F8W835|F8W835_HUMAN		4.25	0		0	2	MASCOT		T
	R20180600787_RNA_PULL,20498	K.EIDMLLK.E	861.475	-0.00078	2	1	33.94	0	0.0435	0|0	sp|Q53EL6|PDCD4_HUMAN/tr|B4DKX4|B4DKX4_HUMAN/tr|B2R6E2|B2R6E2_HUMAN		4.37	0		0	2	MASCOT		T
	R20180600787_RNA_PULL,12316	K.DQVANSAFVER.L	1235.6	0.00116	2	1	33.94	0	0.083	0|0	sp|P07900|HS90A_HUMAN/tr|O75322|O75322_HUMAN/tr|Q96HX7|Q96HX7_HUMAN/tr|Q8TBA7|Q8TBA7_HUMAN/tr|Q2VPJ6|Q2VPJ6_HUMAN/tr|Q86U12|Q86U12_HUMAN/tr|K9JA46|K9JA46_HUMAN		4.37	0		0	2	MASCOT		T
	R20180600787_RNA_PULL,13448	R.GEAFTLK.A	765.414	-0.00128	1	1	33.94	0	0.0905	0|0	sp|P01023|A2MG_HUMAN		6	0		0	2	MASCOT		T
	R20180600787_RNA_PULL,6234	K.IIDVR.I ! K.ILDVR.Q ! R.ILDVR.N ! R.LLDVR.S ! R.LLDVR.E ! R.LLDVR.A	615.382	0.0001	2	1	33.94	0	0.0538	0|0	tr|A0A2P9ACG3|A0A2P9ACG3_HUMAN ! sp|Q9BYK8|HELZ2_HUMAN/tr|A7E2C9|A7E2C9_HUMAN ! sp|Q14CS0|UBX2B_HUMAN ! sp|Q9Y3I1|FBX7_HUMAN/tr|Q5HYB3|Q5HYB3_HUMAN/tr|A8K7F7|A8K7F7_HUMAN ! tr|A0A2P9AHG3|A0A2P9AHG3_HUMAN ! tr|U5U6J5|U5U6J5_HUMAN		5.84	0		0	2	MASCOT		T
	R20180600787_RNA_PULL,11431	K.AYTNFDAER.D	1086.49	0.00012	2	1	33.84	0	0.0101	0|0	sp|A6NMY6|AXA2L_HUMAN/sp|P07355|ANXA2_HUMAN/tr|H0YMM1|H0YMM1_HUMAN/tr|H0YMD9|H0YMD9_HUMAN/tr|H0YKN4|H0YKN4_HUMAN/tr|B4DNH8|B4DNH8_HUMAN/tr|H0YLV6|H0YLV6_HUMAN/tr|V9HW65|V9HW65_HUMAN/tr|H0YMD0|H0YMD0_HUMAN/tr|H0YMU9|H0YMU9_HUMAN/tr|H0YN42|H0YN42_HUMAN/tr|H0YMT9|H0YMT9_HUMAN/tr|H0YKX9|H0YKX9_HUMAN/tr|A0A024R5Z7|A0A024R5Z7_HUMAN/tr|H0YKZ7|H0YKZ7_HUMAN/tr|H0YNB8|H0YNB8_HUMAN/tr|H0YKS4|H0YKS4_HUMAN/tr…		4.37	0		0	2	MASCOT		T
	R20180600787_RNA_PULL,10852	R.LNLVQR.N	742.457	6e-05	2	1	33.77	0	0.0456	0|0	sp|Q9BYZ2|LDH6B_HUMAN/sp|P00338|LDHA_HUMAN/sp|P07195|LDHB_HUMAN/tr|A0A140VJM9|A0A140VJM9_HUMAN/tr|F5GYU2|F5GYU2_HUMAN/tr|F5GXH2|F5GXH2_HUMAN/tr|B4DJI1|B4DJI1_HUMAN/tr|C9J7H8|C9J7H8_HUMAN/tr|A8MW50|A8MW50_HUMAN/tr|Q5U077|Q5U077_HUMAN/tr|F5GXY2|F5GXY2_HUMAN/tr|V9HWB9|V9HWB9_HUMAN		9.75	0		0	2	MASCOT		T
	R20180600787_RNA_PULL,10852	R.LNLVQR.N	742.457	6e-05	2	1	33.77	0	0.0456	0|0	sp|Q9BYZ2|LDH6B_HUMAN/sp|P00338|LDHA_HUMAN/sp|P07195|LDHB_HUMAN/tr|A0A140VJM9|A0A140VJM9_HUMAN/tr|F5GYU2|F5GYU2_HUMAN/tr|F5GXH2|F5GXH2_HUMAN/tr|B4DJI1|B4DJI1_HUMAN/tr|C9J7H8|C9J7H8_HUMAN/tr|A8MW50|A8MW50_HUMAN/tr|Q5U077|Q5U077_HUMAN/tr|F5GXY2|F5GXY2_HUMAN/tr|V9HWB9|V9HWB9_HUMAN		9.75	0		0	2	MASCOT		T
	R20180600787_RNA_PULL,25995	-.XEVQVLVLDGR.G	1241.68	-0.0057	2	1	33.75	0	0.0646	0|0	tr|M0QYS1|M0QYS1_HUMAN		4.37	0		0	2	MASCOT		T
	R20180600787_RNA_PULL,17688	K.ESTLHLVLR.L	1067.62	0.00061	3	1	33.72	0	0.0199	0|0	sp|P62979|RS27A_HUMAN/sp|P62987|RL40_HUMAN/sp|P0CG47|UBB_HUMAN/sp|P0CG48|UBC_HUMAN/tr|L8B4M0|L8B4M0_HUMAN/tr|L8B4Z6|L8B4Z6_HUMAN/tr|L8B4J3|L8B4J3_HUMAN/tr|L8B4R0|L8B4R0_HUMAN/tr|J3QS39|J3QS39_HUMAN/tr|Q59EM9|Q59EM9_HUMAN/tr|Q96H31|Q96H31_HUMAN/tr|M0R2S1|M0R2S1_HUMAN/tr|A8K674|A8K674_HUMAN/tr|A0A248RGE3|A0A248RGE3_HUMAN/tr|F5H265|F5H265_HUMAN/tr|F5H388|F5H388_HUMAN/tr|Q8WYN9|Q8WYN9_HUMAN/tr|Q96MH4…		6.85	0		0	2	MASCOT		T
	R20180600787_RNA_PULL,4407	K.KVGDDIAK.A	845.473	-0.0001	2	1	33.72	0	0.0579	0|0	sp|P30050|RL12_HUMAN/tr|Q76P68|Q76P68_HUMAN/tr|Q59FI9|Q59FI9_HUMAN/tr|D3DS95|D3DS95_HUMAN		5.96	1		0	2	MASCOT		T
	R20180600787_RNA_PULL,14734	R.VDFISK.D	708.393	-6e-05	2	1	33.65	0	0.028	0|0	sp|Q9BYE9|CDHR2_HUMAN		5.81	0		0	2	MASCOT		T
	R20180600787_RNA_PULL,9141	R.LDTGLK.L	646.377	-0.00111	2	1	33.61	0	0.0627	0|0	sp|A6NKW6|SHL2B_HUMAN		5.84	0		0	2	MASCOT		T
	R20180600787_RNA_PULL,20552	R.VPTANVSVVDLTCR.L	1530.79	-0.00099	2	1	33.55	0	0.041	0|0	sp|P04406|G3P_HUMAN/tr|Q0QET7|Q0QET7_HUMAN/tr|E7EUT5|E7EUT5_HUMAN/tr|Q5ZEY3|Q5ZEY3_HUMAN/tr|A4UCT1|A4UCT1_HUMAN/tr|Q2TSD0|Q2TSD0_HUMAN/tr|V9HVZ4|V9HVZ4_HUMAN		5.8	0		0	2	MASCOT		T
	R20180600787_RNA_PULL,20452	K.LVLLGESAVGK.S	1085.66	-0.00039	2	1	33.54	0	0.024	0|0	sp|P20339|RAB5A_HUMAN/sp|P61020|RAB5B_HUMAN/sp|P51148|RAB5C_HUMAN/tr|F8WCY6|F8WCY6_HUMAN/tr|K7ERI8|K7ERI8_HUMAN/tr|F8VUA5|F8VUA5_HUMAN/tr|F8VWU4|F8VWU4_HUMAN/tr|F8VVK3|F8VVK3_HUMAN/tr|F8VVZ0|F8VVZ0_HUMAN/tr|K7ERQ8|K7ERQ8_HUMAN/tr|F8VSF8|F8VSF8_HUMAN/tr|A0A024R1U4|A0A024R1U4_HUMAN/tr|A0A0A1HAN9|A0A0A1HAN9_HUMAN/tr|A0A024RB09|A0A024RB09_HUMAN/tr|F8VWZ7|F8VWZ7_HUMAN/tr|A0A024R2K1|A0A024R2K1_HUMAN/tr…		6	0		0	2	MASCOT		T
	R20180600787_RNA_PULL,23010	K.SILFVPTSAPR.G	1187.68	-0.00044	2	1	33.5	0	0.0644	0|0	sp|P14625|ENPL_HUMAN/tr|B4DHT9|B4DHT9_HUMAN/tr|B4DU71|B4DU71_HUMAN/tr|Q59FC6|Q59FC6_HUMAN/tr|V9HWP2|V9HWP2_HUMAN/tr|Q5CAQ5|Q5CAQ5_HUMAN		9.47	0		0	2	MASCOT		T
	R20180600787_RNA_PULL,19648	R.ISILINR.R	828.53	0.00021	2	1	33.49	0	0.0266	0|0	sp|Q9H2G4|TSYL2_HUMAN/tr|A8K8U7|A8K8U7_HUMAN		9.75	0		0	2	MASCOT		T
	R20180600787_RNA_PULL,25554	K.TLEVLLK.D	815.524	0.00088	2	1	33.42	0	0.0215	0|0	sp|Q8NF91|SYNE1_HUMAN/tr|A0A0C4DG40|A0A0C4DG40_HUMAN/tr|Q7RTM4|Q7RTM4_HUMAN/tr|E7ENN3|E7ENN3_HUMAN		5.66	0		0	2	MASCOT		T
	R20180600787_RNA_PULL,27745	K.GLGTDEDTLIEILASR.T	1702.89	0.00231	2	1	33.37	0	0.0446	0|0	sp|P04083|ANXA1_HUMAN/tr|Q5T3N1|Q5T3N1_HUMAN/tr|B5BU38|B5BU38_HUMAN/tr|Q5TZZ9|Q5TZZ9_HUMAN		3.92	0		0	2	MASCOT		T
	R20180600787_RNA_PULL,24097	K.LFLEAFK.A	867.497	-0.00065	2	1	33.33	0	0.016	0|0	sp|P55899|FCGRN_HUMAN/tr|M0R0A9|M0R0A9_HUMAN/tr|A0A1W6R2Z1|A0A1W6R2Z1_HUMAN/tr|A0A1W6R2Y2|A0A1W6R2Y2_HUMAN/tr|M0R0H0|M0R0H0_HUMAN/tr|A0A024QZI2|A0A024QZI2_HUMAN/tr|M0QYM4|M0QYM4_HUMAN/tr|M0QYN1|M0QYN1_HUMAN/tr|M0QYN9|M0QYN9_HUMAN/tr|M0R266|M0R266_HUMAN/tr|M0R220|M0R220_HUMAN		6	0		0	2	MASCOT		T
	R20180600787_RNA_PULL,13930	R.GGNFGFGDSR.G	1013.44	-0.00057	2	1	33.31	0	0.0495	0|0	sp|P22626|ROA2_HUMAN/tr|A0A024RA28|A0A024RA28_HUMAN		5.84	0		0	2	MASCOT		T
	R20180600787_RNA_PULL,15045	K.YLDIPK.M	748.424	0.00022	2	1	33.18	0	0.0521	0|0	sp|O43707|ACTN4_HUMAN/sp|Q08043|ACTN3_HUMAN/sp|P12814|ACTN1_HUMAN/tr|B4DZQ2|B4DZQ2_HUMAN/tr|B2R8Y4|B2R8Y4_HUMAN/tr|A0A0S2Z3G9|A0A0S2Z3G9_HUMAN/tr|K7EJH8|K7EJH8_HUMAN/tr|Q86TX4|Q86TX4_HUMAN/tr|H9KV75|H9KV75_HUMAN/tr|B7Z565|B7Z565_HUMAN/tr|B4DRP5|B4DRP5_HUMAN/tr|G3V2N5|G3V2N5_HUMAN/tr|G3V2W4|G3V2W4_HUMAN/tr|A0A024R694|A0A024R694_HUMAN/tr|A0A087WSZ2|A0A087WSZ2_HUMAN/tr|B4E337|B4E337_HUMAN/tr|B4DSX0|…		5.84	0		0	2	MASCOT		T
	R20180600787_RNA_PULL,15045	K.YLDIPK.M	748.424	0.00022	2	1	33.18	0	0.0521	0|0	sp|O43707|ACTN4_HUMAN/sp|Q08043|ACTN3_HUMAN/sp|P12814|ACTN1_HUMAN/tr|B4DZQ2|B4DZQ2_HUMAN/tr|B2R8Y4|B2R8Y4_HUMAN/tr|A0A0S2Z3G9|A0A0S2Z3G9_HUMAN/tr|K7EJH8|K7EJH8_HUMAN/tr|Q86TX4|Q86TX4_HUMAN/tr|H9KV75|H9KV75_HUMAN/tr|B7Z565|B7Z565_HUMAN/tr|B4DRP5|B4DRP5_HUMAN/tr|G3V2N5|G3V2N5_HUMAN/tr|G3V2W4|G3V2W4_HUMAN/tr|A0A024R694|A0A024R694_HUMAN/tr|A0A087WSZ2|A0A087WSZ2_HUMAN/tr|B4E337|B4E337_HUMAN/tr|B4DSX0|…		5.84	0		0	2	MASCOT		T
	R20180600787_RNA_PULL,23478	K.VVDLLAPYAK.G	1088.64	-0.00072	2	1	33.1	0	0.029	0|0	sp|P06576|ATPB_HUMAN/tr|F8W079|F8W079_HUMAN/tr|V9HW31|V9HW31_HUMAN/tr|Q0QEN7|Q0QEN7_HUMAN/tr|H0YH81|H0YH81_HUMAN		5.81	0		0	2	MASCOT		T
	R20180600787_RNA_PULL,16048	R.GGILDVK.N	701.419	0.00161	2	1	33.08	0	0.0765	0|0	sp|Q9P225|DYH2_HUMAN		5.84	0		0	2	MASCOT		T
	R20180600787_RNA_PULL,7119	-.MFXDR.W	697.297	0.00065	2	1	33.06	0	0.0138	0|0	tr|A0A0B6CEA2|A0A0B6CEA2_HUMAN/tr|A0A059RHT3|A0A059RHT3_HUMAN		5.59	0		0	2	MASCOT		T
	R20180600787_RNA_PULL,20904	R.VFSGLVSTGLK.V	1107.64	-0.00087	2	1	32.91	0	0.0545	0|0	sp|P13639|EF2_HUMAN/tr|Q6PK56|Q6PK56_HUMAN/tr|Q8TA90|Q8TA90_HUMAN/tr|B4DRE8|B4DRE8_HUMAN		8.72	0		0	2	MASCOT		T
	R20180600787_RNA_PULL,6977	K.GEGQLGPAER.A	1013.5	-0.00071	2	1	32.89	0	0.0262	0|0	sp|P13639|EF2_HUMAN/tr|B4DPU3|B4DPU3_HUMAN/tr|B4DMC6|B4DMC6_HUMAN/tr|Q6PK56|Q6PK56_HUMAN/tr|B4DRE8|B4DRE8_HUMAN		4.53	0		0	2	MASCOT		T
	R20180600787_RNA_PULL,21465	R.AALQELLSK.G	972.572	0.00042	2	1	32.88	0	0.0694	0|0	sp|P62851|RS25_HUMAN		6.05	0		0	2	MASCOT		T
	R20180600787_RNA_PULL,17362	K.FAFQAEVNR.M	1081.54	0.00173	2	1	32.86	0	0.0372	0|0	sp|P14625|ENPL_HUMAN/tr|Q59FC6|Q59FC6_HUMAN/tr|A0A1W2PRR1|A0A1W2PRR1_HUMAN/tr|B4DQX3|B4DQX3_HUMAN/tr|V9HWP2|V9HWP2_HUMAN/tr|Q96GW1|Q96GW1_HUMAN/tr|Q5CAQ5|Q5CAQ5_HUMAN		6	0		0	2	MASCOT		T
	R20180600787_RNA_PULL,11702	K.AVLIPK.D	640.439	0.00028	2	1	32.85	0	0.00329	0|0	sp|Q8IUC8|GLT13_HUMAN/tr|A0A1L4BJA8|A0A1L4BJA8_HUMAN/tr|A0A1L4BJB0|A0A1L4BJB0_HUMAN/tr|A0A1L4BJA6|A0A1L4BJA6_HUMAN/tr|B3KY85|B3KY85_HUMAN/tr|H7BZG2|H7BZG2_HUMAN/tr|A0A1L4BJC0|A0A1L4BJC0_HUMAN/tr|A0A1L4BJB1|A0A1L4BJB1_HUMAN/tr|A0A1L4BJA9|A0A1L4BJA9_HUMAN		8.8	0		0	2	MASCOT		T
	R20180600787_RNA_PULL,15305	R.LKNNIR.F ! K.LKNNIR.Y	757.468	0.01014	2	1	32.82	0	0.0559	0|0	sp|Q7Z3K3|POGZ_HUMAN ! sp|Q86XU0|ZN677_HUMAN		11	1		0	2	MASCOT		T
乳酸脱氢酶	R20180600787_RNA_PULL,15696	R.QLLLTADDR.V	1044.57	-0.00034	2	1	32.81	0	0.0478	0|0	sp|P04075|ALDOA_HUMAN/tr|H3BPS8|H3BPS8_HUMAN/tr|H3BUH7|H3BUH7_HUMAN/tr|H3BU78|H3BU78_HUMAN/tr|H3BR04|H3BR04_HUMAN/tr|H3BMQ8|H3BMQ8_HUMAN/tr|V9HWN7|V9HWN7_HUMAN/tr|H3BQN4|H3BQN4_HUMAN/tr|J3KPS3|J3KPS3_HUMAN		4.21	0		0	2	MASCOT		T
	R20180600787_RNA_PULL,16649	R.GLVGEIIKR.F	984.62	-0.00032	3	1	32.8	0	0.0161	0|0	sp|P22392|NDKB_HUMAN/sp|P15531|NDKA_HUMAN/tr|J3KPD9|J3KPD9_HUMAN/tr|E7ERL0|E7ERL0_HUMAN/tr|C9K028|C9K028_HUMAN/tr|F6XY72|F6XY72_HUMAN/tr|Q6FHN3|Q6FHN3_HUMAN/tr|E5RHP0|E5RHP0_HUMAN/tr|Q32Q12|Q32Q12_HUMAN		8.75	1		0	2	MASCOT		T
	R20180600787_RNA_PULL,3223	K.GLSSSSRR.S	849.454	0.01128	2	1	32.8	0	0.0513	0|0	sp|Q9UBW5|BIN2_HUMAN/tr|A0A0A0MT10|A0A0A0MT10_HUMAN/tr|B7Z6F3|B7Z6F3_HUMAN/tr|B2RAR0|B2RAR0_HUMAN/tr|F5H0W4|F5H0W4_HUMAN/tr|S4R418|S4R418_HUMAN/tr|A0A087X188|A0A087X188_HUMAN		12	1		0	2	MASCOT		T
	R20180600787_RNA_PULL,23480	R.GLFIIDGK.G	862.503	-0.00105	2	1	32.79	0	0.0271	0|0	sp|P32119|PRDX2_HUMAN/tr|B4DF70|B4DF70_HUMAN/tr|V9HW12|V9HW12_HUMAN		5.84	0		0	2	MASCOT		T
	R20180600787_RNA_PULL,17167	K.IVELLK.Y ! R.LVELIK.A ! R.LVELLK.A ! R.LVELLK.D	714.476	-8e-05	2	1	32.66	0	0.0275	0|0	sp|Q9BZR8|B2L14_HUMAN/tr|A0A140VJF2|A0A140VJF2_HUMAN/tr|A0A024RAR1|A0A024RAR1_HUMAN/tr|K7EMX4|K7EMX4_HUMAN/tr|Q53F74|Q53F74_HUMAN ! tr|A0A2P9AKK9|A0A2P9AKK9_HUMAN ! sp|Q2M389|WASC4_HUMAN/tr|A0A087X256|A0A087X256_HUMAN/tr|B7ZKT9|B7ZKT9_HUMAN ! sp|Q8NA03|FSIP1_HUMAN/tr|A0A024R9J2|A0A024R9J2_HUMAN		6	0		0	2	MASCOT		T
	R20180600787_RNA_PULL,9348	R.VAVEEVDEEGK.F	1203.57	-0.0008	2	1	32.63	0	0.0956	0|0	sp|P02545|LMNA_HUMAN/tr|Q5TCI8|Q5TCI8_HUMAN/tr|Q5I6Y5|Q5I6Y5_HUMAN/tr|B4DFR3|B4DFR3_HUMAN/tr|A0A0C4DGC5|A0A0C4DGC5_HUMAN/tr|W8QEH3|W8QEH3_HUMAN		3.91	0		0	2	MASCOT		T
	R20180600787_RNA_PULL,2695	R.YDSNSGGER.E	984.402	0.00045	2	1	32.55	0	0.00448	0|0	sp|P62191|PRS4_HUMAN/tr|Q53HB3|Q53HB3_HUMAN/tr|Q53XL8|Q53XL8_HUMAN		4.37	0		0	2	MASCOT		T
	R20180600787_RNA_PULL,23853	K.SRGQSTISGLR.L	1161.63	-0.01487	2	1	32.54	0	0.0429	0|0	tr|A0A2P9AXB6|A0A2P9AXB6_HUMAN		12	1		0	2	MASCOT		T
	R20180600787_RNA_PULL,23204	K.ATVLNYLPK.C	1018.59	-0.00229	2	1	32.51	0	0.0325	0|0	sp|P01023|A2MG_HUMAN/sp|P20742|PZP_HUMAN/tr|B2R950|B2R950_HUMAN/tr|B7Z7M2|B7Z7M2_HUMAN		8.63	0		0	2	MASCOT		T
	R20180600787_RNA_PULL,23204	K.ATVLNYLPK.C	1018.59	-0.00229	2	1	32.51	0	0.0325	0|0	sp|P01023|A2MG_HUMAN/sp|P20742|PZP_HUMAN/tr|B2R950|B2R950_HUMAN/tr|B7Z7M2|B7Z7M2_HUMAN		8.63	0		0	2	MASCOT		T
	R20180600787_RNA_PULL,7768	K.VAQPTITDNK.D	1086.58	-0.0033	2	1	32.45	0	0.0566	0|0	sp|P21333|FLNA_HUMAN/tr|A0A087WWY3|A0A087WWY3_HUMAN/tr|Q6NXF2|Q6NXF2_HUMAN/tr|B4E2F9|B4E2F9_HUMAN/tr|B4DTD5|B4DTD5_HUMAN/tr|Q8TES4|Q8TES4_HUMAN/tr|Q60FE6|Q60FE6_HUMAN/tr|Q5HY54|Q5HY54_HUMAN/tr|A6NDY9|A6NDY9_HUMAN/tr|Q96C61|Q96C61_HUMAN/tr|Q60FE5|Q60FE5_HUMAN/tr|H0Y5F3|H0Y5F3_HUMAN		5.81	0		0	2	MASCOT		T
	R20180600787_RNA_PULL,11482	K.STAGDTHLGGEDFDNR.M	1691.73	0	2	1	32.42	0	0.00805	0|0	sp|P54652|HSP72_HUMAN/sp|P11142|HSP7C_HUMAN/tr|E9PN89|E9PN89_HUMAN/tr|Q96IS6|Q96IS6_HUMAN/tr|B3KTV0|B3KTV0_HUMAN/tr|Q53HF2|Q53HF2_HUMAN/tr|E9PKE3|E9PKE3_HUMAN/tr|Q53GZ6|Q53GZ6_HUMAN/tr|V9HW22|V9HW22_HUMAN/tr|A0A024R6B5|A0A024R6B5_HUMAN		4.22	0		0	2	MASCOT		T
	R20180600787_RNA_PULL,10566	K.ATVLLSM*SK.G	965.534	-0.00086	2	1	32.4	0	0.0439	0|0	sp|Q53EL6|PDCD4_HUMAN/tr|B4DKX4|B4DKX4_HUMAN/tr|B2R6E2|B2R6E2_HUMAN		8.8	0	15.994919 Oxidation (M)	0	2	MASCOT		T
	R20180600787_RNA_PULL,12314	K.ILTLGK.L	644.434	0.0004	2	1	32.38	0	0.0132	0|0	sp|P09874|PARP1_HUMAN/tr|A0A024R3T8|A0A024R3T8_HUMAN/tr|B2R5W3|B2R5W3_HUMAN/tr|B4E0E1|B4E0E1_HUMAN		8.75	0		0	2	MASCOT		T
	R20180600787_RNA_PULL,17938	K.AQIHDLVLVGGSTR.I	1465.81	0.00364	2	1	32.32	0	0.13	0|0	sp|P0DMV8|HS71A_HUMAN/sp|P0DMV9|HS71B_HUMAN/tr|B4DVU9|B4DVU9_HUMAN/tr|B4DWK5|B4DWK5_HUMAN/tr|Q59EJ3|Q59EJ3_HUMAN/tr|B4DFN9|B4DFN9_HUMAN/tr|B4DI39|B4DI39_HUMAN/tr|B4E1S9|B4E1S9_HUMAN/tr|B4E388|B4E388_HUMAN/tr|B3KTT5|B3KTT5_HUMAN/tr|A0A1U9X7W4|A0A1U9X7W4_HUMAN/tr|B4DNT8|B4DNT8_HUMAN/tr|A0A0G2JIW1|A0A0G2JIW1_HUMAN/tr|A8K5I0|A8K5I0_HUMAN/tr|V9GZ37|V9GZ37_HUMAN		6.79	0		0	2	MASCOT		T
	R20180600787_RNA_PULL,3216	K.SISQQSGAR.I	933.475	-0.0001	2	1	32.27	0	0.0984	0|0	sp|Q96AE4|FUBP1_HUMAN/tr|B4DT31|B4DT31_HUMAN/tr|A0A1Z1G4M2|A0A1Z1G4M2_HUMAN/tr|B4E0X8|B4E0X8_HUMAN/tr|B4DWL1|B4DWL1_HUMAN/tr|E9PEB5|E9PEB5_HUMAN/tr|Q59FU3|Q59FU3_HUMAN		9.47	0		0	2	MASCOT		T
	R20180600787_RNA_PULL,5713	K.KGEITGEVR.M	988.542	-0.00023	2	1	32.17	0	0.0693	0|0	sp|P21333|FLNA_HUMAN/tr|A0A087WWY3|A0A087WWY3_HUMAN/tr|Q6NXF2|Q6NXF2_HUMAN/tr|Q8TES4|Q8TES4_HUMAN/tr|Q60FE6|Q60FE6_HUMAN/tr|Q5HY54|Q5HY54_HUMAN/tr|A6NDY9|A6NDY9_HUMAN/tr|Q60FE5|Q60FE5_HUMAN/tr|H0Y5F3|H0Y5F3_HUMAN		6.14	1		0	2	MASCOT		T
	R20180600787_RNA_PULL,24669	R.GTLSGWILSK.A	1061.6	0.00184	2	1	32.17	0	0.0455	0|0	sp|P27824|CALX_HUMAN/tr|D6RAU8|D6RAU8_HUMAN/tr|D6RAQ8|D6RAQ8_HUMAN/tr|Q16094|Q16094_HUMAN/tr|H0Y9Q7|H0Y9Q7_HUMAN/tr|D6RB85|D6RB85_HUMAN/tr|D6RDP7|D6RDP7_HUMAN		8.75	0		0	2	MASCOT		T
	R20180600787_RNA_PULL,12233	K.IQTLLER.A	872.52	-0.00019	2	1	32.12	0	0.0611	0|0	sp|Q7Z4L5|TT21B_HUMAN/tr|A8KA77|A8KA77_HUMAN		6	0		0	2	MASCOT		T
	R20180600787_RNA_PULL,4027	R.EAMRR.H	662.34	0.0114	2	1	32.11	0	0.0612	0|0	tr|A0A2P9AM10|A0A2P9AM10_HUMAN		9.7	1		0	2	MASCOT		T
	R20180600787_RNA_PULL,26756	K.GLGTDEDSLIEIICSR.T	1777.86	-0.01728	2	1	32.1	0	0.162	0|0	sp|A6NMY6|AXA2L_HUMAN/sp|P07355|ANXA2_HUMAN/tr|H0YMM1|H0YMM1_HUMAN/tr|H0YN52|H0YN52_HUMAN/tr|B4DNH8|B4DNH8_HUMAN/tr|H0YM50|H0YM50_HUMAN/tr|V9HW65|V9HW65_HUMAN/tr|H0YN28|H0YN28_HUMAN/tr|H0YL33|H0YL33_HUMAN/tr|B3KRQ1|B3KRQ1_HUMAN/tr|H0YMD0|H0YMD0_HUMAN/tr|H0YMU9|H0YMU9_HUMAN/tr|H0YN42|H0YN42_HUMAN/tr|H0YNP5|H0YNP5_HUMAN/tr|H0YLE2|H0YLE2_HUMAN/tr|A0A024R5Z7|A0A024R5Z7_HUMAN/tr|H0YNA0|H0YNA0_HUMAN/tr…		3.92	0		0	2	MASCOT		T
	R20180600787_RNA_PULL,17976	R.LIVDLK.E	700.46	0.00026	2	1	32.08	0	0.0445	0|0	tr|A0A2P9AGR2|A0A2P9AGR2_HUMAN		5.84	0		0	2	MASCOT		T
	R20180600787_RNA_PULL,17840	R.SFLLGR.K	692.409	0.00026	2	1	32.06	0	0.0411	0|0	tr|A0A2P9AF55|A0A2P9AF55_HUMAN		9.47	0		0	2	MASCOT		T
	R20180600787_RNA_PULL,13013	K.NIILEEGK.E	915.515	0.00111	2	1	32.05	0	0.0729	0|0	sp|P23528|COF1_HUMAN/tr|E9PS23|E9PS23_HUMAN/tr|E9PLJ3|E9PLJ3_HUMAN/tr|B4E112|B4E112_HUMAN/tr|E9PQB7|E9PQB7_HUMAN/tr|E9PP50|E9PP50_HUMAN/tr|G3V1A4|G3V1A4_HUMAN/tr|V9HWI5|V9HWI5_HUMAN/tr|E9PK25|E9PK25_HUMAN		4.53	0		0	2	MASCOT		T
	R20180600787_RNA_PULL,4002	K.CEIAR.F ! R.CELAR.V ! R.CELAR.T ! R.CELAR.L	648.313	0.00019	2	1	32.03	0	0.0404	0|0	sp|Q9ULV4|COR1C_HUMAN/sp|Q6QEF8|CORO6_HUMAN/sp|P31146|COR1A_HUMAN/sp|Q9BR76|COR1B_HUMAN/tr|B3KSZ9|B3KSZ9_HUMAN/tr|H0YHL7|H0YHL7_HUMAN/tr|B3KN06|B3KN06_HUMAN/tr|Q59EA2|Q59EA2_HUMAN/tr|J3KSS5|J3KSS5_HUMAN/tr|B4DMH3|B4DMH3_HUMAN/tr|Q53G58|Q53G58_HUMAN/tr|B3KRY9|B3KRY9_HUMAN/tr|Q9NSK3|Q9NSK3_HUMAN/tr|B7Z9V0|B7Z9V0_HUMAN/tr|J3QLV6|J3QLV6_HUMAN/tr|A0A024RBI5|A0A024RBI5_HUMAN/tr|A0A024R611|A0A024R611_HU…		6	0		0	2	MASCOT		T
	R20180600787_RNA_PULL,21228	K.EQFLDGDGWTSR.W	1410.63	0.00692	2	1	32.03	0	0.0434	0|0	sp|P27797|CALR_HUMAN/tr|K7EJB9|K7EJB9_HUMAN/tr|Q53G71|Q53G71_HUMAN/tr|V9HW88|V9HW88_HUMAN/tr|B4DHR1|B4DHR1_HUMAN		4.03	0		0	2	MASCOT		T
	R20180600787_RNA_PULL,13719	R.LSSLIR.T ! K.LSSLLR.L	688.435	-0.00793	2	1	31.99	0	0.0208	0|0	sp|Q8N6S4|AN13C_HUMAN ! sp|Q6PGP7|TTC37_HUMAN		9.75	0		0	2	MASCOT		T
	R20180600787_RNA_PULL,25337	R.TGAIVDVPVGEELLGR.V	1624.89	-0.00051	2	1	31.95	0	0.046	0|0	sp|P25705|ATPA_HUMAN/tr|B4DGW3|B4DGW3_HUMAN/tr|K7ERX7|K7ERX7_HUMAN/tr|V9HW26|V9HW26_HUMAN/tr|K7EK77|K7EK77_HUMAN/tr|K7EQH4|K7EQH4_HUMAN/tr|K7EJP1|K7EJP1_HUMAN		4.14	0		0	2	MASCOT		T
	R20180600787_RNA_PULL,24016	K.GFGFGLVK.L	824.467	-2e-05	2	1	31.94	0	0.0273	0|0	sp|P45880|VDAC2_HUMAN/tr|A2A3S1|A2A3S1_HUMAN/tr|Q5JSD2|Q5JSD2_HUMAN/tr|A0A0A0MR02|A0A0A0MR02_HUMAN/tr|Q5JSD1|Q5JSD1_HUMAN/tr|A0A024QZT0|A0A024QZT0_HUMAN/tr|A0A024QZN9|A0A024QZN9_HUMAN		8.75	0		0	2	MASCOT		T
	R20180600787_RNA_PULL,20674	K.LAFVIR.I	718.461	-0.00019	2	1	31.89	0	0.0102	0|0	sp|P18124|RL7_HUMAN/tr|C9JIJ5|C9JIJ5_HUMAN/tr|C9JZ88|C9JZ88_HUMAN/tr|O95036|O95036_HUMAN/tr|A0A024R814|A0A024R814_HUMAN/tr|A8MUD9|A8MUD9_HUMAN		9.75	0		0	2	MASCOT		T
	R20180600787_RNA_PULL,11975	R.DFETLK.E	752.382	0.00017	2	1	31.77	0	0.0317	0|0	sp|Q9P2B4|CT2NL_HUMAN/tr|B1AMN7|B1AMN7_HUMAN/tr|A0A024R0C7|A0A024R0C7_HUMAN		4.37	0		0	2	MASCOT		T
	R20180600787_RNA_PULL,24549	M.LLLEVISGER.L	1128.66	0.00355	2	1	31.76	0	0.0547	0|0	tr|G3V2E8|G3V2E8_HUMAN/tr|G3V2X9|G3V2X9_HUMAN/tr|H9KV75|H9KV75_HUMAN/tr|B7Z565|B7Z565_HUMAN/tr|G3V2W4|G3V2W4_HUMAN		4.53	0		0	2	MASCOT		T
	R20180600787_RNA_PULL,8817	R.AITELAR.G	773.452	-0.00061	2	1	31.76	0	0.245	0|0	tr|A0A2P9AW06|A0A2P9AW06_HUMAN		6.05	0		0	2	MASCOT		T
	R20180600787_RNA_PULL,10209	R.NDNDTFTVK.Y ! K.NDNDTFTVK.Y	1053.48	0.00681	2	1	31.75	0	0.0428	0|0	sp|P21333|FLNA_HUMAN/tr|A0A087WWY3|A0A087WWY3_HUMAN/tr|Q60FE6|Q60FE6_HUMAN/tr|Q5HY54|Q5HY54_HUMAN/tr|A6NDY9|A6NDY9_HUMAN/tr|Q60FE5|Q60FE5_HUMAN ! sp|Q14315|FLNC_HUMAN		4.21	0		0	2	MASCOT		T
	R20180600787_RNA_PULL,20459	R.LDYLSSLK.V	938.519	-0.00182	2	1	31.74	0	0.0282	0|0	sp|P08195|4F2_HUMAN/tr|H0YFS2|H0YFS2_HUMAN/tr|F5GZS6|F5GZS6_HUMAN/tr|F5H0E2|F5H0E2_HUMAN/tr|J3KPF3|J3KPF3_HUMAN/tr|B4E2Z3|B4E2Z3_HUMAN/tr|A0A024R599|A0A024R599_HUMAN		5.84	0		0	2	MASCOT		T
	R20180600787_RNA_PULL,10216	K.LPIEPR.F	724.435	-0.00035	2	1	31.72	0	0.0192	0|0	sp|Q08211|DHX9_HUMAN/tr|B3KU66|B3KU66_HUMAN		6	0		0	2	MASCOT		T
	R20180600787_RNA_PULL,4626	K.YTQVGPDHNR.S	1186.56	-0.00104	2	1	31.67	0	0.0281	0|0	sp|Q08211|DHX9_HUMAN/tr|Q6PJK6|Q6PJK6_HUMAN/tr|Q58F26|Q58F26_HUMAN		6.74	0		0	2	MASCOT		T
	R20180600787_RNA_PULL,15883	K.VIAPWR.M ! K.VIAPWR.D	741.441	0.00049	2	1	31.67	0	0.0492	0|0	sp|P00966|ASSY_HUMAN/tr|Q5T6L5|Q5T6L5_HUMAN/tr|A0A0S2Z3B6|A0A0S2Z3B6_HUMAN/tr|A0A0S2Z3D8|A0A0S2Z3D8_HUMAN/tr|Q5T6L4|Q5T6L4_HUMAN/tr|Q5T6L6|Q5T6L6_HUMAN/tr|A8KAP9|A8KAP9_HUMAN ! tr|A0A2P9AK61|A0A2P9AK61_HUMAN		9.72	0		0	2	MASCOT		T
	R20180600787_RNA_PULL,17993	R.SEDFGVNEDLADSDAR.A	1739.74	-0.00225	2	1	31.65	0	0.0287	0|0	sp|P04083|ANXA1_HUMAN/tr|B4DL19|B4DL19_HUMAN/tr|B5BU38|B5BU38_HUMAN/tr|Q5TZZ9|Q5TZZ9_HUMAN		3.66	0		0	2	MASCOT		T
	R20180600787_RNA_PULL,12861	K.FADLSEAANR.N	1093.53	-0.00245	2	1	31.61	0	0.0631	0|0	sp|P08670|VIME_HUMAN/tr|Q53HU8|Q53HU8_HUMAN/tr|B0YJC5|B0YJC5_HUMAN/tr|B0YJC4|B0YJC4_HUMAN/tr|V9HWE1|V9HWE1_HUMAN/tr|B3KRK8|B3KRK8_HUMAN		4.37	0		0	2	MASCOT		T
	R20180600787_RNA_PULL,28639	K.ALTGHLEEVVLALLK.T	1605.96	0.00713	2	1	31.61	0	0.00997	0|0	sp|P04083|ANXA1_HUMAN/tr|Q5T3N1|Q5T3N1_HUMAN/tr|B5BU38|B5BU38_HUMAN/tr|Q5TZZ9|Q5TZZ9_HUMAN/tr|Q5T3N0|Q5T3N0_HUMAN		5.4	0		0	2	MASCOT		T
	R20180600787_RNA_PULL,9781	R.AGFEVR.D	678.357	-8e-05	2	1	31.52	0	0.053	0|0	tr|A0A2P9ASR8|A0A2P9ASR8_HUMAN		6.05	0		0	2	MASCOT		T
	R20180600787_RNA_PULL,24643	R.LSGTLKSQARR.T	1216.71	-0.00187	2	1	31.52	0	0.0349	0|0	sp|Q8IYB8|SUV3_HUMAN/tr|B7Z611|B7Z611_HUMAN		12.01	2		0	2	MASCOT		T
	R20180600787_RNA_PULL,14435	R.DNLAEDIM*R.L	1092.5	0.00205	2	1	31.48	0	0.0305	0|0	sp|P08670|VIME_HUMAN/tr|Q53HU8|Q53HU8_HUMAN/tr|B0YJC4|B0YJC4_HUMAN/tr|V9HWE1|V9HWE1_HUMAN/tr|B3KRK8|B3KRK8_HUMAN		4.03	0	15.994919 Oxidation (M)	0	2	MASCOT		T
	R20180600787_RNA_PULL,11491	K.SLGLEHLR.D	924.526	0.00024	3	1	31.42	0	0.0297	0|0	sp|O95271|TNKS1_HUMAN/tr|Q59FX0|Q59FX0_HUMAN/tr|B4DYP4|B4DYP4_HUMAN/tr|E7EQ52|E7EQ52_HUMAN		6.47	0		0	2	MASCOT		T
HNRNPC	R20180600787_RNA_PULL,19079	R.GRELTGLK.A	873.515	0.0131	2	1	31.4	0	0.15	0|0	sp|P20700|LMNB1_HUMAN/tr|Q6DC98|Q6DC98_HUMAN/tr|E9PBF6|E9PBF6_HUMAN/tr|A0A0D9SFE5|A0A0D9SFE5_HUMAN/tr|A0A0D9SFY5|A0A0D9SFY5_HUMAN		8.75	1		0	2	MASCOT		T
	R20180600787_RNA_PULL,9024	K.EIAAIR.A ! R.EIAALR.R ! R.ELAALR.K	672.404	0	2	1	31.37	0	0.0792	0|0	tr|A0A2P9AIK8|A0A2P9AIK8_HUMAN ! tr|A0A2P9AA14|A0A2P9AA14_HUMAN ! tr|A0A2P9AFR8|A0A2P9AFR8_HUMAN		6.1	0		0	2	MASCOT		T
	R20180600787_RNA_PULL,6339	R.EIQTAVR.L	816.457	0.00026	2	1	31.36	0	0.0952	0|0	sp|P62807|H2B1C_HUMAN/sp|P58876|H2B1D_HUMAN/sp|P06899|H2B1J_HUMAN/sp|O60814|H2B1K_HUMAN/sp|Q99879|H2B1M_HUMAN/sp|Q5QNW6|H2B2F_HUMAN/sp|P23527|H2B1O_HUMAN/sp|Q16778|H2B2E_HUMAN/sp|P57053|H2BFS_HUMAN/sp|Q96A08|H2B1A_HUMAN/sp|P33778|H2B1B_HUMAN/sp|Q93079|H2B1H_HUMAN/sp|Q99880|H2B1L_HUMAN/sp|Q99877|H2B1N_HUMAN/tr|A8K9J7|A8K9J7_HUMAN/tr|A0A024RCJ2|A0A024RCJ2_HUMAN/tr|B4DR52|B4DR52_HUMAN/tr|Q0D2M2|Q0D2…		6.1	0		0	2	MASCOT		T
	R20180600787_RNA_PULL,12539	R.IQTQPGYANTLR.D	1361.72	-0.00309	2	1	31.36	0	0.098	0|0	sp|Q00325|MPCP_HUMAN/tr|Q53HC3|Q53HC3_HUMAN/tr|Q8NCF7|Q8NCF7_HUMAN/tr|F8VVM2|F8VVM2_HUMAN/tr|B2RE88|B2RE88_HUMAN/tr|A0A024RBH9|A0A024RBH9_HUMAN/tr|A0A024RBE8|A0A024RBE8_HUMAN		8.75	0		0	2	MASCOT		T
	R20180600787_RNA_PULL,20501	K.DVIPFPR.F	843.472	0.00159	2	1	31.32	0	0.215	0|0	sp|Q96I59|SYNM_HUMAN/tr|Q9H5H1|Q9H5H1_HUMAN/tr|B3KPX5|B3KPX5_HUMAN/tr|B2RD66|B2RD66_HUMAN/tr|H0YE96|H0YE96_HUMAN		5.84	0		0	2	MASCOT		T
	R20180600787_RNA_PULL,13352	R.IHLELR.N	780.473	-0.0003	2	1	31.26	0	0.0196	0|0	sp|P39687|AN32A_HUMAN/sp|Q92688|AN32B_HUMAN/tr|Q08AJ6|Q08AJ6_HUMAN/tr|H0YN26|H0YN26_HUMAN/tr|H7BZ09|H7BZ09_HUMAN/tr|Q53F35|Q53F35_HUMAN/tr|Q6PKH8|Q6PKH8_HUMAN/tr|Q1AHP8|Q1AHP8_HUMAN		6.75	0		0	2	MASCOT		T
	R20180600787_RNA_PULL,6801	R.FHVEEEGK.G	974.458	0.00047	2	1	31.24	0	0.0268	0|0	sp|P07205|PGK2_HUMAN/sp|P00558|PGK1_HUMAN/tr|A0A140VJR3|A0A140VJR3_HUMAN/tr|B4E1H9|B4E1H9_HUMAN/tr|V9HWF4|V9HWF4_HUMAN/tr|V9HW85|V9HW85_HUMAN		4.75	0		0	2	MASCOT		T
	R20180600787_RNA_PULL,8098	K.TVLDQQQTPSR.L	1272.65	-0.00066	2	1	31.24	0	0.0631	0|0	sp|P42704|LPPRC_HUMAN/tr|B4DSR0|B4DSR0_HUMAN/tr|E5KNY5|E5KNY5_HUMAN		5.5	0		0	2	MASCOT		T
	R20180600787_RNA_PULL,10469	R.DLNLGEM*K.S	935.45	-0.00169	2	1	31.22	0	0.0631	0|0	sp|Q53EL6|PDCD4_HUMAN/tr|Q5VZS7|Q5VZS7_HUMAN/tr|B4DKX4|B4DKX4_HUMAN/tr|B2R6E2|B2R6E2_HUMAN		4.37	0	15.994919 Oxidation (M)	0	2	MASCOT		T
	R20180600787_RNA_PULL,9278	R.EHPVLLNR.A	977.553	2e-05	3	1	31.2	0	0.054	0|0	tr|A0A2P9ASU2|A0A2P9ASU2_HUMAN		6.85	0		0	2	MASCOT		T
	R20180600787_RNA_PULL,15005	K.LGLAITAR.K	814.514	-0.00151	2	1	31.19	0	0.0544	0|0	sp|Q4G0N8|SL9C1_HUMAN		9.75	0		0	2	MASCOT		T
	R20180600787_RNA_PULL,3036	R.ETLDHKPR.V	995.527	-0.00018	3	1	31.16	0	0.0507	0|0	sp|Q8TCJ2|STT3B_HUMAN		6.85	0		0	2	MASCOT		T
	R20180600787_RNA_PULL,13523	K.GSDFDCELR.L	1098.45	-0.00121	2	1	31.06	0	0.00697	0|0	sp|P61978|HNRPK_HUMAN/tr|Q5EC54|Q5EC54_HUMAN/tr|A0A024R228|A0A024R228_HUMAN/tr|B4DFF1|B4DFF1_HUMAN/tr|B4DUQ1|B4DUQ1_HUMAN/tr|Q5T6W2|Q5T6W2_HUMAN		4.03	0		0	2	MASCOT		T
	R20180600787_RNA_PULL,24653	R.GFTIPEAFR.G	1037.54	0.00113	2	1	31	0	0.226	0|0	sp|O00299|CLIC1_HUMAN/tr|A0A1U9X8Y4|A0A1U9X8Y4_HUMAN/tr|Q5SRT3|Q5SRT3_HUMAN/tr|Q53FB0|Q53FB0_HUMAN		6	0		0	2	MASCOT		T
	R20180600787_RNA_PULL,4251	K.QVAPEKPVK.K	995.588	-0.00128	3	1	30.94	0	0.0197	0|0	sp|P53999|TCP4_HUMAN/tr|D6R970|D6R970_HUMAN/tr|Q59G24|Q59G24_HUMAN/tr|B7Z1Z0|B7Z1Z0_HUMAN/tr|Q6IBA2|Q6IBA2_HUMAN/tr|D6RC37|D6RC37_HUMAN		8.59	0		0	2	MASCOT		T
	R20180600787_RNA_PULL,3858	K.KGDSSAEELK.L	1063.53	-0.00116	2	1	30.92	0	0.0708	0|0	sp|P26373|RL13_HUMAN/tr|Q6NZ55|Q6NZ55_HUMAN/tr|A8K4C8|A8K4C8_HUMAN		4.68	1		0	2	MASCOT		T
	R20180600787_RNA_PULL,14713	K.EIAEAYLGK.T ! K.EIAEAYLGK.- ! K.EIAEAYLGK.A	993.525	-0.00047	2	1	30.9	0	0.0809	0|0	sp|P11142|HSP7C_HUMAN/tr|E9PQK7|E9PQK7_HUMAN/tr|E9PI65|E9PI65_HUMAN/tr|E9PN89|E9PN89_HUMAN/tr|Q96IS6|Q96IS6_HUMAN/tr|E9PLF4|E9PLF4_HUMAN/tr|E9PQQ4|E9PQQ4_HUMAN/tr|E9PK54|E9PK54_HUMAN/tr|B3KTV0|B3KTV0_HUMAN/tr|A4D111|A4D111_HUMAN/tr|Q53HF2|Q53HF2_HUMAN/tr|Q53GZ6|Q53GZ6_HUMAN/tr|V9HW22|V9HW22_HUMAN/tr|B4DTX2|B4DTX2_HUMAN ! tr|E9PPY6|E9PPY6_HUMAN ! tr|E9PKE3|E9PKE3_HUMAN		4.53	0		0	2	MASCOT		T
	R20180600787_RNA_PULL,23945	R.GIFPVLCK.D	933.523	-0.00012	2	1	30.89	0	0.0835	0|0	sp|P14618|KPYM_HUMAN/tr|A0A024R5Z9|A0A024R5Z9_HUMAN/tr|H3BR70|H3BR70_HUMAN/tr|Q8WUW7|Q8WUW7_HUMAN/tr|Q504U3|Q504U3_HUMAN/tr|H3BTN5|H3BTN5_HUMAN/tr|B4DRT3|B4DRT3_HUMAN/tr|B4DNK4|B4DNK4_HUMAN/tr|V9HWB8|V9HWB8_HUMAN		8.22	0		0	2	MASCOT		T
	R20180600787_RNA_PULL,10721	R.LTNVAVVR.M	871.536	-0.00015	2	1	30.85	0	0.0777	0|0	sp|Q9Y3A5|SBDS_HUMAN/tr|A0A0S2Z5I7|A0A0S2Z5I7_HUMAN/tr|A0A0S2Z5F7|A0A0S2Z5F7_HUMAN/tr|A0A087X020|A0A087X020_HUMAN/tr|F8WE72|F8WE72_HUMAN		9.75	0		0	2	MASCOT		T
	R20180600787_RNA_PULL,13972	K.NLLDLR.W	743.441	-0.00013	2	1	30.82	0	0.16	0|0	sp|Q96PX8|SLIK1_HUMAN/tr|B4DRY1|B4DRY1_HUMAN		5.84	0		0	2	MASCOT		T
	R20180600787_RNA_PULL,6318	K.VPVHDVTDASK.V	1167.6	0.00047	3	1	30.8	0	0.0883	0|0	sp|P21333|FLNA_HUMAN/tr|A0A087WWY3|A0A087WWY3_HUMAN/tr|Q8TES4|Q8TES4_HUMAN/tr|Q60FE6|Q60FE6_HUMAN/tr|Q5HY54|Q5HY54_HUMAN/tr|A6NDY9|A6NDY9_HUMAN/tr|Q60FE5|Q60FE5_HUMAN		5.21	0		0	2	MASCOT		T
	R20180600787_RNA_PULL,9641	R.FGIAAK.Y	606.361	0.00036	1	1	30.79	0	0.0941	0|0	sp|P45880|VDAC2_HUMAN/sp|P21796|VDAC1_HUMAN/sp|Q9Y277|VDAC3_HUMAN/tr|B3KTS5|B3KTS5_HUMAN/tr|A0A0A0MR02|A0A0A0MR02_HUMAN/tr|B4DEI3|B4DEI3_HUMAN/tr|A0A024QZT0|A0A024QZT0_HUMAN/tr|A0A024QZN9|A0A024QZN9_HUMAN/tr|B4DKM5|B4DKM5_HUMAN/tr|A0A1L1UHR1|A0A1L1UHR1_HUMAN		8.75	0		0	2	MASCOT		T
	R20180600787_RNA_PULL,23560	R.NNLAGAEELFAR.K	1304.66	-0.00182	2	1	30.79	0	0.0739	0|0	sp|Q00610|CLH1_HUMAN/tr|A0A087WVQ6|A0A087WVQ6_HUMAN		4.53	0		0	2	MASCOT		T
	R20180600787_RNA_PULL,9641	R.FGIAAK.Y	606.361	0.00036	1	1	30.79	0	0.0941	0|0	sp|P45880|VDAC2_HUMAN/sp|P21796|VDAC1_HUMAN/sp|Q9Y277|VDAC3_HUMAN/tr|B3KTS5|B3KTS5_HUMAN/tr|A0A0A0MR02|A0A0A0MR02_HUMAN/tr|B4DEI3|B4DEI3_HUMAN/tr|A0A024QZT0|A0A024QZT0_HUMAN/tr|A0A024QZN9|A0A024QZN9_HUMAN/tr|B4DKM5|B4DKM5_HUMAN/tr|A0A1L1UHR1|A0A1L1UHR1_HUMAN		8.75	0		0	2	MASCOT		T
	R20180600787_RNA_PULL,5603	K.VSGLER.S	660.368	-0.00064	2	1	30.79	0	0.185	0|0	sp|Q9HCM7|FBSL_HUMAN/tr|H3BRE6|H3BRE6_HUMAN/tr|J3KNZ9|J3KNZ9_HUMAN		5.97	0		0	2	MASCOT		T
	R20180600787_RNA_PULL,10248	R.LQELYR.S ! R.LQELYR.K	821.452	-0.00119	2	1	30.78	0	0.079	0|0	sp|Q9NZQ8|TRPM5_HUMAN/tr|A0A0C4DGF4|A0A0C4DGF4_HUMAN/tr|B7ZKS6|B7ZKS6_HUMAN/tr|B7ZKS5|B7ZKS5_HUMAN/tr|E9PQF7|E9PQF7_HUMAN/tr|E9PRW0|E9PRW0_HUMAN ! sp|Q5VT06|CE350_HUMAN/tr|A0A024R914|A0A024R914_HUMAN		6	0		0	2	MASCOT		T
	R20180600787_RNA_PULL,25436	K.EIIDLVLDR.I	1085.62	0.00056	2	1	30.7	0	0.0563	0|0	sp|P68363|TBA1B_HUMAN/sp|Q71U36|TBA1A_HUMAN/sp|Q9BQE3|TBA1C_HUMAN/tr|F5H5D3|F5H5D3_HUMAN/tr|Q53GA7|Q53GA7_HUMAN/tr|F8VVB9|F8VVB9_HUMAN/tr|B4DQK4|B4DQK4_HUMAN/tr|F8VRZ4|F8VRZ4_HUMAN/tr|B3KT06|B3KT06_HUMAN/tr|B7Z1K5|B7Z1K5_HUMAN/tr|A0A1W2PQM2|A0A1W2PQM2_HUMAN/tr|F8VQQ4|F8VQQ4_HUMAN/tr|A8JZY9|A8JZY9_HUMAN/tr|F8VS66|F8VS66_HUMAN/tr|B3KPS3|B3KPS3_HUMAN/tr|Q8N532|Q8N532_HUMAN		4.03	0		0	2	MASCOT		T
	R20180600787_RNA_PULL,25436	K.EIIDLVLDR.I	1085.62	0.00056	2	1	30.7	0	0.0563	0|0	sp|P68363|TBA1B_HUMAN/sp|Q71U36|TBA1A_HUMAN/sp|Q9BQE3|TBA1C_HUMAN/tr|F5H5D3|F5H5D3_HUMAN/tr|Q53GA7|Q53GA7_HUMAN/tr|F8VVB9|F8VVB9_HUMAN/tr|B4DQK4|B4DQK4_HUMAN/tr|F8VRZ4|F8VRZ4_HUMAN/tr|B3KT06|B3KT06_HUMAN/tr|B7Z1K5|B7Z1K5_HUMAN/tr|A0A1W2PQM2|A0A1W2PQM2_HUMAN/tr|F8VQQ4|F8VQQ4_HUMAN/tr|A8JZY9|A8JZY9_HUMAN/tr|F8VS66|F8VS66_HUMAN/tr|B3KPS3|B3KPS3_HUMAN/tr|Q8N532|Q8N532_HUMAN		4.03	0		0	2	MASCOT		T
	R20180600787_RNA_PULL,11058	K.EATDAIGHLDR.Q	1197.59	0.00028	2	1	30.68	0	0.0525	0|0	sp|Q12906|ILF3_HUMAN/tr|F4ZW65|F4ZW65_HUMAN/tr|F4ZW66|F4ZW66_HUMAN/tr|F4ZW64|F4ZW64_HUMAN/tr|Q59GP7|Q59GP7_HUMAN/tr|A8K590|A8K590_HUMAN/tr|A0A024R7C7|A0A024R7C7_HUMAN		4.54	0		0	2	MASCOT		T
	R20180600787_RNA_PULL,17339	R.LILIESR.I	843.53	7e-05	2	1	30.64	0	0.134	0|0	sp|P62277|RS13_HUMAN		6	0		0	2	MASCOT		T
	R20180600787_RNA_PULL,11372	K.LIELAK.D	686.445	0.0009	2	1	30.62	0	0.0876	0|0	sp|P41218|MNDA_HUMAN/tr|Q05CU9|Q05CU9_HUMAN/tr|B2R829|B2R829_HUMAN/tr|Q5VUU6|Q5VUU6_HUMAN		6	0		0	2	MASCOT		T
	R20180600787_RNA_PULL,17497	K.NIGLGFK.T	748.435	0.00027	2	1	30.61	0	0.0517	0|0	sp|P62280|RS11_HUMAN/tr|M0QZC5|M0QZC5_HUMAN		8.75	0		0	2	MASCOT		T
	R20180600787_RNA_PULL,11138	R.GAEVVGK.F	659.372	-0.00403	1	1	30.61	0	0.202	0|0	tr|A0A2P9AB14|A0A2P9AB14_HUMAN		6	0		0	2	MASCOT		T
	R20180600787_RNA_PULL,4248	R.GEPHEDR.Q	839.364	-0.01191	2	1	30.59	0	0.0604	0|0	tr|Q711G2|Q711G2_HUMAN		4.65	0		0	2	MASCOT		T
	R20180600787_RNA_PULL,25635	R.SLFTDLVAEK.D	1122.6	-0.0004	2	1	30.52	0	0.125	0|0	sp|P20742|PZP_HUMAN/tr|F5GXY0|F5GXY0_HUMAN/tr|B2R950|B2R950_HUMAN		4.37	0		0	2	MASCOT		T
	R20180600787_RNA_PULL,5328	M.LLGEAR.A	658.388	0.00014	2	1	30.51	0	0.104	0|0	tr|A0A0U1RR66|A0A0U1RR66_HUMAN/tr|A0A0U1RRJ7|A0A0U1RRJ7_HUMAN		6	0		0	2	MASCOT		T
	R20180600787_RNA_PULL,15220	K.TLETVPLER.K	1057.59	-0.00074	2	1	30.42	0	0.148	0|0	sp|P22626|ROA2_HUMAN/tr|A0A087WUI2|A0A087WUI2_HUMAN		4.53	0		0	2	MASCOT		T
	R20180600787_RNA_PULL,10560	R.DFETLK.E	752.382	0.00039	1	1	30.42	0	0.203	0|0	sp|Q9P2B4|CT2NL_HUMAN/tr|B1AMN7|B1AMN7_HUMAN/tr|A0A024R0C7|A0A024R0C7_HUMAN		4.37	0		0	2	MASCOT		T
	R20180600787_RNA_PULL,15644	K.FIIGR.- ! R.FLLGR.L ! K.FLLGR.K ! -.FLLGR.H	605.377	-0.00057	2	1	30.39	0	0.0503	0|0	sp|P0C626|OR5G3_HUMAN ! sp|Q5U4N7|GDF5O_HUMAN ! sp|Q8N163|CCAR2_HUMAN/tr|E5RHJ4|E5RHJ4_HUMAN/tr|B3KTJ9|B3KTJ9_HUMAN/tr|G3V119|G3V119_HUMAN/tr|H0YB24|H0YB24_HUMAN ! tr|O94871|O94871_HUMAN		9.75	0		0	2	MASCOT		T
	R20180600787_RNA_PULL,28482	R.SIFSAVLDELK.V	1221.67	-0.00077	2	1	30.34	0	0.065	0|0	sp|P31327|CPSM_HUMAN/tr|A8K134|A8K134_HUMAN/tr|Q5R208|Q5R208_HUMAN/tr|Q5R206|Q5R206_HUMAN/tr|Q5R210|Q5R210_HUMAN/tr|Q5R209|Q5R209_HUMAN/tr|A0A024R454|A0A024R454_HUMAN		4.37	0		0	2	MASCOT		T
	R20180600787_RNA_PULL,16765	K.LIGEYGLR.N	920.52	-0.00135	2	1	30.29	0	0.0637	0|0	sp|P46781|RS9_HUMAN/tr|B7Z732|B7Z732_HUMAN/tr|F2Z3C0|F2Z3C0_HUMAN/tr|A0A024R4M0|A0A024R4M0_HUMAN/tr|A8MXK4|A8MXK4_HUMAN/tr|B5MCT8|B5MCT8_HUMAN/tr|C9JM19|C9JM19_HUMAN		6	0		0	2	MASCOT		T
	R20180600787_RNA_PULL,4224	K.VVEVGSK.I	717.414	-0.00159	2	1	30.22	0	0.12	0|0	sp|P14618|KPYM_HUMAN/tr|A0A024R5Z9|A0A024R5Z9_HUMAN/tr|H3BQ34|H3BQ34_HUMAN/tr|H3BTN5|H3BTN5_HUMAN/tr|A0A024R609|A0A024R609_HUMAN/tr|B4DRT3|B4DRT3_HUMAN/tr|B4DNK4|B4DNK4_HUMAN/tr|V9HWB8|V9HWB8_HUMAN		5.97	0		0	2	MASCOT		T
	R20180600787_RNA_PULL,10239	K.LLSATAR.Q	731.441	0.00047	2	1	30.22	0	0.14	0|0	sp|P25940|CO5A3_HUMAN/tr|Q59GD4|Q59GD4_HUMAN		9.75	0		0	2	MASCOT		T
	R20180600787_RNA_PULL,26795	K.EVLDSFLDLAR.N	1277.67	-0.00374	2	1	30.16	0	0.178	0|0	sp|Q15758|AAAT_HUMAN/tr|Q59ES3|Q59ES3_HUMAN/tr|Q71UA6|Q71UA6_HUMAN		4.03	0		0	2	MASCOT		T
	R20180600787_RNA_PULL,12489	R.M*PSLPSYK.V	938.465	-0.00026	2	1	30.14	0	0.115	0|0	sp|P29401|TKT_HUMAN/tr|E9PFF2|E9PFF2_HUMAN/tr|Q53EM5|Q53EM5_HUMAN/tr|B3KPZ8|B3KPZ8_HUMAN/tr|B4DVU1|B4DVU1_HUMAN/tr|B4E022|B4E022_HUMAN/tr|B3KSI4|B3KSI4_HUMAN/tr|A0A0K0K1H9|A0A0K0K1H9_HUMAN/tr|A0A0B4J1R6|A0A0B4J1R6_HUMAN/tr|V9HWD9|V9HWD9_HUMAN		8.34	0	15.994919 Oxidation (M)	0	2	MASCOT		T
	R20180600787_RNA_PULL,4667	K.SLGKGGTRGR.I	988.565	-0.0094	3	1	30.14	0	0.277	0|0	tr|O43245|O43245_HUMAN		12.01	2		0	2	MASCOT		T
	R20180600787_RNA_PULL,15249	K.ELDLDLR.E	873.468	0.00986	2	1	30.13	0	0.0799	0|0	sp|Q5SQ13|PRR31_HUMAN		4.03	0		0	2	MASCOT		T
	R20180600787_RNA_PULL,4421	K.NEGSESAPEGQAQQR.R	1587.7	-0.00419	2	1	30.13	0	0.124	0|0	sp|P67809|YBOX1_HUMAN/tr|A0JLU4|A0JLU4_HUMAN/tr|Q2VIK8|Q2VIK8_HUMAN/tr|Q6PKI6|Q6PKI6_HUMAN/tr|C9J5V9|C9J5V9_HUMAN/tr|H0Y449|H0Y449_HUMAN		4.25	0		0	2	MASCOT		T
	R20180600787_RNA_PULL,16687	R.LVISIAK.K	743.503	0.00041	2	1	30.03	0	0.154	0|0	tr|A0A2P9AIT9|A0A2P9AIT9_HUMAN		8.75	0		0	2	MASCOT		T
	R20180600787_RNA_PULL,16278	K.IPEEDR.R ! R.IPEEDR.A	758.368	-0.01104	2	1	30.01	0	0.03	0|0	sp|P17066|HSP76_HUMAN/tr|B3KSM6|B3KSM6_HUMAN/tr|B2R6X5|B2R6X5_HUMAN/tr|B4DHP5|B4DHP5_HUMAN/tr|Q53FC7|Q53FC7_HUMAN ! tr|A0A2P9AMZ7|A0A2P9AMZ7_HUMAN		4.14	0		0	2	MASCOT		T
	R20180600787_RNA_PULL,8294	R.DSGRGDSVSDSGSDALR.S	1680.74	-0.0021	3	1	29.99	0	0.0266	0|0	sp|Q53EL6|PDCD4_HUMAN/tr|Q5VZS7|Q5VZS7_HUMAN/tr|B4DKX4|B4DKX4_HUMAN/tr|B2R6E2|B2R6E2_HUMAN		4.14	1		0	2	MASCOT		T
	R20180600787_RNA_PULL,9049	K.DNNLLGK.F	773.415	0.00107	1	1	29.94	0	0.368	0|0	sp|P54652|HSP72_HUMAN/sp|P11142|HSP7C_HUMAN/tr|B4E1Q1|B4E1Q1_HUMAN/tr|Q96IS6|Q96IS6_HUMAN/tr|Q96BE0|Q96BE0_HUMAN/tr|Q96H53|Q96H53_HUMAN/tr|B3KTV0|B3KTV0_HUMAN/tr|Q53HF2|Q53HF2_HUMAN/tr|E9PS65|E9PS65_HUMAN/tr|A4D110|A4D110_HUMAN/tr|E9PM13|E9PM13_HUMAN/tr|E9PKE3|E9PKE3_HUMAN/tr|B3KUS2|B3KUS2_HUMAN/tr|Q53GZ6|Q53GZ6_HUMAN/tr|E9PNE6|E9PNE6_HUMAN/tr|V9HW22|V9HW22_HUMAN/tr|A0A024R6B5|A0A024R6B5_HUMAN/tr…		5.84	0		0	2	MASCOT		T
	R20180600787_RNA_PULL,24750	R.LLWPIK.Q	769.497	0.00033	2	1	29.93	0	0.147	0|0	tr|A0A2P9ADI1|A0A2P9ADI1_HUMAN		8.75	0		0	2	MASCOT		T
	R20180600787_RNA_PULL,4703	R.DQAHHAAR.M	905.434	0.0013	2	1	29.89	0	0.149	0|0	tr|A0A2P9ASX6|A0A2P9ASX6_HUMAN		6.92	0		0	2	MASCOT		T
	R20180600787_RNA_PULL,24846	R.QAALQVAEGFISR.M	1389.75	0.00815	2	1	29.88	0	0.306	0|0	sp|P40121|CAPG_HUMAN/tr|V9HW69|V9HW69_HUMAN/tr|B2R9S4|B2R9S4_HUMAN/tr|H7C0X8|H7C0X8_HUMAN/tr|B4DU58|B4DU58_HUMAN		6	0		0	2	MASCOT		T
	R20180600787_RNA_PULL,9898	R.ALANSLACQGK.Y	1132.58	-0.00103	2	1	29.86	0	0.0963	0|0	sp|P04075|ALDOA_HUMAN/tr|A0A0M4FNU3|A0A0M4FNU3_HUMAN/tr|H3BR68|H3BR68_HUMAN/tr|V9HWN7|V9HWN7_HUMAN/tr|J3KPS3|J3KPS3_HUMAN		8.27	0		0	2	MASCOT		T
	R20180600787_RNA_PULL,14344	R.ALGAEIVR.T	828.494	0.00043	2	1	29.84	0	0.0752	0|0	sp|P0DN79|CBSL_HUMAN/sp|P35520|CBS_HUMAN/tr|Q9NTF0|Q9NTF0_HUMAN/tr|B7Z2D6|B7Z2D6_HUMAN/tr|B7Z6W5|B7Z6W5_HUMAN		6.05	0		0	2	MASCOT		T
	R20180600787_RNA_PULL,5490	R.GEAEALGR.E	802.405	-0.00057	2	1	29.82	0	0.0725	0|0	sp|P36402|TCF7_HUMAN/tr|B7WNT5|B7WNT5_HUMAN		4.53	0		0	2	MASCOT		T
	R20180600787_RNA_PULL,3454	K.KDDAVR.K	703.373	-0.00654	2	1	29.78	0	0.136	0|0	sp|O60826|CCD22_HUMAN/tr|B4DPB6|B4DPB6_HUMAN/tr|B7ZAR0|B7ZAR0_HUMAN/tr|A0A024QZ03|A0A024QZ03_HUMAN		5.96	1		0	2	MASCOT		T
	R20180600787_RNA_PULL,5161	K.RFVSEGDGGR.L	1079.52	9e-05	2	1	29.74	0	0.0667	0|0	sp|Q53EL6|PDCD4_HUMAN/tr|B4DKX4|B4DKX4_HUMAN/tr|B2R6E2|B2R6E2_HUMAN		6.07	1		0	2	MASCOT		T
	R20180600787_RNA_PULL,26834	-.M*SVINLADAKAR.L	1304.7	-0.02384	1	1	29.73	0	0.082	0|0	tr|A0A2P9ADM2|A0A2P9ADM2_HUMAN		8.5	1	15.994919 Oxidation (M)	0	2	MASCOT		T
	R20180600787_RNA_PULL,9966	K.EVSTYIK.K ! -.EVSTYIK.K	839.451	0.00043	2	1	29.7	0	0.0542	0|0	sp|P68104|EF1A1_HUMAN/sp|Q5VTE0|EF1A3_HUMAN/tr|Q53G85|Q53G85_HUMAN/tr|Q6IPT9|Q6IPT9_HUMAN/tr|Q96RE1|Q96RE1_HUMAN/tr|Q53G89|Q53G89_HUMAN/tr|Q53HR5|Q53HR5_HUMAN/tr|Q504Z0|Q504Z0_HUMAN/tr|Q9H2I7|Q9H2I7_HUMAN/tr|Q53HR1|Q53HR1_HUMAN/tr|Q53HQ7|Q53HQ7_HUMAN/tr|B4E2C5|B4E2C5_HUMAN/tr|Q53GA1|Q53GA1_HUMAN/tr|Q53HM9|Q53HM9_HUMAN/tr|Q8IUB0|Q8IUB0_HUMAN/tr|A0A087WV01|A0A087WV01_HUMAN/tr|A8K9C4|A8K9C4_HUMAN/tr…		6.1	0		0	2	MASCOT		T
	R20180600787_RNA_PULL,12227	K.GAM*NLIDTR.R	1006.5	0.01677	2	1	29.68	0	0.0782	0|0	tr|A0A2P9AL74|A0A2P9AL74_HUMAN/tr|A0A2P9AC63|A0A2P9AC63_HUMAN		5.84	0	15.994919 Oxidation (M)	0	2	MASCOT		T
	R20180600787_RNA_PULL,26013	K.EHKILR.E	795.484	-0.01441	2	1	29.68	0	0.0295	0|0	sp|Q8N9V6|ANR53_HUMAN/tr|C9JZ61|C9JZ61_HUMAN		8.85	1		0	2	MASCOT		T
	R20180600787_RNA_PULL,7229	R.DSGRGDSVSDSGSDALR.S	1680.74	0.00024	3	1	29.65	0	0.0283	0|0	sp|Q53EL6|PDCD4_HUMAN/tr|Q5VZS7|Q5VZS7_HUMAN/tr|B4DKX4|B4DKX4_HUMAN/tr|B2R6E2|B2R6E2_HUMAN		4.14	1		0	2	MASCOT		T
	R20180600787_RNA_PULL,10374	K.YIDQEELNK.T	1151.56	-0.00081	2	1	29.64	0	0.0764	0|0	sp|Q14568|HS902_HUMAN/sp|P07900|HS90A_HUMAN/sp|P08238|HS90B_HUMAN/sp|Q58FF8|H90B2_HUMAN/tr|O75322|O75322_HUMAN/tr|Q8TBA7|Q8TBA7_HUMAN/tr|B4DGL0|B4DGL0_HUMAN/tr|Q6PK50|Q6PK50_HUMAN/tr|Q2VPJ6|Q2VPJ6_HUMAN/tr|Q86U12|Q86U12_HUMAN/tr|B4DMA2|B4DMA2_HUMAN/tr|K9JA46|K9JA46_HUMAN/tr|A0A024RD80|A0A024RD80_HUMAN		4.14	0		0	2	MASCOT		T
	R20180600787_RNA_PULL,10374	K.YIDQEELNK.T	1151.56	-0.00081	2	1	29.64	0	0.0764	0|0	sp|Q14568|HS902_HUMAN/sp|P07900|HS90A_HUMAN/sp|P08238|HS90B_HUMAN/sp|Q58FF8|H90B2_HUMAN/tr|O75322|O75322_HUMAN/tr|Q8TBA7|Q8TBA7_HUMAN/tr|B4DGL0|B4DGL0_HUMAN/tr|Q6PK50|Q6PK50_HUMAN/tr|Q2VPJ6|Q2VPJ6_HUMAN/tr|Q86U12|Q86U12_HUMAN/tr|B4DMA2|B4DMA2_HUMAN/tr|K9JA46|K9JA46_HUMAN/tr|A0A024RD80|A0A024RD80_HUMAN		4.14	0		0	2	MASCOT		T
	R20180600787_RNA_PULL,10594	R.KLTSTPR.E	802.478	-0.00037	2	1	29.63	0	0.137	0|0	sp|Q9Y618|NCOR2_HUMAN/tr|C9J7T7|C9J7T7_HUMAN/tr|C9JE98|C9JE98_HUMAN/tr|C9J0Q5|C9J0Q5_HUMAN/tr|A0A024RBS3|A0A024RBS3_HUMAN/tr|A0A024RBU9|A0A024RBU9_HUMAN/tr|C9JFD3|C9JFD3_HUMAN		11	1		0	2	MASCOT		T
	R20180600787_RNA_PULL,4970	K.QM*PTER.A	777.356	-0.00337	2	1	29.62	0	0.0577	0|0	tr|H7BY33|H7BY33_HUMAN		6	0	15.994919 Oxidation (M)	0	2	MASCOT		T
	R20180600787_RNA_PULL,18598	K.IWDLEGK.I	860.451	5e-05	2	1	29.59	0	0.182	0|0	sp|P63244|RACK1_HUMAN/tr|H0YAF8|H0YAF8_HUMAN/tr|D6RAC2|D6RAC2_HUMAN/tr|D6REE5|D6REE5_HUMAN/tr|D6RF23|D6RF23_HUMAN/tr|E9KL35|E9KL35_HUMAN/tr|J3KPE3|J3KPE3_HUMAN/tr|H0Y9P0|H0Y9P0_HUMAN/tr|H0YAM7|H0YAM7_HUMAN/tr|H0Y8W2|H0Y8W2_HUMAN		4.37	0		0	2	MASCOT		T
	R20180600787_RNA_PULL,15391	K.ITDILR.T	730.446	0.00013	2	1	29.58	0	0.139	0|0	sp|Q8WXI7|MUC16_HUMAN		5.84	0		0	2	MASCOT		T
	R20180600787_RNA_PULL,4837	R.QDLAIAR.F	786.447	-0.01212	2	1	29.58	0	0.114	0|0	tr|A0A2P9ASZ9|A0A2P9ASZ9_HUMAN		5.84	0		0	2	MASCOT		T
	R20180600787_RNA_PULL,24725	K.RMDLLLK.H	888.534	0.01164	2	1	29.54	0	0.0923	0|0	tr|A6NG45|A6NG45_HUMAN		8.75	1		0	2	MASCOT		T
	R20180600787_RNA_PULL,13298	K.YIDLR.H ! R.YLDLR.S ! R.YLDLR.I ! R.YLDLR.N ! R.YLDLR.R	679.377	-0.00099	2	1	29.5	0	0.178	0|0	sp|P43121|MUC18_HUMAN/tr|A8K6A6|A8K6A6_HUMAN/tr|B2R642|B2R642_HUMAN/tr|A0A024R3I5|A0A024R3I5_HUMAN ! sp|Q6PI48|SYDM_HUMAN/tr|A8K4A8|A8K4A8_HUMAN/tr|A0A024R8Z9|A0A024R8Z9_HUMAN ! sp|Q9NUJ7|PLCX1_HUMAN/tr|C9JP92|C9JP92_HUMAN/tr|A0A0A0MT41|A0A0A0MT41_HUMAN/tr|X6RFG1|X6RFG1_HUMAN ! sp|Q8N7C0|LRC52_HUMAN ! tr|H0YE96|H0YE96_HUMAN		5.84	0		0	2	MASCOT		T
	R20180600787_RNA_PULL,13298	K.YIDLR.H ! R.YLDLR.S ! R.YLDLR.I ! R.YLDLR.N ! R.YLDLR.R	679.377	-0.00099	2	1	29.5	0	0.178	0|0	sp|P43121|MUC18_HUMAN/tr|A8K6A6|A8K6A6_HUMAN/tr|B2R642|B2R642_HUMAN/tr|A0A024R3I5|A0A024R3I5_HUMAN ! sp|Q6PI48|SYDM_HUMAN/tr|A8K4A8|A8K4A8_HUMAN/tr|A0A024R8Z9|A0A024R8Z9_HUMAN ! sp|Q9NUJ7|PLCX1_HUMAN/tr|C9JP92|C9JP92_HUMAN/tr|A0A0A0MT41|A0A0A0MT41_HUMAN/tr|X6RFG1|X6RFG1_HUMAN ! sp|Q8N7C0|LRC52_HUMAN ! tr|H0YE96|H0YE96_HUMAN		5.84	0		0	2	MASCOT		T
	R20180600787_RNA_PULL,26907	R.GFGFVLFK.D ! R.GFGFVLFK.E	914.513	-5e-05	2	1	29.46	0	0.0856	0|0	sp|O14979|HNRDL_HUMAN/tr|B4DTA2|B4DTA2_HUMAN/tr|A0A087WUK2|A0A087WUK2_HUMAN/tr|A0A024RDF6|A0A024RDF6_HUMAN ! sp|Q14103|HNRPD_HUMAN/tr|B4DTC3|B4DTC3_HUMAN/tr|Q12771|Q12771_HUMAN/tr|H0Y8G5|H0Y8G5_HUMAN/tr|D6RF44|D6RF44_HUMAN/tr|D6RAF8|D6RAF8_HUMAN/tr|H0YA96|H0YA96_HUMAN/tr|D6RBQ9|D6RBQ9_HUMAN/tr|A0A024RDF3|A0A024RDF3_HUMAN/tr|A0A024RDF4|A0A024RDF4_HUMAN/tr|A0A024RDB4|A0A024RDB4_HUMAN		8.75	0		0	2	MASCOT		T
	R20180600787_RNA_PULL,4067	R.QQQNKEK.C	902.469	0.01131	2	1	29.41	0	0.0883	0|0	sp|Q9NZJ4|SACS_HUMAN		8.59	1		0	2	MASCOT		T
	R20180600787_RNA_PULL,17680	K.ALDFIASK.G	864.483	0	2	1	29.4	0	0.0844	0|0	sp|O43707|ACTN4_HUMAN/sp|Q08043|ACTN3_HUMAN/sp|P12814|ACTN1_HUMAN/tr|B4DZQ2|B4DZQ2_HUMAN/tr|B2R8Y4|B2R8Y4_HUMAN/tr|A0A0S2Z3G9|A0A0S2Z3G9_HUMAN/tr|Q86TX4|Q86TX4_HUMAN/tr|G3V2E8|G3V2E8_HUMAN/tr|G3V2X9|G3V2X9_HUMAN/tr|G3V5M4|G3V5M4_HUMAN/tr|H9KV75|H9KV75_HUMAN/tr|B7Z565|B7Z565_HUMAN/tr|B4DRP5|B4DRP5_HUMAN/tr|G3V2N5|G3V2N5_HUMAN/tr|G3V2W4|G3V2W4_HUMAN/tr|A0A024R694|A0A024R694_HUMAN/tr|A0A087WSZ2|A0A0…		5.88	0		0	2	MASCOT		T
	R20180600787_RNA_PULL,17680	K.ALDFIASK.G	864.483	0	2	1	29.4	0	0.0844	0|0	sp|O43707|ACTN4_HUMAN/sp|Q08043|ACTN3_HUMAN/sp|P12814|ACTN1_HUMAN/tr|B4DZQ2|B4DZQ2_HUMAN/tr|B2R8Y4|B2R8Y4_HUMAN/tr|A0A0S2Z3G9|A0A0S2Z3G9_HUMAN/tr|Q86TX4|Q86TX4_HUMAN/tr|G3V2E8|G3V2E8_HUMAN/tr|G3V2X9|G3V2X9_HUMAN/tr|G3V5M4|G3V5M4_HUMAN/tr|H9KV75|H9KV75_HUMAN/tr|B7Z565|B7Z565_HUMAN/tr|B4DRP5|B4DRP5_HUMAN/tr|G3V2N5|G3V2N5_HUMAN/tr|G3V2W4|G3V2W4_HUMAN/tr|A0A024R694|A0A024R694_HUMAN/tr|A0A087WSZ2|A0A0…		5.88	0		0	2	MASCOT		T
	R20180600787_RNA_PULL,26005	R.TTGTTILIP.-	916.535	-0.01782	2	1	29.39	0	0.0562	0|0	tr|A0A2P9AVC4|A0A2P9AVC4_HUMAN		5.19	0		0	2	MASCOT		T
	R20180600787_RNA_PULL,12783	K.KALEDVVQR.S	1057.6	-0.00831	2	1	29.38	0	0.31	0|0	sp|Q14966|ZN638_HUMAN/tr|A0A096LPB4|A0A096LPB4_HUMAN/tr|A0A096LPI0|A0A096LPI0_HUMAN/tr|A0A096LNQ0|A0A096LNQ0_HUMAN/tr|A0A096LNX0|A0A096LNX0_HUMAN/tr|A8K583|A8K583_HUMAN/tr|B4E187|B4E187_HUMAN/tr|B4DF54|B4DF54_HUMAN/tr|D6W5H1|D6W5H1_HUMAN/tr|A0A096LNR2|A0A096LNR2_HUMAN		6.07	1		0	2	MASCOT		T
	R20180600787_RNA_PULL,17765	K.AFGILK.R ! K.AFGLIK.G ! K.AFGLLK.A	648.408	-0.00061	2	1	29.37	0	0.0407	0|0	sp|P07954|FUMH_HUMAN/tr|A0A0S2Z3S9|A0A0S2Z3S9_HUMAN/tr|A0A0S2Z3W2|A0A0S2Z3W2_HUMAN/tr|A0A0S2Z4H0|A0A0S2Z4H0_HUMAN/tr|A0A0S2Z3X6|A0A0S2Z3X6_HUMAN/tr|A0A0S2Z4C3|A0A0S2Z4C3_HUMAN ! sp|A6NCI4|VWA3A_HUMAN/tr|Q8N7K7|Q8N7K7_HUMAN/tr|H3BUS3|H3BUS3_HUMAN ! sp|Q9BQI0|AIF1L_HUMAN/sp|P55008|AIF1_HUMAN/tr|Q5STX8|Q5STX8_HUMAN/tr|Q4V347|Q4V347_HUMAN/tr|Q5JUP3|Q5JUP3_HUMAN		8.8	0		0	2	MASCOT		T
	R20180600787_RNA_PULL,8071	K.AGFAGDDAPR.A	976.448	-0.00104	2	1	29.35	0	0.0454	0|0	sp|Q6S8J3|POTEE_HUMAN/sp|P0CG38|POTEI_HUMAN/sp|A5A3E0|POTEF_HUMAN/sp|P0CG39|POTEJ_HUMAN/sp|P60709|ACTB_HUMAN/sp|P68133|ACTS_HUMAN/sp|P63261|ACTG_HUMAN/sp|P63267|ACTH_HUMAN/sp|P68032|ACTC_HUMAN/sp|P62736|ACTA_HUMAN/tr|L0R5C4|L0R5C4_HUMAN/tr|C9JUM1|C9JUM1_HUMAN/tr|A6NL76|A6NL76_HUMAN/tr|K7EM38|K7EM38_HUMAN/tr|Q8WVW5|Q8WVW5_HUMAN/tr|B8ZZJ2|B8ZZJ2_HUMAN/tr|B3KUD3|B3KUD3_HUMAN/tr|F8WCH0|F8WCH0_HUMAN/t…		4.21	0		0	2	MASCOT		T
	R20180600787_RNA_PULL,8071	K.AGFAGDDAPR.A	976.448	-0.00104	2	1	29.35	0	0.0454	0|0	sp|Q6S8J3|POTEE_HUMAN/sp|P0CG38|POTEI_HUMAN/sp|A5A3E0|POTEF_HUMAN/sp|P0CG39|POTEJ_HUMAN/sp|P60709|ACTB_HUMAN/sp|P68133|ACTS_HUMAN/sp|P63261|ACTG_HUMAN/sp|P63267|ACTH_HUMAN/sp|P68032|ACTC_HUMAN/sp|P62736|ACTA_HUMAN/tr|L0R5C4|L0R5C4_HUMAN/tr|C9JUM1|C9JUM1_HUMAN/tr|A6NL76|A6NL76_HUMAN/tr|K7EM38|K7EM38_HUMAN/tr|Q8WVW5|Q8WVW5_HUMAN/tr|B8ZZJ2|B8ZZJ2_HUMAN/tr|B3KUD3|B3KUD3_HUMAN/tr|F8WCH0|F8WCH0_HUMAN/t…		4.21	0		0	2	MASCOT		T
	R20180600787_RNA_PULL,8071	K.AGFAGDDAPR.A	976.448	-0.00104	2	1	29.35	0	0.0454	0|0	sp|Q6S8J3|POTEE_HUMAN/sp|P0CG38|POTEI_HUMAN/sp|A5A3E0|POTEF_HUMAN/sp|P0CG39|POTEJ_HUMAN/sp|P60709|ACTB_HUMAN/sp|P68133|ACTS_HUMAN/sp|P63261|ACTG_HUMAN/sp|P63267|ACTH_HUMAN/sp|P68032|ACTC_HUMAN/sp|P62736|ACTA_HUMAN/tr|L0R5C4|L0R5C4_HUMAN/tr|C9JUM1|C9JUM1_HUMAN/tr|A6NL76|A6NL76_HUMAN/tr|K7EM38|K7EM38_HUMAN/tr|Q8WVW5|Q8WVW5_HUMAN/tr|B8ZZJ2|B8ZZJ2_HUMAN/tr|B3KUD3|B3KUD3_HUMAN/tr|F8WCH0|F8WCH0_HUMAN/t…		4.21	0		0	2	MASCOT		T
	R20180600787_RNA_PULL,8870	K.LVSIDSK.A	761.44	0.00055	2	1	29.32	0	0.0969	0|0	sp|P21333|FLNA_HUMAN/sp|O75369|FLNB_HUMAN/sp|Q14315|FLNC_HUMAN/tr|A0A087WWY3|A0A087WWY3_HUMAN/tr|Q60FE6|Q60FE6_HUMAN/tr|A0A024R321|A0A024R321_HUMAN/tr|F8WE98|F8WE98_HUMAN/tr|Q5HY54|Q5HY54_HUMAN/tr|A6NDY9|A6NDY9_HUMAN/tr|Q60FE5|Q60FE5_HUMAN		5.84	0		0	2	MASCOT		T
	R20180600787_RNA_PULL,11664	K.KNEFK.I	665.362	0.01148	1	1	29.32	0	0.0713	0|0	sp|Q8N3C0|ASCC3_HUMAN/tr|B4DR60|B4DR60_HUMAN		8.59	1		0	2	MASCOT		T
	R20180600787_RNA_PULL,13864	K.GITLSVRP.-	842.509	0.00012	2	1	29.3	0	0.064	0|0	tr|A0N4V7|A0N4V7_HUMAN/tr|A0A075B6Z2|A0A075B6Z2_HUMAN		9.75	0		0	2	MASCOT		T
	R20180600787_RNA_PULL,11730	R.TPTPLR.T	684.404	0.00017	2	1	29.3	0	0.0394	0|0	sp|P59797|SELV_HUMAN/tr|A0A087WYK0|A0A087WYK0_HUMAN/tr|C9IZ47|C9IZ47_HUMAN		9.41	0		0	2	MASCOT		T
	R20180600787_RNA_PULL,21473	R.YIEIFR.S ! R.YIELFR.S	840.461	7e-05	2	1	29.24	0	0.0609	0|0	sp|P31942|HNRH3_HUMAN/tr|Q53F48|Q53F48_HUMAN/tr|A0A024QZK8|A0A024QZK8_HUMAN ! sp|Q6NXG1|ESRP1_HUMAN/sp|Q9H6T0|ESRP2_HUMAN/tr|A0A0A1TE42|A0A0A1TE42_HUMAN/tr|A0A0A1TTP8|A0A0A1TTP8_HUMAN/tr|D7PBN3|D7PBN3_HUMAN/tr|H0YBR2|H0YBR2_HUMAN/tr|H0YBB3|H0YBB3_HUMAN		6	0		0	2	MASCOT		T
	R20180600787_RNA_PULL,7911	R.ESLELR.R	746.404	-0.00066	2	1	29.22	0	0.259	0|0	tr|B8ZZC8|B8ZZC8_HUMAN		4.53	0		0	2	MASCOT		T
	R20180600787_RNA_PULL,6560	R.QVDQLTNDK.A	1060.53	0.0024	2	1	29.16	0	0.106	0|0	sp|P08670|VIME_HUMAN/tr|Q53HU8|Q53HU8_HUMAN/tr|B0YJC4|B0YJC4_HUMAN/tr|V9HWE1|V9HWE1_HUMAN/tr|B3KRK8|B3KRK8_HUMAN		4.21	0		0	2	MASCOT		T
	R20180600787_RNA_PULL,9369	K.LVTDLTK.V	789.472	-0.00138	2	1	29.16	0	0.0875	0|0	sp|P02768|ALBU_HUMAN/tr|A8K9P0|A8K9P0_HUMAN/tr|D6RHD5|D6RHD5_HUMAN/tr|B7WNR0|B7WNR0_HUMAN/tr|H0YA55|H0YA55_HUMAN/tr|B4DPR2|B4DPR2_HUMAN/tr|B2RBS8|B2RBS8_HUMAN/tr|C9JKR2|C9JKR2_HUMAN/tr|F6KPG5|F6KPG5_HUMAN/tr|B4DPP6|B4DPP6_HUMAN/tr|A0A0C4DGB6|A0A0C4DGB6_HUMAN/tr|Q56G89|Q56G89_HUMAN		5.84	0		0	2	MASCOT		T
	R20180600787_RNA_PULL,13982	R.LLTLTGR.L	773.488	0.00103	2	1	29.16	0	0.073	0|0	tr|M0QZD8|M0QZD8_HUMAN		9.75	0		0	2	MASCOT		T
	R20180600787_RNA_PULL,7215	R.TVSLGAGAK.D	803.462	0.00042	2	1	29.13	0	0.109	0|0	sp|P06748|NPM_HUMAN/tr|A4ZU86|A4ZU86_HUMAN/tr|A0A0S2Z4G7|A0A0S2Z4G7_HUMAN/tr|A0A140VJQ2|A0A140VJQ2_HUMAN/tr|A0A0S2Z491|A0A0S2Z491_HUMAN/tr|E5RGW4|E5RGW4_HUMAN		8.41	0		0	2	MASCOT		T
	R20180600787_RNA_PULL,13056	K.IAGQLSK.V	716.43	0.0005	1	1	29.11	0	0.237	0|0	tr|A0A2P9ALZ7|A0A2P9ALZ7_HUMAN		8.75	0		0	2	MASCOT		T
	R20180600787_RNA_PULL,12805	K.TTQEAEK.L	806.389	-0.01538	1	1	29.08	0	0.338	0|0	tr|A0A0U1RQS5|A0A0U1RQS5_HUMAN/tr|A0A0U1RQV1|A0A0U1RQV1_HUMAN/tr|B3KNS4|B3KNS4_HUMAN/tr|Q6ZRD3|Q6ZRD3_HUMAN/tr|Q96A10|Q96A10_HUMAN		4.53	0		0	2	MASCOT		T
	R20180600787_RNA_PULL,5526	K.NQTAEKEEFEHQQK.E	1745.81	-0.00036	3	1	29	0	0.0604	0|0	sp|P11142|HSP7C_HUMAN/tr|Q9NZ87|Q9NZ87_HUMAN/tr|B4E1Q1|B4E1Q1_HUMAN/tr|Q96IS6|Q96IS6_HUMAN/tr|Q96BE0|Q96BE0_HUMAN/tr|Q96H53|Q96H53_HUMAN/tr|B3KTV0|B3KTV0_HUMAN/tr|E9PS65|E9PS65_HUMAN/tr|E9PM13|E9PM13_HUMAN/tr|E9PKE3|E9PKE3_HUMAN/tr|Q9NWW3|Q9NWW3_HUMAN/tr|Q53GZ6|Q53GZ6_HUMAN/tr|E9PNE6|E9PNE6_HUMAN/tr|V9HW22|V9HW22_HUMAN/tr|A8K7Q2|A8K7Q2_HUMAN		4.91	1		0	2	MASCOT		T
	R20180600787_RNA_PULL,12111	K.TLAAFGK.S	707.409	0.00032	2	1	28.99	0	0.159	0|0	sp|Q92621|NU205_HUMAN		8.41	0		0	2	MASCOT		T
	R20180600787_RNA_PULL,19060	K.IFDIR.E ! K.IFDIR.D ! K.IFDLR.G ! K.LFDIR.N ! K.LFDLR.N ! R.LFDLR.A ! K.LFDLR.G ! K.LFDLR.D ! R.LFDLR.D	663.382	0.0001	2	1	28.98	0	0.321	0|0	sp|Q8N7X0|ADGB_HUMAN/tr|H0Y334|H0Y334_HUMAN/tr|H0Y333|H0Y333_HUMAN ! tr|Q9H5S1|Q9H5S1_HUMAN ! sp|O15213|WDR46_HUMAN/sp|P19429|TNNI3_HUMAN/tr|B4DNI0|B4DNI0_HUMAN/tr|H0Y6G3|H0Y6G3_HUMAN/tr|K7EN02|K7EN02_HUMAN/tr|A0A1U9X8W1|A0A1U9X8W1_HUMAN/tr|A8K806|A8K806_HUMAN/tr|A0A1U9X8U3|A0A1U9X8U3_HUMAN/tr|A8K9A1|A8K9A1_HUMAN/tr|Q6FGU5|Q6FGU5_HUMAN/tr|B6D427|B6D427_HUMAN/tr|A0A0G2JJL1|A0A0G2JJL1_HUMAN/tr|B0UZ…		5.84	0		0	2	MASCOT		T
	R20180600787_RNA_PULL,18666	K.IEVIEIM*TDR.G	1234.63	0.00088	2	1	28.93	0	0.148	0|0	sp|P09651|ROA1_HUMAN/sp|Q32P51|RA1L2_HUMAN/tr|A0A024QZ98|A0A024QZ98_HUMAN/tr|Q0VAC0|Q0VAC0_HUMAN/tr|Q6IPF2|Q6IPF2_HUMAN/tr|H0YH80|H0YH80_HUMAN/tr|F8VZ49|F8VZ49_HUMAN/tr|Q9BSM5|Q9BSM5_HUMAN/tr|A0A024RAZ7|A0A024RAZ7_HUMAN/tr|A0A024RC46|A0A024RC46_HUMAN/tr|F8VTQ5|F8VTQ5_HUMAN/tr|F8W6I7|F8W6I7_HUMAN/tr|F8VYN5|F8VYN5_HUMAN/tr|A0A024RB53|A0A024RB53_HUMAN		4.14	0	15.994919 Oxidation (M)	0	2	MASCOT		T
	R20180600787_RNA_PULL,5283	R.SVIER.D ! R.SVIER.L ! K.SVLER.D	603.346	-0.00029	2	1	28.9	0	0.304	0|0	sp|O95171|SCEL_HUMAN ! tr|A0A2P9AN41|A0A2P9AN41_HUMAN ! sp|Q5VZ66|JKIP3_HUMAN		5.72	0		0	2	MASCOT		T
	R20180600787_RNA_PULL,12556	M.NSILLR.F ! R.NSLLIR.H	715.446	0.00035	2	1	28.9	0	0.205	0|0	tr|A0A2P9AC77|A0A2P9AC77_HUMAN ! sp|Q86T29|ZN605_HUMAN		9.75	0		0	2	MASCOT		T
	R20180600787_RNA_PULL,21655	K.AVDAIVAELK.A	1028.6	-0.00043	2	1	28.89	0	0.0854	0|0	tr|A0A2P9AGW9|A0A2P9AGW9_HUMAN		4.37	0		0	2	MASCOT		T
	R20180600787_RNA_PULL,3730	R.LAEQAER.Y ! K.LAEQAER.Y ! R.LAEQAER.C	816.421	-0.00029	2	1	28.87	0	0.0939	0|0	sp|Q04917|1433F_HUMAN/sp|P61981|1433G_HUMAN/tr|B2R6N6|B2R6N6_HUMAN/tr|A2IDB1|A2IDB1_HUMAN/tr|F8WEB6|F8WEB6_HUMAN/tr|A0A024R1K7|A0A024R1K7_HUMAN/tr|B4DE78|B4DE78_HUMAN ! sp|P31947|1433S_HUMAN/sp|P63104|1433Z_HUMAN/sp|P31946|1433B_HUMAN/sp|P62258|1433E_HUMAN/sp|P27348|1433T_HUMAN/tr|E5RGE1|E5RGE1_HUMAN/tr|E7ESK7|E7ESK7_HUMAN/tr|E7EVZ2|E7EVZ2_HUMAN/tr|E9PG15|E9PG15_HUMAN/tr|A0A0J9YWE8|A0A0J9YWE8_HUM…		4.53	0		0	2	MASCOT		T
	R20180600787_RNA_PULL,3730	R.LAEQAER.Y ! K.LAEQAER.Y ! R.LAEQAER.C	816.421	-0.00029	2	1	28.87	0	0.0939	0|0	sp|Q04917|1433F_HUMAN/sp|P61981|1433G_HUMAN/tr|B2R6N6|B2R6N6_HUMAN/tr|A2IDB1|A2IDB1_HUMAN/tr|F8WEB6|F8WEB6_HUMAN/tr|A0A024R1K7|A0A024R1K7_HUMAN/tr|B4DE78|B4DE78_HUMAN ! sp|P31947|1433S_HUMAN/sp|P63104|1433Z_HUMAN/sp|P31946|1433B_HUMAN/sp|P62258|1433E_HUMAN/sp|P27348|1433T_HUMAN/tr|E5RGE1|E5RGE1_HUMAN/tr|E7ESK7|E7ESK7_HUMAN/tr|E7EVZ2|E7EVZ2_HUMAN/tr|E9PG15|E9PG15_HUMAN/tr|A0A0J9YWE8|A0A0J9YWE8_HUM…		4.53	0		0	2	MASCOT		T
	R20180600787_RNA_PULL,3730	R.LAEQAER.Y ! K.LAEQAER.Y ! R.LAEQAER.C	816.421	-0.00029	2	1	28.87	0	0.0939	0|0	sp|Q04917|1433F_HUMAN/sp|P61981|1433G_HUMAN/tr|B2R6N6|B2R6N6_HUMAN/tr|A2IDB1|A2IDB1_HUMAN/tr|F8WEB6|F8WEB6_HUMAN/tr|A0A024R1K7|A0A024R1K7_HUMAN/tr|B4DE78|B4DE78_HUMAN ! sp|P31947|1433S_HUMAN/sp|P63104|1433Z_HUMAN/sp|P31946|1433B_HUMAN/sp|P62258|1433E_HUMAN/sp|P27348|1433T_HUMAN/tr|E5RGE1|E5RGE1_HUMAN/tr|E7ESK7|E7ESK7_HUMAN/tr|E7EVZ2|E7EVZ2_HUMAN/tr|E9PG15|E9PG15_HUMAN/tr|A0A0J9YWE8|A0A0J9YWE8_HUM…		4.53	0		0	2	MASCOT		T
	R20180600787_RNA_PULL,3730	R.LAEQAER.Y ! K.LAEQAER.Y ! R.LAEQAER.C	816.421	-0.00029	2	1	28.87	0	0.0939	0|0	sp|Q04917|1433F_HUMAN/sp|P61981|1433G_HUMAN/tr|B2R6N6|B2R6N6_HUMAN/tr|A2IDB1|A2IDB1_HUMAN/tr|F8WEB6|F8WEB6_HUMAN/tr|A0A024R1K7|A0A024R1K7_HUMAN/tr|B4DE78|B4DE78_HUMAN ! sp|P31947|1433S_HUMAN/sp|P63104|1433Z_HUMAN/sp|P31946|1433B_HUMAN/sp|P62258|1433E_HUMAN/sp|P27348|1433T_HUMAN/tr|E5RGE1|E5RGE1_HUMAN/tr|E7ESK7|E7ESK7_HUMAN/tr|E7EVZ2|E7EVZ2_HUMAN/tr|E9PG15|E9PG15_HUMAN/tr|A0A0J9YWE8|A0A0J9YWE8_HUM…		4.53	0		0	2	MASCOT		T
	R20180600787_RNA_PULL,11018	K.KPEITPR.S	840.494	-0.00017	2	1	28.87	0	0.0357	0|0	sp|Q5HYK7|SH319_HUMAN/tr|A0A0U1RQN2|A0A0U1RQN2_HUMAN/tr|A0A0U1RQE4|A0A0U1RQE4_HUMAN		8.75	0		0	2	MASCOT		T
	R20180600787_RNA_PULL,4036	R.IADAVK.K	616.366	-0.00029	2	1	28.81	0	0.3	0|0	tr|A0A2P9AHE5|A0A2P9AHE5_HUMAN		5.84	0		0	2	MASCOT		T
	R20180600787_RNA_PULL,5164	R.LAADVGK.A ! R.LAADVGK.S ! R.LAADVGK.G	673.388	-0.00062	2	1	28.74	0	0.254	0|0	sp|P05141|ADT2_HUMAN/tr|Q6NVC0|Q6NVC0_HUMAN ! sp|P12236|ADT3_HUMAN/tr|Q59EI9|Q59EI9_HUMAN/tr|Q6I9V5|Q6I9V5_HUMAN ! sp|P12235|ADT1_HUMAN/tr|A0A0S2Z3H3|A0A0S2Z3H3_HUMAN/tr|Q59EP7|Q59EP7_HUMAN/tr|A8K787|A8K787_HUMAN/tr|V9GYG0|V9GYG0_HUMAN		5.84	0		0	2	MASCOT		T
	R20180600787_RNA_PULL,2952	R.KCLEELQK.R	1047.55	0.00295	2	1	28.74	0	0.3	0|0	sp|P49721|PSB2_HUMAN/tr|A0A087WVV1|A0A087WVV1_HUMAN/tr|B7Z478|B7Z478_HUMAN/tr|A0A140VJS6|A0A140VJS6_HUMAN		6.14	1		0	2	MASCOT		T
	R20180600787_RNA_PULL,3169	R.NPKQER.T	771.411	-0.00012	2	1	28.73	0	0.0616	0|0	tr|A0A2P9AHT2|A0A2P9AHT2_HUMAN		8.75	1		0	2	MASCOT		T
	R20180600787_RNA_PULL,11012	R.DLNLGEM*K.S	935.45	-0.00017	2	1	28.72	0	0.11	0|0	sp|Q53EL6|PDCD4_HUMAN/tr|Q5VZS7|Q5VZS7_HUMAN/tr|B4DKX4|B4DKX4_HUMAN/tr|B2R6E2|B2R6E2_HUMAN		4.37	0	15.994919 Oxidation (M)	0	2	MASCOT		T
	R20180600787_RNA_PULL,11517	R.DTVLLR.K	716.43	-0.00061	2	1	28.72	0	0.191	0|0	sp|Q9NY33|DPP3_HUMAN/tr|Q5JPB8|Q5JPB8_HUMAN/tr|Q53HL4|Q53HL4_HUMAN/tr|B4E357|B4E357_HUMAN/tr|G3V1D3|G3V1D3_HUMAN/tr|G3V180|G3V180_HUMAN/tr|Q53GT4|Q53GT4_HUMAN		5.84	0		0	2	MASCOT		T
	R20180600787_RNA_PULL,16859	R.LGELVK.K	658.413	0.00967	2	1	28.72	0	0.0898	0|0	sp|Q96FB5|RRNAD_HUMAN/tr|E5RJL6|E5RJL6_HUMAN/tr|H0YBL9|H0YBL9_HUMAN		6	0		0	2	MASCOT		T
	R20180600787_RNA_PULL,16011	-.XVISIK.N	660.429	-8e-05	2	1	28.68	0	0.0431	0|0	tr|H0Y406|H0Y406_HUMAN/tr|A0A1W2PRF1|A0A1W2PRF1_HUMAN		8.75	0		0	2	MASCOT		T
	R20180600787_RNA_PULL,16984	K.KEELTLEGIR.Q	1187.66	-0.00036	3	1	28.67	0	0.132	0|0	sp|P60842|IF4A1_HUMAN/tr|B4DKP9|B4DKP9_HUMAN/tr|J3KTB5|J3KTB5_HUMAN/tr|A8K088|A8K088_HUMAN/tr|J3KTN0|J3KTN0_HUMAN/tr|A8K7F6|A8K7F6_HUMAN/tr|J3QS69|J3QS69_HUMAN/tr|Q59F68|Q59F68_HUMAN/tr|J3KT12|J3KT12_HUMAN/tr|J3KSZ0|J3KSZ0_HUMAN/tr|B4DNH2|B4DNH2_HUMAN		4.79	1		0	2	MASCOT		T
	R20180600787_RNA_PULL,12584	K.VIPELNGK.L	869.509	-5e-05	2	1	28.66	0	0.057	0|0	sp|P04406|G3P_HUMAN/tr|Q0QET7|Q0QET7_HUMAN/tr|E7EUT5|E7EUT5_HUMAN/tr|Q5ZEY3|Q5ZEY3_HUMAN/tr|A4UCT1|A4UCT1_HUMAN/tr|Q2TSD0|Q2TSD0_HUMAN/tr|V9HVZ4|V9HVZ4_HUMAN		5.97	0		0	2	MASCOT		T
	R20180600787_RNA_PULL,7291	K.NTPPTDSPSKAGPR.G	1424.71	-0.01238	2	1	28.65	0	0.145	0|0	sp|Q9UGM5|FETUB_HUMAN/tr|E9PG08|E9PG08_HUMAN/tr|B7Z8T3|B7Z8T3_HUMAN/tr|Q5J875|Q5J875_HUMAN		8.75	1		0	2	MASCOT		T
	R20180600787_RNA_PULL,20225	R.FLLNLR.T	775.482	-0.00046	2	1	28.64	0	0.412	0|0	tr|J3JS71|J3JS71_HUMAN		9.75	0		0	2	MASCOT		T
	R20180600787_RNA_PULL,10744	K.GISQEQM*NEFR.A	1354.61	-0.00095	2	1	28.62	0	0.0529	0|0	sp|P12814|ACTN1_HUMAN/tr|Q5ZEZ4|Q5ZEZ4_HUMAN/tr|H7C5W8|H7C5W8_HUMAN/tr|B4DFY0|B4DFY0_HUMAN/tr|H0YJW3|H0YJW3_HUMAN/tr|B3KUX9|B3KUX9_HUMAN/tr|H0YJ11|H0YJ11_HUMAN/tr|A1L0V1|A1L0V1_HUMAN/tr|B7Z2W3|B7Z2W3_HUMAN/tr|H9KV75|H9KV75_HUMAN/tr|B7Z565|B7Z565_HUMAN/tr|A0A024R694|A0A024R694_HUMAN		4.53	0	15.994919 Oxidation (M)	0	2	MASCOT		T
	R20180600787_RNA_PULL,13991	K.IGDILR.L	686.42	0.00047	2	1	28.61	0	0.165	0|0	sp|O94906|PRP6_HUMAN		5.84	0		0	2	MASCOT		T
	R20180600787_RNA_PULL,21772	K.GIYPAVDPLDSTSR.M	1490.75	0.00402	2	1	28.6	0	0.134	0|0	tr|A0A2P9ARL1|A0A2P9ARL1_HUMAN		4.21	0		0	2	MASCOT		T
	R20180600787_RNA_PULL,4539	R.KEKNIK.R ! R.KEKNLK.L	759.472	0.01173	2	1	28.6	0	0.166	0|0	sp|P52272|HNRPM_HUMAN/tr|B4DEG4|B4DEG4_HUMAN/tr|M0R2T0|M0R2T0_HUMAN/tr|M0R0N3|M0R0N3_HUMAN/tr|M0QYQ7|M0QYQ7_HUMAN/tr|M0R0Y6|M0R0Y6_HUMAN/tr|M0R019|M0R019_HUMAN/tr|A0A087X0X3|A0A087X0X3_HUMAN ! sp|Q96L42|KCNH8_HUMAN/tr|B7Z273|B7Z273_HUMAN		9.7	2		0	2	MASCOT		T
	R20180600787_RNA_PULL,10679	K.ISGFPK.N ! K.LSGFPK.N	648.372	1e-05	2	1	28.59	0	0.105	0|0	sp|P00338|LDHA_HUMAN/tr|B4DJI1|B4DJI1_HUMAN/tr|F5GXY2|F5GXY2_HUMAN/tr|V9HWB9|V9HWB9_HUMAN ! sp|Q6ZMR3|LDH6A_HUMAN/tr|Q96L19|Q96L19_HUMAN/tr|A0A087WUM2|A0A087WUM2_HUMAN		8.75	0		0	2	MASCOT		T
	R20180600787_RNA_PULL,18309	K.YEWDVAEAR.K	1138.52	-0.00024	2	1	28.58	0	0.0443	0|0	sp|P13639|EF2_HUMAN/tr|B4DPU3|B4DPU3_HUMAN/tr|Q8TA90|Q8TA90_HUMAN/tr|Q6W6M8|Q6W6M8_HUMAN		4.14	0		0	2	MASCOT		T
	R20180600787_RNA_PULL,13553	R.RDRSLPR.A	899.517	-0.01443	2	1	28.58	0	0.0778	0|0	sp|Q14D04|MELT_HUMAN		11.7	2		0	2	MASCOT		T
	R20180600787_RNA_PULL,3833	R.STGETIR.S	763.394	0.00025	2	1	28.58	0	0.202	0|0	sp|P17987|TCPA_HUMAN/tr|F5GYL4|F5GYL4_HUMAN/tr|F5GZI8|F5GZI8_HUMAN/tr|E7ERF2|E7ERF2_HUMAN/tr|F5GZ03|F5GZ03_HUMAN		5.72	0		0	2	MASCOT		T
	R20180600787_RNA_PULL,9099	R.GIGPAYEDK.V	949.463	-0.001	2	1	28.56	0	0.338	0|0	tr|A0A2P9AQG0|A0A2P9AQG0_HUMAN		4.37	0		0	2	MASCOT		T
	R20180600787_RNA_PULL,22027	R.ILIAVLK.I ! K.LLLAVLK.T	769.555	-0.00016	2	1	28.55	0	0.00866	0|0	sp|Q8NH93|OR1L3_HUMAN/tr|A0A126GVD1|A0A126GVD1_HUMAN ! sp|P54278|PMS2_HUMAN/tr|C9J167|C9J167_HUMAN/tr|Q5FBW8|Q5FBW8_HUMAN/tr|B4DGM0|B4DGM0_HUMAN		8.75	0		0	2	MASCOT		T
	R20180600787_RNA_PULL,20963	K.LIINSLYK.N	963.587	0.00058	2	1	28.48	0	0.0553	0|0	sp|P14625|ENPL_HUMAN/tr|Q59FC6|Q59FC6_HUMAN/tr|A0A1W2PRR1|A0A1W2PRR1_HUMAN/tr|F8W026|F8W026_HUMAN/tr|B4DQX3|B4DQX3_HUMAN/tr|V9HWP2|V9HWP2_HUMAN/tr|Q96GW1|Q96GW1_HUMAN/tr|Q5CAQ5|Q5CAQ5_HUMAN		8.59	0		0	2	MASCOT		T
	R20180600787_RNA_PULL,25934	R.TIQFVDWCPTGFK.V	1598.77	-0.00271	2	1	28.46	0	0.0951	0|0	sp|Q13748|TBA3C_HUMAN/sp|Q71U36|TBA1A_HUMAN/sp|Q9NY65|TBA8_HUMAN/sp|Q9BQE3|TBA1C_HUMAN/sp|Q6PEY2|TBA3E_HUMAN/tr|F5H5D3|F5H5D3_HUMAN/tr|Q53GA7|Q53GA7_HUMAN/tr|B4DQK4|B4DQK4_HUMAN/tr|B7Z1K5|B7Z1K5_HUMAN/tr|Q9UQM3|Q9UQM3_HUMAN/tr|A0A1W2PQM2|A0A1W2PQM2_HUMAN/tr|V9GZ17|V9GZ17_HUMAN/tr|C9J2C0|C9J2C0_HUMAN/tr|Q7Z3M3|Q7Z3M3_HUMAN/tr|Q1ZYQ1|Q1ZYQ1_HUMAN/tr|Q8N532|Q8N532_HUMAN		5.5	0		0	2	MASCOT		T
	R20180600787_RNA_PULL,6574	K.QVEIAQR.E	843.468	-0.00045	2	1	28.46	0	0.411	0|0	sp|P00966|ASSY_HUMAN/tr|Q5T6L5|Q5T6L5_HUMAN/tr|A0A0S2Z3B6|A0A0S2Z3B6_HUMAN/tr|A0A0S2Z3D8|A0A0S2Z3D8_HUMAN/tr|Q5T6L4|Q5T6L4_HUMAN/tr|Q5T6L6|Q5T6L6_HUMAN/tr|A8KAP9|A8KAP9_HUMAN		6	0		0	2	MASCOT		T
	R20180600787_RNA_PULL,10351	R.VLNTNIDGR.R	1001.54	-0.00034	2	1	28.43	0	0.129	0|0	sp|P62269|RS18_HUMAN/tr|Q5GGW2|Q5GGW2_HUMAN/tr|A0A0G2JQH2|A0A0G2JQH2_HUMAN		5.81	0		0	2	MASCOT		T
	R20180600787_RNA_PULL,22506	R.KVDDLLK.V	830.498	8e-05	2	1	28.43	0	0.162	0|0	tr|A0A2P9AAY3|A0A2P9AAY3_HUMAN		5.96	1		0	2	MASCOT		T
	R20180600787_RNA_PULL,29600	R.MAVILSLEQGNR.L ! -.MAVILSLEQGNR.L	1330.71	-0.0078	2	1	28.41	0	0.151	0|0	sp|Q12888|TP53B_HUMAN/tr|A6NNK5|A6NNK5_HUMAN/tr|H7BZY0|H7BZY0_HUMAN/tr|B7Z3E7|B7Z3E7_HUMAN ! tr|B3KVT9|B3KVT9_HUMAN		5.75	0		0	2	MASCOT		T
	R20180600787_RNA_PULL,11467	R.ILGPGLNK.A	811.504	0.00033	2	1	28.4	0	0.024	0|0	sp|P62906|RL10A_HUMAN/tr|Q1JQ76|Q1JQ76_HUMAN/tr|A0A024RCW3|A0A024RCW3_HUMAN		8.75	0		0	2	MASCOT		T
	R20180600787_RNA_PULL,12199	R.GITLPR.R	656.409	-0.00014	2	1	28.4	0	0.0382	0|0	tr|A0A2P9AL37|A0A2P9AL37_HUMAN		9.75	0		0	2	MASCOT		T
	R20180600787_RNA_PULL,26377	R.LIMLDPYK.I	992.548	-0.00203	2	1	28.39	0	0.108	0|0	sp|Q32P41|TRM5_HUMAN		5.84	0		0	2	MASCOT		T
	R20180600787_RNA_PULL,6456	K.IGGAQNSEIAK.T	1087.57	0.00038	2	1	28.35	0	0.161	0|0	tr|A0A2P9AN30|A0A2P9AN30_HUMAN		6	0		0	2	MASCOT		T
	R20180600787_RNA_PULL,18139	K.VLLDQLR.F	856.525	0.00234	2	1	28.33	0	0.0787	0|0	sp|Q9HDC9|APMAP_HUMAN/tr|H0Y512|H0Y512_HUMAN		5.81	0		0	2	MASCOT		T
	R20180600787_RNA_PULL,19219	R.AILVRR.D ! R.AILVRR.L	727.494	-0.01283	2	1	28.33	0	0.0298	0|0	sp|Q96MI6|PPM1M_HUMAN/tr|B7XGB9|B7XGB9_HUMAN/tr|H7C3S3|H7C3S3_HUMAN ! tr|A0A2P9ASF2|A0A2P9ASF2_HUMAN		12	1		0	2	MASCOT		T
	R20180600787_RNA_PULL,13043	K.DVNVNFEK.S	964.473	-5e-05	2	1	28.32	0	0.12	0|0	sp|Q15185|TEBP_HUMAN/tr|A0A087WYT3|A0A087WYT3_HUMAN/tr|A0A024RB32|A0A024RB32_HUMAN/tr|B4DDC6|B4DDC6_HUMAN/tr|B3KUY2|B3KUY2_HUMAN		4.37	0		0	2	MASCOT		T
	R20180600787_RNA_PULL,14098	R.ISVYYNEATGGK.Y	1301.64	0.00713	2	1	28.25	0	0.0927	0|0	sp|P07437|TBB5_HUMAN/tr|B4DY90|B4DY90_HUMAN/tr|Q6LC01|Q6LC01_HUMAN/tr|B4DMJ5|B4DMJ5_HUMAN/tr|B7ZAF0|B7ZAF0_HUMAN/tr|B4DMU8|B4DMU8_HUMAN/tr|Q5JP53|Q5JP53_HUMAN/tr|Q5SU16|Q5SU16_HUMAN		6	0		0	2	MASCOT		T
	R20180600787_RNA_PULL,10777	R.DGQVINETSQHHDDLE.-	1836.8	0.00396	2	1	28.23	0	0.0346	0|0	sp|P08670|VIME_HUMAN/tr|Q53HU8|Q53HU8_HUMAN/tr|V9HWE1|V9HWE1_HUMAN		4.28	0		0	2	MASCOT		T
	R20180600787_RNA_PULL,12804	K.TIAPALVSK.K	899.556	0.00028	2	1	28.18	0	0.09	0|0	sp|P06733|ENOA_HUMAN/tr|A4UCS8|A4UCS8_HUMAN/tr|A0A024R4F1|A0A024R4F1_HUMAN/tr|K7EM90|K7EM90_HUMAN		8.41	0		0	2	MASCOT		T
	R20180600787_RNA_PULL,11948	K.LVIEEAER.S	958.52	-0.00125	2	1	28.18	0	0.145	0|0	sp|P50991|TCPD_HUMAN/tr|B7Z2Z8|B7Z2Z8_HUMAN/tr|B7Z9L0|B7Z9L0_HUMAN/tr|B7Z2F4|B7Z2F4_HUMAN/tr|A8K3C3|A8K3C3_HUMAN		4.25	0		0	2	MASCOT		T
	R20180600787_RNA_PULL,22495	K.IGIEIIK.R	785.513	-3e-05	2	1	28.17	0	0.107	0|0	sp|P10809|CH60_HUMAN/tr|B3GQS7|B3GQS7_HUMAN/tr|B7Z4F6|B7Z4F6_HUMAN/tr|B7Z5E7|B7Z5E7_HUMAN/tr|B7Z597|B7Z597_HUMAN/tr|A0A024R3X4|A0A024R3X4_HUMAN		6	0		0	2	MASCOT		T
	R20180600787_RNA_PULL,13195	K.IFIER.V ! K.IFLER.N ! R.LFIER.L ! R.LFLER.L	677.398	0.00115	2	1	28.17	0	0.253	0|0	sp|O75054|IGSF3_HUMAN ! sp|P49448|DHE4_HUMAN/sp|P00367|DHE3_HUMAN/tr|Q53GW3|Q53GW3_HUMAN/tr|B3KT18|B3KT18_HUMAN/tr|B4E0N9|B4E0N9_HUMAN/tr|Q14400|Q14400_HUMAN/tr|B4DMG8|B4DMG8_HUMAN/tr|B4DMF5|B4DMF5_HUMAN/tr|E9KL48|E9KL48_HUMAN/tr|Q9BSD0|Q9BSD0_HUMAN/tr|A0A140VK14|A0A140VK14_HUMAN ! tr|A0A2P9AGL3|A0A2P9AGL3_HUMAN ! tr|A0A2P9AWT6|A0A2P9AWT6_HUMAN		6	0		0	2	MASCOT		T
	R20180600787_RNA_PULL,12495	K.LSLLPR.K	698.456	-0.00021	2	1	28.17	0	0.0265	0|0	sp|Q9Y6X4|F169A_HUMAN/tr|D6RB01|D6RB01_HUMAN		9.75	0		0	2	MASCOT		T
	R20180600787_RNA_PULL,18225	K.ALELTGLK.V	844.514	-0.0001	2	1	28.15	0	0.142	0|0	sp|P19338|NUCL_HUMAN/tr|B3KTP9|B3KTP9_HUMAN/tr|Q6ZS99|Q6ZS99_HUMAN/tr|A0A024R4A0|A0A024R4A0_HUMAN/tr|B3KM80|B3KM80_HUMAN		6.05	0		0	2	MASCOT		T
	R20180600787_RNA_PULL,12775	R.ANSFLEELR.H	1078.55	0.00623	2	1	28.14	0	0.156	0|0	sp|P04070|PROC_HUMAN/tr|E7END6|E7END6_HUMAN/tr|E7ENR9|E7ENR9_HUMAN/tr|B4DPQ3|B4DPQ3_HUMAN/tr|E7EVH6|E7EVH6_HUMAN/tr|E7EU72|E7EU72_HUMAN		4.53	0		0	2	MASCOT		T
	R20180600787_RNA_PULL,16465	K.LNFLK.S	634.392	0.00033	2	1	28.13	0	0.0794	0|0	sp|Q6ZSB9|ZBT49_HUMAN/tr|H0Y8P2|H0Y8P2_HUMAN/tr|D6RC96|D6RC96_HUMAN/tr|H0YAD4|H0YAD4_HUMAN		8.75	0		0	2	MASCOT		T
	R20180600787_RNA_PULL,3679	R.ELCPLK.T	759.407	0.00702	2	1	28.09	0	0.142	0|0	sp|A2VDJ0|T131L_HUMAN/tr|B3KU55|B3KU55_HUMAN/tr|B3KMA3|B3KMA3_HUMAN/tr|H0Y2M0|H0Y2M0_HUMAN		6.09	0		0	2	MASCOT		T
	R20180600787_RNA_PULL,17972	K.ASGPPVSELITK.A ! K.ASGPPVSELITK.V	1198.67	-0.00016	2	1	28.07	0	0.111	0|0	sp|P16403|H12_HUMAN/sp|P16402|H13_HUMAN/sp|P10412|H14_HUMAN/tr|A3R0T7|A3R0T7_HUMAN/tr|B2R984|B2R984_HUMAN/tr|A3R0T8|A3R0T8_HUMAN ! tr|Q4VB24|Q4VB24_HUMAN		6.05	0		0	2	MASCOT		T
	R20180600787_RNA_PULL,17885	K.KVPQVSTPTLVEVSR.N	1639.94	-0.00379	3	1	28.06	0	0.278	0|0	sp|P02768|ALBU_HUMAN/tr|A8K9P0|A8K9P0_HUMAN/tr|A0A087WWT3|A0A087WWT3_HUMAN/tr|D6RHD5|D6RHD5_HUMAN/tr|B7WNR0|B7WNR0_HUMAN/tr|H0YA55|H0YA55_HUMAN/tr|B4DPR2|B4DPR2_HUMAN/tr|B2RBS8|B2RBS8_HUMAN/tr|C9JKR2|C9JKR2_HUMAN/tr|F6KPG5|F6KPG5_HUMAN/tr|B4DPP6|B4DPP6_HUMAN/tr|A0A0C4DGB6|A0A0C4DGB6_HUMAN/tr|Q56G89|Q56G89_HUMAN		8.75	1		0	2	MASCOT		T
	R20180600787_RNA_PULL,9367	K.EALSNK.A ! R.EALSNK.V	661.351	-0.0002	1	1	28.05	0	0.223	0|0	sp|Q9HCM1|K1551_HUMAN ! sp|P43358|MAGA4_HUMAN/tr|C9JZJ5|C9JZJ5_HUMAN/tr|B4DTE6|B4DTE6_HUMAN/tr|Q4V9T5|Q4V9T5_HUMAN/tr|C9JIR1|C9JIR1_HUMAN/tr|Q1RN33|Q1RN33_HUMAN/tr|A0A024RC12|A0A024RC12_HUMAN/tr|C9JK50|C9JK50_HUMAN/tr|C9J9C2|C9J9C2_HUMAN		6.1	0		0	2	MASCOT		T
	R20180600787_RNA_PULL,7898	K.LAETEKR.C	846.468	-0.00162	2	1	28.04	0	0.26	0|0	sp|Q9P2R3|ANFY1_HUMAN/tr|B4DZ21|B4DZ21_HUMAN/tr|I3L3P8|I3L3P8_HUMAN		6.14	1		0	2	MASCOT		T
	R20180600787_RNA_PULL,19161	-.XADGPLKR.L	885.479	-0.00489	2	1	28.03	0	0.204	0|0	tr|I3L261|I3L261_HUMAN		8.75	1		0	2	MASCOT		T
	R20180600787_RNA_PULL,7483	K.NSEELYK.E	882.42	0.00018	2	1	28.03	0	0.0822	0|0	sp|P23468|PTPRD_HUMAN/tr|Q59H90|Q59H90_HUMAN/tr|Q2HXI4|Q2HXI4_HUMAN/tr|F5GWR7|F5GWR7_HUMAN/tr|Q3KPI9|Q3KPI9_HUMAN		4.53	0		0	2	MASCOT		T
	R20180600787_RNA_PULL,17908	R.TLEGELHDLR.G	1182.61	-0.00181	2	1	28.02	0	0.114	0|0	sp|P02545|LMNA_HUMAN/tr|Q3BDU5|Q3BDU5_HUMAN/tr|Q5TCI8|Q5TCI8_HUMAN/tr|Q8N519|Q8N519_HUMAN/tr|H0YAB0|H0YAB0_HUMAN/tr|Q5I6Y5|Q5I6Y5_HUMAN/tr|W8QEH3|W8QEH3_HUMAN		4.65	0		0	2	MASCOT		T
	R20180600787_RNA_PULL,10682	R.SSGSPYGGGYGSGGGSGGYGSR.R	1910.79	-0.00212	2	1	27.98	0	0.0219	0|0	sp|P51991|ROA3_HUMAN/tr|H7C1J8|H7C1J8_HUMAN/tr|Q8NFG3|Q8NFG3_HUMAN/tr|Q66K53|Q66K53_HUMAN/tr|B4DDB6|B4DDB6_HUMAN/tr|B4E3E6|B4E3E6_HUMAN/tr|B4E036|B4E036_HUMAN		8.22	0		0	2	MASCOT		T
	R20180600787_RNA_PULL,13987	R.LASIVTPR.N	856.525	0.00018	2	1	27.98	0	0.0872	0|0	tr|L0R5A1|L0R5A1_HUMAN		9.75	0		0	2	MASCOT		T
	R20180600787_RNA_PULL,15282	K.LPGLLK.R	640.439	0.00028	2	1	27.96	0	0.0102	0|0	sp|Q9NUQ8|ABCF3_HUMAN/tr|B4DRU9|B4DRU9_HUMAN/tr|A0A0S2Z645|A0A0S2Z645_HUMAN/tr|A0A0S2Z5L1|A0A0S2Z5L1_HUMAN/tr|B4DRH5|B4DRH5_HUMAN		8.75	0		0	2	MASCOT		T
	R20180600787_RNA_PULL,8966	K.LVDQLK.Q	715.435	-0.00135	2	1	27.95	0	0.174	0|0	tr|A0A2P9AMI7|A0A2P9AMI7_HUMAN		5.84	0		0	2	MASCOT		T
	R20180600787_RNA_PULL,4589	K.FGADAR.A	636.31	-0.00013	2	1	27.94	0	0.119	0|0	sp|P10809|CH60_HUMAN/tr|C9JCQ4|C9JCQ4_HUMAN/tr|F8WBB1|F8WBB1_HUMAN/tr|B3GQS7|B3GQS7_HUMAN/tr|B7Z4F6|B7Z4F6_HUMAN/tr|Q53SE2|Q53SE2_HUMAN/tr|C9J0S9|C9J0S9_HUMAN/tr|A0A0S2Z477|A0A0S2Z477_HUMAN/tr|A0A0S2Z415|A0A0S2Z415_HUMAN/tr|C9JL25|C9JL25_HUMAN/tr|B7Z5E7|B7Z5E7_HUMAN/tr|B7Z597|B7Z597_HUMAN/tr|E7EXB4|E7EXB4_HUMAN/tr|C9JL19|C9JL19_HUMAN/tr|E7ESH4|E7ESH4_HUMAN/tr|A0A024R3X4|A0A024R3X4_HUMAN		5.84	0		0	2	MASCOT		T
	R20180600787_RNA_PULL,22258	K.SFVLNLGK.D	877.514	0.00185	2	1	27.92	0	0.166	0|0	sp|P09382|LEG1_HUMAN		8.47	0		0	2	MASCOT		T
	R20180600787_RNA_PULL,10822	K.QDLAALPR.L	883.5	-0.00029	2	1	27.91	0	0.0632	0|0	tr|H7C1X2|H7C1X2_HUMAN		5.84	0		0	2	MASCOT		T
	R20180600787_RNA_PULL,7524	K.CDVDIR.K	777.356	-0.00075	2	1	27.87	0	0.142	0|0	sp|P60709|ACTB_HUMAN/sp|P63261|ACTG_HUMAN/sp|Q562R1|ACTBL_HUMAN/tr|Q8WVW5|Q8WVW5_HUMAN/tr|Q96DE1|Q96DE1_HUMAN/tr|A5GZ75|A5GZ75_HUMAN/tr|Q53GK6|Q53GK6_HUMAN/tr|Q6PJ43|Q6PJ43_HUMAN/tr|Q53G99|Q53G99_HUMAN/tr|B3KWQ3|B3KWQ3_HUMAN/tr|B4DW52|B4DW52_HUMAN/tr|B4E3A4|B4E3A4_HUMAN/tr|Q96FU6|Q96FU6_HUMAN/tr|A4UCT3|A4UCT3_HUMAN/tr|B4DVQ0|B4DVQ0_HUMAN/tr|Q53G76|Q53G76_HUMAN/tr|Q9UE89|Q9UE89_HUMAN/tr|F1BXA6|F1B…		4.21	0		0	2	MASCOT		T
	R20180600787_RNA_PULL,21773	R.TEIIILATR.T ! R.TEIIILATR.A	1029.63	-0.00088	2	1	27.86	0	0.109	0|0	sp|P23396|RS3_HUMAN/tr|E9PL09|E9PL09_HUMAN/tr|F2Z2S8|F2Z2S8_HUMAN/tr|H0YF32|H0YF32_HUMAN/tr|E9PPU1|E9PPU1_HUMAN/tr|E9PQ96|E9PQ96_HUMAN/tr|Q53G83|Q53G83_HUMAN/tr|E9PK82|E9PK82_HUMAN/tr|E9PJH4|E9PJH4_HUMAN/tr|H0YCJ7|H0YCJ7_HUMAN ! tr|H0YEU2|H0YEU2_HUMAN		5.66	0		0	2	MASCOT		T
	R20180600787_RNA_PULL,3578	R.AQSELAAHQK.K	1082.56	-0.00146	2	1	27.86	0	0.114	0|0	sp|P25786|PSA1_HUMAN/tr|F5GX11|F5GX11_HUMAN/tr|V9HW55|V9HW55_HUMAN/tr|B4E0X6|B4E0X6_HUMAN/tr|B4DEV8|B4DEV8_HUMAN		6.79	0		0	2	MASCOT		T
	R20180600787_RNA_PULL,8928	K.CCTESLVNR.R	1138.5	0.00151	2	1	27.85	0	0.0354	0|0	sp|P02768|ALBU_HUMAN/tr|A8K9P0|A8K9P0_HUMAN/tr|A0A087WWT3|A0A087WWT3_HUMAN/tr|D6RHD5|D6RHD5_HUMAN/tr|B7WNR0|B7WNR0_HUMAN/tr|H0YA55|H0YA55_HUMAN/tr|B4DPR2|B4DPR2_HUMAN/tr|B2RBS8|B2RBS8_HUMAN/tr|C9JKR2|C9JKR2_HUMAN/tr|F6KPG5|F6KPG5_HUMAN/tr|B4DPP6|B4DPP6_HUMAN/tr|A0A0C4DGB6|A0A0C4DGB6_HUMAN		5.99	0		0	2	MASCOT		T
	R20180600787_RNA_PULL,14604	K.EIDM*LLK.E	877.47	0.00036	2	1	27.84	0	0.154	0|0	sp|Q53EL6|PDCD4_HUMAN/tr|B4DKX4|B4DKX4_HUMAN/tr|B2R6E2|B2R6E2_HUMAN		4.37	0	15.994919 Oxidation (M)	0	2	MASCOT		T
	R20180600787_RNA_PULL,23226	K.DDTKISIEPHINIGSR.F	1794.93	0.02731	2	1	27.83	0	0.143	0|0	sp|Q9H0D2|ZN541_HUMAN/tr|A0A075B6F0|A0A075B6F0_HUMAN/tr|M0R167|M0R167_HUMAN		5.38	1		0	2	MASCOT		T
	R20180600787_RNA_PULL,25228	K.LLDEVFFSEK.I	1226.63	0.00248	2	1	27.81	0	0.144	0|0	sp|P25789|PSA4_HUMAN/tr|H0YMI6|H0YMI6_HUMAN/tr|H0YN18|H0YN18_HUMAN/tr|H0YL69|H0YL69_HUMAN/tr|H0YKT8|H0YKT8_HUMAN/tr|H0YMA1|H0YMA1_HUMAN/tr|H0YMZ1|H0YMZ1_HUMAN/tr|H0YLS6|H0YLS6_HUMAN/tr|H0YLC2|H0YLC2_HUMAN		4.14	0		0	2	MASCOT		T
	R20180600787_RNA_PULL,12310	-.M*IWPK.V	690.364	-0.00187	1	1	27.77	0	1.56	0|0	tr|Q4W5A4|Q4W5A4_HUMAN/tr|E9PFT2|E9PFT2_HUMAN/tr|A0A0C4DGE7|A0A0C4DGE7_HUMAN		8.5	0	15.994919 Oxidation (M)	0	2	MASCOT		T
	R20180600787_RNA_PULL,6736	K.LNVTEQEK.I	960.5	-0.00161	2	1	27.75	0	0.185	0|0	sp|P06733|ENOA_HUMAN/tr|A4UCS8|A4UCS8_HUMAN/tr|L0R849|L0R849_HUMAN/tr|A0A024R4F1|A0A024R4F1_HUMAN/tr|K7EM90|K7EM90_HUMAN		4.53	0		0	2	MASCOT		T
	R20180600787_RNA_PULL,5322	R.EGFER.I	637.294	0.00088	2	1	27.75	0	0.309	0|0	sp|Q8WXC3|PYDC1_HUMAN		4.53	0		0	2	MASCOT		T
	R20180600787_RNA_PULL,11435	R.WGGLDLR.R	816.436	0.01534	2	1	27.74	0	0.122	0|0	sp|Q9H7N4|SFR19_HUMAN/tr|A0A024QZH6|A0A024QZH6_HUMAN		5.84	0		0	2	MASCOT		T
	R20180600787_RNA_PULL,19854	R.IVEAFR.F	734.42	0.00021	2	1	27.74	0	0.104	0|0	sp|P19440|GGT1_HUMAN/sp|A6NGU5|GGT3_HUMAN/sp|P36268|GGT2_HUMAN/tr|E7ET76|E7ET76_HUMAN/tr|B5MCK8|B5MCK8_HUMAN/tr|Q9UEN8|Q9UEN8_HUMAN/tr|A0A024R1F4|A0A024R1F4_HUMAN/tr|A0A140VJJ9|A0A140VJJ9_HUMAN		6	0		0	2	MASCOT		T
	R20180600787_RNA_PULL,7591	K.EYFSK.H ! K.EYFSK.Q ! K.EYFSK.N	673.319	-0.00045	1	1	27.72	0	0.208	0|0	sp|P32119|PRDX2_HUMAN/tr|V9HW12|V9HW12_HUMAN ! sp|Q06830|PRDX1_HUMAN/tr|B2R4P2|B2R4P2_HUMAN/tr|A0A0A0MRQ5|A0A0A0MRQ5_HUMAN ! sp|Q6TFL3|CC171_HUMAN		6.1	0		0	2	MASCOT		T
	R20180600787_RNA_PULL,7591	K.EYFSK.H ! K.EYFSK.Q ! K.EYFSK.N	673.319	-0.00045	1	1	27.72	0	0.208	0|0	sp|P32119|PRDX2_HUMAN/tr|V9HW12|V9HW12_HUMAN ! sp|Q06830|PRDX1_HUMAN/tr|B2R4P2|B2R4P2_HUMAN/tr|A0A0A0MRQ5|A0A0A0MRQ5_HUMAN ! sp|Q6TFL3|CC171_HUMAN		6.1	0		0	2	MASCOT		T
	R20180600787_RNA_PULL,12941	R.ESATVLR.L	775.431	-0.00678	2	1	27.71	0	0.182	0|0	tr|A0A2P9AHE4|A0A2P9AHE4_HUMAN		6.1	0		0	2	MASCOT		T
	R20180600787_RNA_PULL,5913	K.VGQVIR.V ! K.VGQVLR.V	671.42	0.00016	2	1	27.71	0	0.127	0|0	sp|P50395|GDIB_HUMAN/tr|B4DLV7|B4DLV7_HUMAN/tr|Q5SX91|Q5SX91_HUMAN/tr|B3KVE3|B3KVE3_HUMAN/tr|Q8TB95|Q8TB95_HUMAN/tr|Q6IAT1|Q6IAT1_HUMAN ! sp|Q8TDN2|KCNV2_HUMAN		9.72	0		0	2	MASCOT		T
	R20180600787_RNA_PULL,9210	R.LPEGDLGK.E	828.446	0.00066	2	1	27.64	0	0.0896	0|0	sp|P63241|IF5A1_HUMAN/sp|Q6IS14|IF5AL_HUMAN/tr|I3L504|I3L504_HUMAN/tr|I3L397|I3L397_HUMAN		4.37	0		0	2	MASCOT		T
	R20180600787_RNA_PULL,22394	K.LFDFPGR.G	851.441	0.0005	2	1	27.63	0	0.336	0|0	sp|Q9P258|RCC2_HUMAN/tr|A5PLK7|A5PLK7_HUMAN/tr|A0A024RAC5|A0A024RAC5_HUMAN		5.84	0		0	2	MASCOT		T
	R20180600787_RNA_PULL,9203	K.VAFVSR.G	678.393	0.01314	1	1	27.58	0	0.485	0|0	sp|Q12788|TBL3_HUMAN/tr|A0A087WYP7|A0A087WYP7_HUMAN/tr|J3KNP2|J3KNP2_HUMAN/tr|A0JLS5|A0JLS5_HUMAN		9.72	0		0	2	MASCOT		T
	R20180600787_RNA_PULL,13772	R.VIIPVK.R ! R.VLIPVK.Q ! K.VLIPVK.Q	668.471	-0.00035	2	1	27.53	0	0.00362	0|0	sp|P18433|PTPRA_HUMAN/tr|A0A1S5UZ22|A0A1S5UZ22_HUMAN/tr|B7Z4F4|B7Z4F4_HUMAN/tr|B7Z4Q5|B7Z4Q5_HUMAN/tr|B7Z2A4|B7Z2A4_HUMAN/tr|Q59EV9|Q59EV9_HUMAN ! sp|Q5VWX1|KHDR2_HUMAN/sp|Q07666|KHDR1_HUMAN/tr|B3KTS3|B3KTS3_HUMAN/tr|B4DDX2|B4DDX2_HUMAN/tr|B4E043|B4E043_HUMAN/tr|B2R7B5|B2R7B5_HUMAN ! sp|O75525|KHDR3_HUMAN/tr|E5RG12|E5RG12_HUMAN/tr|E5RHD3|E5RHD3_HUMAN/tr|E5RJZ9|E5RJZ9_HUMAN		8.72	0		0	2	MASCOT		T
	R20180600787_RNA_PULL,17210	K.IALSIQK.L	772.493	-0.00084	2	1	27.53	0	0.159	0|0	sp|Q5PRF9|SMAG2_HUMAN/tr|Q8IXP7|Q8IXP7_HUMAN/tr|A0A087WZT0|A0A087WZT0_HUMAN/tr|M0QZ22|M0QZ22_HUMAN/tr|A0A024R0N7|A0A024R0N7_HUMAN/tr|Q66K25|Q66K25_HUMAN		8.75	0		0	2	MASCOT		T
翻译延伸因子	R20180600787_RNA_PULL,19672	R.NFDEILR.V ! R.NFDEILR.A	906.468	0.00033	2	1	27.51	0	0.171	0|0	sp|P30041|PRDX6_HUMAN/tr|A4UCS6|A4UCS6_HUMAN/tr|V9HWC7|V9HWC7_HUMAN ! tr|A0A2P9AQS7|A0A2P9AQS7_HUMAN		4.37	0		0	2	MASCOT		T
	R20180600787_RNA_PULL,16313	R.GILTLK.Y	644.434	0.00068	2	1	27.5	0	0.0406	0|0	sp|Q6S8J3|POTEE_HUMAN/sp|P0CG38|POTEI_HUMAN/sp|A5A3E0|POTEF_HUMAN/sp|P0CG39|POTEJ_HUMAN/sp|P60709|ACTB_HUMAN/sp|P68133|ACTS_HUMAN/sp|P63261|ACTG_HUMAN/sp|P63267|ACTH_HUMAN/sp|P68032|ACTC_HUMAN/sp|P62736|ACTA_HUMAN/tr|L0R5C4|L0R5C4_HUMAN/tr|C9JUM1|C9JUM1_HUMAN/tr|A6NL76|A6NL76_HUMAN/tr|K7EM38|K7EM38_HUMAN/tr|Q8WVW5|Q8WVW5_HUMAN/tr|B8ZZJ2|B8ZZJ2_HUMAN/tr|B3KUD3|B3KUD3_HUMAN/tr|Q53GK6|Q53GK6_HUMAN/t…		8.75	0		0	2	MASCOT		T
	R20180600787_RNA_PULL,16313	R.GILTLK.Y	644.434	0.00068	2	1	27.5	0	0.0406	0|0	sp|Q6S8J3|POTEE_HUMAN/sp|P0CG38|POTEI_HUMAN/sp|A5A3E0|POTEF_HUMAN/sp|P0CG39|POTEJ_HUMAN/sp|P60709|ACTB_HUMAN/sp|P68133|ACTS_HUMAN/sp|P63261|ACTG_HUMAN/sp|P63267|ACTH_HUMAN/sp|P68032|ACTC_HUMAN/sp|P62736|ACTA_HUMAN/tr|L0R5C4|L0R5C4_HUMAN/tr|C9JUM1|C9JUM1_HUMAN/tr|A6NL76|A6NL76_HUMAN/tr|K7EM38|K7EM38_HUMAN/tr|Q8WVW5|Q8WVW5_HUMAN/tr|B8ZZJ2|B8ZZJ2_HUMAN/tr|B3KUD3|B3KUD3_HUMAN/tr|Q53GK6|Q53GK6_HUMAN/t…		8.75	0		0	2	MASCOT		T
	R20180600787_RNA_PULL,16313	R.GILTLK.Y	644.434	0.00068	2	1	27.5	0	0.0406	0|0	sp|Q6S8J3|POTEE_HUMAN/sp|P0CG38|POTEI_HUMAN/sp|A5A3E0|POTEF_HUMAN/sp|P0CG39|POTEJ_HUMAN/sp|P60709|ACTB_HUMAN/sp|P68133|ACTS_HUMAN/sp|P63261|ACTG_HUMAN/sp|P63267|ACTH_HUMAN/sp|P68032|ACTC_HUMAN/sp|P62736|ACTA_HUMAN/tr|L0R5C4|L0R5C4_HUMAN/tr|C9JUM1|C9JUM1_HUMAN/tr|A6NL76|A6NL76_HUMAN/tr|K7EM38|K7EM38_HUMAN/tr|Q8WVW5|Q8WVW5_HUMAN/tr|B8ZZJ2|B8ZZJ2_HUMAN/tr|B3KUD3|B3KUD3_HUMAN/tr|Q53GK6|Q53GK6_HUMAN/t…		8.75	0		0	2	MASCOT		T
	R20180600787_RNA_PULL,9420	K.ELIPQESPR.V	1068.57	-0.01229	2	1	27.43	0	0.102	0|0	sp|Q96DF8|ESS2_HUMAN		4.53	0		0	2	MASCOT		T
	R20180600787_RNA_PULL,14672	R.LLVVTDPR.A	912.551	-0.00023	2	1	27.43	0	0.0528	0|0	sp|P08865|RSSA_HUMAN/tr|C9J9K3|C9J9K3_HUMAN/tr|A0A024R2P0|A0A024R2P0_HUMAN/tr|A0A0C4DG17|A0A0C4DG17_HUMAN/tr|A0A024R7P5|A0A024R7P5_HUMAN		5.84	0		0	2	MASCOT		T
	R20180600787_RNA_PULL,6540	K.GEMAVLR.E	775.413	-0.00532	2	1	27.43	0	0.247	0|0	tr|A0A2P9AFA6|A0A2P9AFA6_HUMAN		6	0		0	2	MASCOT		T
	R20180600787_RNA_PULL,22880	R.VAEVLEGK.G	844.477	-0.01452	2	1	27.42	0	0.179	0|0	sp|Q9BTE6|AASD1_HUMAN/tr|C9J5N1|C9J5N1_HUMAN/tr|B3KSP9|B3KSP9_HUMAN		4.53	0		0	2	MASCOT		T
	R20180600787_RNA_PULL,3086	R.VKVEPSHDASK.V	1196.63	0.00022	3	1	27.4	0	0.121	0|0	sp|P21333|FLNA_HUMAN/tr|A0A087WWY3|A0A087WWY3_HUMAN/tr|Q60FE6|Q60FE6_HUMAN/tr|Q5HY54|Q5HY54_HUMAN/tr|A6NDY9|A6NDY9_HUMAN/tr|Q60FE5|Q60FE5_HUMAN		6.72	1		0	2	MASCOT		T
	R20180600787_RNA_PULL,4832	K.AAQGAQR.E	701.369	-0.00413	2	1	27.4	0	0.0863	0|0	sp|Q5FWE3|PRRT3_HUMAN		9.8	0		0	2	MASCOT		T
	R20180600787_RNA_PULL,18574	K.YYVTIIDAPGHR.D ! -.YYVTIIDAPGHR.D	1404.73	-0.00283	3	1	27.35	0	0.167	0|0	sp|P68104|EF1A1_HUMAN/sp|Q5VTE0|EF1A3_HUMAN/tr|A6PW80|A6PW80_HUMAN/tr|Q53G85|Q53G85_HUMAN/tr|Q6IPT9|Q6IPT9_HUMAN/tr|Q96RE1|Q96RE1_HUMAN/tr|Q53HR5|Q53HR5_HUMAN/tr|Q9H2I7|Q9H2I7_HUMAN/tr|Q9NZS6|Q9NZS6_HUMAN/tr|B4DNE0|B4DNE0_HUMAN/tr|Q53HQ7|Q53HQ7_HUMAN/tr|Q53GE9|Q53GE9_HUMAN/tr|Q53GA1|Q53GA1_HUMAN/tr|Q53HM9|Q53HM9_HUMAN/tr|A0A087WV01|A0A087WV01_HUMAN/tr|A8K9C4|A8K9C4_HUMAN/tr|B4DV42|B4DV42_HUMAN/tr…		6.74	0		0	2	MASCOT		T
	R20180600787_RNA_PULL,10361	K.YYLAPK.I	754.413	0.00045	2	1	27.31	0	0.0815	0|0	sp|P12004|PCNA_HUMAN/tr|Q6FI35|Q6FI35_HUMAN		8.5	0		0	2	MASCOT		T
	R20180600787_RNA_PULL,12472	R.FANYIDK.V	870.436	0.00025	2	1	27.29	0	0.0841	0|0	sp|P08670|VIME_HUMAN/tr|Q53HU8|Q53HU8_HUMAN/tr|B0YJC4|B0YJC4_HUMAN/tr|V9HWE1|V9HWE1_HUMAN/tr|A0A1B0GTT5|A0A1B0GTT5_HUMAN/tr|B3KRK8|B3KRK8_HUMAN		5.84	0		0	2	MASCOT		T
	R20180600787_RNA_PULL,24881	K.FIIPQIVK.Y	957.613	0.00071	2	1	27.28	0	0.047	0|0	sp|P07195|LDHB_HUMAN/tr|C9J7H8|C9J7H8_HUMAN/tr|A8MW50|A8MW50_HUMAN/tr|Q5U077|Q5U077_HUMAN		8.75	0		0	2	MASCOT		T
	R20180600787_RNA_PULL,5293	R.TTLGPR.G	644.373	-0.00052	2	1	27.28	0	0.249	0|0	sp|Q99832|TCPH_HUMAN/tr|Q6IBT3|Q6IBT3_HUMAN/tr|F8WBP8|F8WBP8_HUMAN/tr|Q53HV2|Q53HV2_HUMAN/tr|A0A0D9SG95|A0A0D9SG95_HUMAN		9.41	0		0	2	MASCOT		T
	R20180600787_RNA_PULL,7297	R.SVDETLR.L	819.421	-0.0004	2	1	27.19	0	0.168	0|0	sp|Q06830|PRDX1_HUMAN/sp|Q13162|PRDX4_HUMAN/tr|B2R4P2|B2R4P2_HUMAN/tr|A0A0A0MSI0|A0A0A0MSI0_HUMAN/tr|V9HW63|V9HW63_HUMAN/tr|H7C3T4|H7C3T4_HUMAN/tr|A0A0A0MRQ5|A0A0A0MRQ5_HUMAN		4.37	0		0	2	MASCOT		T
	R20180600787_RNA_PULL,25384	R.AYDFLLK.F	869.477	-0.00019	1	1	27.19	0	0.0686	0|0	sp|Q12829|RB40B_HUMAN/tr|Q59EV0|Q59EV0_HUMAN/tr|H0YFJ5|H0YFJ5_HUMAN		5.88	0		0	2	MASCOT		T
	R20180600787_RNA_PULL,5700	R.DEATAENR.T	905.396	-0.01448	2	1	27.17	0	0.0662	0|0	sp|Q12879|NMDE1_HUMAN/tr|F5GZ52|F5GZ52_HUMAN/tr|B4DII7|B4DII7_HUMAN/tr|Q59EW6|Q59EW6_HUMAN/tr|Q547U9|Q547U9_HUMAN		4.14	0		0	2	MASCOT		T
	R20180600787_RNA_PULL,7027	R.VDIAEGR.K	759.4	-0.00119	2	1	27.15	0	0.31	0|0	sp|Q15056|IF4H_HUMAN/tr|B4DMV6|B4DMV6_HUMAN/tr|A4D198|A4D198_HUMAN/tr|Q75MU2|Q75MU2_HUMAN/tr|Q75MU1|Q75MU1_HUMAN		4.37	0		0	2	MASCOT		T
	R20180600787_RNA_PULL,17821	R.QGEGRLRIR.L	1084.63	0.01885	2	1	27.14	0	0.11	0|0	sp|Q9UM73|ALK_HUMAN/tr|B6D4Y5|B6D4Y5_HUMAN/tr|B6D4Y7|B6D4Y7_HUMAN/tr|D1MAM3|D1MAM3_HUMAN/tr|D1MAM0|D1MAM0_HUMAN/tr|D1MAM2|D1MAM2_HUMAN/tr|B6D4Y1|B6D4Y1_HUMAN/tr|B4DJT0|B4DJT0_HUMAN/tr|D1MAM1|D1MAM1_HUMAN/tr|B6D4Y2|B6D4Y2_HUMAN/tr|B6D4Y6|B6D4Y6_HUMAN/tr|D1MAM5|D1MAM5_HUMAN/tr|B6D4Y8|B6D4Y8_HUMAN/tr|F0UY65|F0UY65_HUMAN/tr|D1MAM4|D1MAM4_HUMAN/tr|B6D4Y3|B6D4Y3_HUMAN/tr|F0UY66|F0UY66_HUMAN		11.7	2		0	2	MASCOT		T
	R20180600787_RNA_PULL,8782	K.LSLSDK.F	662.372	-0.01201	2	1	27.08	0	0.142	0|0	sp|Q9P1V8|SAM15_HUMAN		5.84	0		0	2	MASCOT		T
	R20180600787_RNA_PULL,19302	R.LEGGNARIR.T	985.554	-0.01438	2	1	27.08	0	0.143	0|0	tr|A0A2P9ATQ2|A0A2P9ATQ2_HUMAN		9.6	1		0	2	MASCOT		T
	R20180600787_RNA_PULL,7421	R.LAPAIAK.G	683.445	0.00034	2	1	27.08	0	0.0629	0|0	tr|A0A2P9AVN3|A0A2P9AVN3_HUMAN		8.75	0		0	2	MASCOT		T
	R20180600787_RNA_PULL,4718	K.VSIDK.I ! K.VSLDK.G	561.324	-0.00095	1	1	27.07	0	0.218	0|0	sp|Q15413|RYR3_HUMAN/tr|A0A0U1RRH1|A0A0U1RRH1_HUMAN/tr|A0A087X080|A0A087X080_HUMAN/tr|A0A0X1KG73|A0A0X1KG73_HUMAN ! sp|Q9NQV6|PRD10_HUMAN/tr|B7ZL72|B7ZL72_HUMAN/tr|E9PLV1|E9PLV1_HUMAN		5.81	0		0	2	MASCOT		T
	R20180600787_RNA_PULL,3527	R.HSGIAPR.T	737.405	-0.00054	2	1	27.04	0	0.17	0|0	sp|Q8IWT3|CUL9_HUMAN/tr|E9PEZ1|E9PEZ1_HUMAN		9.76	0		0	2	MASCOT		T
	R20180600787_RNA_PULL,13745	K.VPTISINK.T ! R.VPTISINK.T	871.525	-0.00023	2	1	27.03	0	0.17	0|0	sp|Q01518|CAP1_HUMAN/tr|B4DNY3|B4DNY3_HUMAN/tr|B4DUZ8|B4DUZ8_HUMAN/tr|B4DNW7|B4DNW7_HUMAN/tr|D3DPU2|D3DPU2_HUMAN/tr|B2RDY9|B2RDY9_HUMAN/tr|B4DI38|B4DI38_HUMAN/tr|B4DNA3|B4DNA3_HUMAN ! sp|P40123|CAP2_HUMAN/tr|Q5JPJ8|Q5JPJ8_HUMAN/tr|E9PDI2|E9PDI2_HUMAN/tr|A0A087X0J3|A0A087X0J3_HUMAN/tr|B7Z4M3|B7Z4M3_HUMAN/tr|B7Z385|B7Z385_HUMAN/tr|A0A087WZ15|A0A087WZ15_HUMAN		8.72	0		0	2	MASCOT		T
	R20180600787_RNA_PULL,12842	K.ATGFPIAK.I	804.461	-0.00056	2	1	26.99	0	0.209	0|0	tr|A0A2P9AIV6|A0A2P9AIV6_HUMAN		8.8	0		0	2	MASCOT		T
	R20180600787_RNA_PULL,4430	K.AAEALAR.R	701.394	-0.0007	2	1	26.96	0	0.456	0|0	tr|A0A2P9AST7|A0A2P9AST7_HUMAN		6.05	0		0	2	MASCOT		T
	R20180600787_RNA_PULL,9590	R.FGIAAK.Y	606.361	0.00024	2	1	26.95	0	0.116	0|0	sp|P45880|VDAC2_HUMAN/sp|P21796|VDAC1_HUMAN/sp|Q9Y277|VDAC3_HUMAN/tr|B3KTS5|B3KTS5_HUMAN/tr|A0A0A0MR02|A0A0A0MR02_HUMAN/tr|B4DEI3|B4DEI3_HUMAN/tr|A0A024QZT0|A0A024QZT0_HUMAN/tr|A0A024QZN9|A0A024QZN9_HUMAN/tr|B4DKM5|B4DKM5_HUMAN/tr|A0A1L1UHR1|A0A1L1UHR1_HUMAN		8.75	0		0	2	MASCOT		T
	R20180600787_RNA_PULL,9590	R.FGIAAK.Y	606.361	0.00024	2	1	26.95	0	0.116	0|0	sp|P45880|VDAC2_HUMAN/sp|P21796|VDAC1_HUMAN/sp|Q9Y277|VDAC3_HUMAN/tr|B3KTS5|B3KTS5_HUMAN/tr|A0A0A0MR02|A0A0A0MR02_HUMAN/tr|B4DEI3|B4DEI3_HUMAN/tr|A0A024QZT0|A0A024QZT0_HUMAN/tr|A0A024QZN9|A0A024QZN9_HUMAN/tr|B4DKM5|B4DKM5_HUMAN/tr|A0A1L1UHR1|A0A1L1UHR1_HUMAN		8.75	0		0	2	MASCOT		T
	R20180600787_RNA_PULL,24495	K.DPVQEAWAEDVDLR.V	1642.77	-0.00839	2	1	26.93	0	0.185	0|0	sp|P14618|KPYM_HUMAN/tr|A0A024R5Z9|A0A024R5Z9_HUMAN/tr|H3BR70|H3BR70_HUMAN/tr|Q8WUW7|Q8WUW7_HUMAN/tr|Q504U3|Q504U3_HUMAN/tr|B4DRT3|B4DRT3_HUMAN/tr|B4DNK4|B4DNK4_HUMAN/tr|V9HWB8|V9HWB8_HUMAN		3.77	0		0	2	MASCOT		T
	R20180600787_RNA_PULL,11558	K.HILANFK.N	842.488	-0.0005	2	1	26.92	0	0.114	0|0	sp|Q56UQ5|TPT1L_HUMAN/sp|P13693|TCTP_HUMAN/tr|B4DKJ4|B4DKJ4_HUMAN/tr|A0A0B4J2C3|A0A0B4J2C3_HUMAN/tr|Q9NXW1|Q9NXW1_HUMAN/tr|H0YCX0|H0YCX0_HUMAN/tr|A0A024RDY2|A0A024RDY2_HUMAN/tr|Q5W0H4|Q5W0H4_HUMAN/tr|A0A0P1J1R0|A0A0P1J1R0_HUMAN/tr|E9PJF7|E9PJF7_HUMAN/tr|J3KPG2|J3KPG2_HUMAN		8.76	0		0	2	MASCOT		T
	R20180600787_RNA_PULL,9640	K.LLLNGAR.H	756.473	-0.00082	2	1	26.92	0	0.0801	0|0	sp|Q7Z6Z7|HUWE1_HUMAN/tr|A0A024R9U8|A0A024R9U8_HUMAN/tr|A0A024R9Y3|A0A024R9Y3_HUMAN/tr|A0A087X146|A0A087X146_HUMAN/tr|H0Y659|H0Y659_HUMAN/tr|Q5H924|Q5H924_HUMAN/tr|A0A024R9W5|A0A024R9W5_HUMAN/tr|Q5H935|Q5H935_HUMAN		9.75	0		0	2	MASCOT		T
	R20180600787_RNA_PULL,8887	K.NAGSLLR.A	730.421	0.01227	2	1	26.89	0	0.276	0|0	sp|Q96C45|ULK4_HUMAN		9.75	0		0	2	MASCOT		T
	R20180600787_RNA_PULL,5865	R.LLATGAK.D	673.424	-0.00024	2	1	26.88	0	0.26	0|0	tr|A0A087WT64|A0A087WT64_HUMAN/tr|C8YZ26|C8YZ26_HUMAN		8.75	0		0	2	MASCOT		T
	R20180600787_RNA_PULL,18078	R.IFLVK.V ! R.LFLVK.G ! K.LFLVK.D	619.418	3e-05	2	1	26.86	0	0.0278	0|0	sp|Q96BI1|S22AI_HUMAN/tr|Q69YM4|Q69YM4_HUMAN/tr|E9PRM7|E9PRM7_HUMAN/tr|A0A0J9YWM3|A0A0J9YWM3_HUMAN/tr|A0A024RCG2|A0A024RCG2_HUMAN ! sp|Q9NWH2|TM242_HUMAN/tr|Q5T2S1|Q5T2S1_HUMAN ! sp|Q5VXU9|CI084_HUMAN/tr|A6PVK7|A6PVK7_HUMAN		8.75	0		0	2	MASCOT		T
	R20180600787_RNA_PULL,23669	R.FALILR.E	732.477	-0.00027	2	1	26.85	0	0.027	0|0	tr|A0A024QZ82|A0A024QZ82_HUMAN		9.75	0		0	2	MASCOT		T
	R20180600787_RNA_PULL,4072	R.AVVPSK.R	600.372	0.00021	2	1	26.84	0	0.133	0|0	sp|P07910|HNRPC_HUMAN/tr|B4DQQ2|B4DQQ2_HUMAN/tr|B3KX96|B3KX96_HUMAN/tr|G3V2D6|G3V2D6_HUMAN/tr|G3V2Q1|G3V2Q1_HUMAN/tr|G3V555|G3V555_HUMAN/tr|G3V4W0|G3V4W0_HUMAN/tr|G3V5V7|G3V5V7_HUMAN/tr|G3V4C1|G3V4C1_HUMAN/tr|B4DY08|B4DY08_HUMAN/tr|B2R5W2|B2R5W2_HUMAN/tr|G3V576|G3V576_HUMAN/tr|A8K9A4|A8K9A4_HUMAN/tr|G3V575|G3V575_HUMAN/tr|B2R603|B2R603_HUMAN/tr|D3DPI2|D3DPI2_HUMAN		8.8	0		0	2	MASCOT		T
	R20180600787_RNA_PULL,21659	K.FLDGIYVSEK.G	1170.6	0.00118	2	1	26.84	0	0.105	0|0	sp|P32969|RL9_HUMAN/tr|Q2NKY6|Q2NKY6_HUMAN/tr|H0Y9R4|H0Y9R4_HUMAN/tr|D6RAN4|D6RAN4_HUMAN/tr|H0Y9V9|H0Y9V9_HUMAN/tr|Q53Z07|Q53Z07_HUMAN		4.37	0		0	2	MASCOT		T
	R20180600787_RNA_PULL,3492	R.RQNVR.E ! K.RQNVR.T	672.39	0.01144	2	1	26.8	0	0.116	0|0	sp|Q13393|PLD1_HUMAN/tr|Q59EA4|Q59EA4_HUMAN ! sp|O14649|KCNK3_HUMAN/sp|Q9NPC2|KCNK9_HUMAN/tr|A0A024R9H3|A0A024R9H3_HUMAN		12	1		0	2	MASCOT		T
	R20180600787_RNA_PULL,12823	K.QDLPALEEKPR.N	1295.7	0.00141	3	1	26.78	0	0.15	0|0	sp|P34932|HSP74_HUMAN/tr|A0A087WYC1|A0A087WYC1_HUMAN/tr|A0A087WTS8|A0A087WTS8_HUMAN/tr|B4DUS3|B4DUS3_HUMAN/tr|Q7KYN0|Q7KYN0_HUMAN/tr|B4DH02|B4DH02_HUMAN/tr|B4DIZ3|B4DIZ3_HUMAN/tr|Q59GF8|Q59GF8_HUMAN/tr|B4DT47|B4DT47_HUMAN/tr|O14992|O14992_HUMAN/tr|V9HW33|V9HW33_HUMAN		4.68	0		0	2	MASCOT		T
	R20180600787_RNA_PULL,9472	R.LGLGLR.M	628.414	0.00074	2	1	26.76	0	0.11	0|0	tr|G3V4K3|G3V4K3_HUMAN/tr|B4DMB7|B4DMB7_HUMAN		9.75	0		0	2	MASCOT		T
	R20180600787_RNA_PULL,11823	R.TLSDYNIQK.E ! R.TLSDYNIQK.- ! R.TLSDYNIQK.V	1081.55	-0.00041	2	1	26.73	0	0.165	0|0	sp|P62979|RS27A_HUMAN/sp|P62987|RL40_HUMAN/sp|P0CG47|UBB_HUMAN/sp|P0CG48|UBC_HUMAN/tr|L8B4M0|L8B4M0_HUMAN/tr|L8B4Z6|L8B4Z6_HUMAN/tr|L8B4J3|L8B4J3_HUMAN/tr|L8B4R0|L8B4R0_HUMAN/tr|J3QS39|J3QS39_HUMAN/tr|Q59EM9|Q59EM9_HUMAN/tr|Q96H31|Q96H31_HUMAN/tr|M0R2S1|M0R2S1_HUMAN/tr|A8K674|A8K674_HUMAN/tr|A0A248RGE3|A0A248RGE3_HUMAN/tr|F5H265|F5H265_HUMAN/tr|F5H388|F5H388_HUMAN/tr|Q8WYN9|Q8WYN9_HUMAN/tr|Q96MH4…		5.5	0		0	2	MASCOT		T
	R20180600787_RNA_PULL,8231	R.DAPQDFHPDR.V	1197.53	-0.00179	2	1	26.67	0	0.0503	0|0	sp|P21333|FLNA_HUMAN/tr|A0A087WWY3|A0A087WWY3_HUMAN/tr|Q60FE6|Q60FE6_HUMAN/tr|Q5HY54|Q5HY54_HUMAN/tr|A6NDY9|A6NDY9_HUMAN/tr|Q60FE5|Q60FE5_HUMAN		4.41	0		0	2	MASCOT		T
	R20180600787_RNA_PULL,9722	K.AAAAELER.R	830.437	-0.00069	2	1	26.6	0	0.199	0|0	sp|Q9P2E5|CHPF2_HUMAN/tr|B3KPG6|B3KPG6_HUMAN/tr|G5E9W2|G5E9W2_HUMAN		4.53	0		0	2	MASCOT		T
	R20180600787_RNA_PULL,10264	K.ISSDLDGHPVPK.Q	1264.65	0.00107	2	1	26.57	0	0.201	0|0	sp|P29401|TKT_HUMAN/tr|E9PFF2|E9PFF2_HUMAN/tr|A0A0S2Z5C0|A0A0S2Z5C0_HUMAN/tr|Q53EM5|Q53EM5_HUMAN/tr|B4E022|B4E022_HUMAN/tr|V9HWD9|V9HWD9_HUMAN/tr|F8W888|F8W888_HUMAN		5.21	0		0	2	MASCOT		T
	R20180600787_RNA_PULL,8600	K.VSFATR.R	680.373	0.00014	2	1	26.51	0	0.141	0|0	sp|Q92804|RBP56_HUMAN/sp|P35637|FUS_HUMAN/tr|Q8TBR3|Q8TBR3_HUMAN/tr|Q13344|Q13344_HUMAN/tr|B4E312|B4E312_HUMAN/tr|Q70T18|Q70T18_HUMAN/tr|H3BPE7|H3BPE7_HUMAN/tr|Q59H57|Q59H57_HUMAN/tr|B4DR70|B4DR70_HUMAN/tr|A8K4H1|A8K4H1_HUMAN/tr|Q6IBQ5|Q6IBQ5_HUMAN/tr|A0A075B7D9|A0A075B7D9_HUMAN		9.72	0		0	2	MASCOT		T
	R20180600787_RNA_PULL,25396	R.IEEVPELPLVVEDK.V	1608.87	-0.0026	2	1	26.51	0	0.166	0|0	sp|P36578|RL4_HUMAN/tr|Q53G74|Q53G74_HUMAN/tr|B4DFI6|B4DFI6_HUMAN/tr|B4DMJ2|B4DMJ2_HUMAN/tr|Q59GY2|Q59GY2_HUMAN/tr|H3BM89|H3BM89_HUMAN		3.91	0		0	2	MASCOT		T
	R20180600787_RNA_PULL,3289	K.LCPGR.V	602.308	-0.00023	2	1	26.49	0	0.0387	0|0	tr|H7BYG8|H7BYG8_HUMAN		8.25	0		0	2	MASCOT		T
	R20180600787_RNA_PULL,9510	K.NELQRNK.G	901.485	-0.0166	2	1	26.49	0	0.35	0|0	sp|O15078|CE290_HUMAN/tr|F8VS29|F8VS29_HUMAN/tr|Q05BJ6|Q05BJ6_HUMAN/tr|A0A0A0MS86|A0A0A0MS86_HUMAN/tr|J3KNF5|J3KNF5_HUMAN/tr|S4R322|S4R322_HUMAN		8.75	1		0	2	MASCOT		T
	R20180600787_RNA_PULL,19790	K.IWDIR.T ! R.IWDIR.A ! -.IWDIR.T ! R.IWDLR.S ! K.IWDLR.Q ! R.IWDLR.D ! R.IWDLR.C ! R.IWDLR.M ! R.IWDLR.Q ! R.IWDLR.G ! K.LWDIR.Q ! K.LWDIR.K ! K.LWDIR.R ! K.LWDIR.D ! R.LWDLR.S ! R.LWDLR.T ! K.LWDLR.K ! K.LWDLR.S ! K.LWDLR.T ! K.LWDLR.A	702.393	0.0006	2	1	26.48	0	0.323	0|0	sp|Q6Q0C0|TRAF7_HUMAN/tr|B3KQY7|B3KQY7_HUMAN/tr|D3DU86|D3DU86_HUMAN ! sp|Q9BQ67|GRWD1_HUMAN/tr|B2RDP6|B2RDP6_HUMAN/tr|M0QX71|M0QX71_HUMAN/tr|Q8TCJ8|Q8TCJ8_HUMAN/tr|B4DTI1|B4DTI1_HUMAN/tr|Q8NCK5|Q8NCK5_HUMAN ! tr|A0A286SD33|A0A286SD33_HUMAN ! sp|Q9BVC4|LST8_HUMAN/tr|H3BPT1|H3BPT1_HUMAN/tr|H3BN58|H3BN58_HUMAN/tr|H3BR25|H3BR25_HUMAN/tr|A0A0A0MR05|A0A0A0MR05_HUMAN/tr|H3BSZ4|H3BSZ4_HUMAN ! sp|Q9BQ67|G…		5.84	0		0	2	MASCOT		T
	R20180600787_RNA_PULL,26099	K.GAVHDVKDVLDSVL.-	1466.78	-0.00019	2	1	26.46	0	0.161	0|0	sp|P81605|DCD_HUMAN		4.41	1		0	2	MASCOT		T
	R20180600787_RNA_PULL,21534	R.EAYPGDVFYLHSR.L	1553.74	-0.00462	2	1	26.45	0	0.142	0|0	sp|P25705|ATPA_HUMAN/tr|A0A2P9ARL3|A0A2P9ARL3_HUMAN/tr|V9HW26|V9HW26_HUMAN		5.32	0		0	2	MASCOT		T
	R20180600787_RNA_PULL,7230	R.NMLIR.T ! R.NMLIR.K ! K.NMLLR.I	646.37	-0.0002	2	1	26.43	0	0.291	0|0	sp|Q99719|SEPT5_HUMAN/sp|Q16181|SEPT7_HUMAN/tr|E7EPK1|E7EPK1_HUMAN/tr|G3V1Q4|G3V1Q4_HUMAN/tr|A4GYY8|A4GYY8_HUMAN/tr|Q3LIE9|Q3LIE9_HUMAN/tr|Q59GE1|Q59GE1_HUMAN/tr|A0A023T695|A0A023T695_HUMAN/tr|A8K3D0|A8K3D0_HUMAN/tr|B4DUD6|B4DUD6_HUMAN/tr|B4DPQ6|B4DPQ6_HUMAN/tr|Q7KYV2|Q7KYV2_HUMAN/tr|Q99648|Q99648_HUMAN/tr|C9JM82|C9JM82_HUMAN/tr|X5DNA9|X5DNA9_HUMAN/tr|B4DJ62|B4DJ62_HUMAN/tr|E7ES33|E7ES33_HUMAN/tr…		9.75	0		0	2	MASCOT		T
	R20180600787_RNA_PULL,7230	R.NMLIR.T ! R.NMLIR.K ! K.NMLLR.I	646.37	-0.0002	2	1	26.43	0	0.291	0|0	sp|Q99719|SEPT5_HUMAN/sp|Q16181|SEPT7_HUMAN/tr|E7EPK1|E7EPK1_HUMAN/tr|G3V1Q4|G3V1Q4_HUMAN/tr|A4GYY8|A4GYY8_HUMAN/tr|Q3LIE9|Q3LIE9_HUMAN/tr|Q59GE1|Q59GE1_HUMAN/tr|A0A023T695|A0A023T695_HUMAN/tr|A8K3D0|A8K3D0_HUMAN/tr|B4DUD6|B4DUD6_HUMAN/tr|B4DPQ6|B4DPQ6_HUMAN/tr|Q7KYV2|Q7KYV2_HUMAN/tr|Q99648|Q99648_HUMAN/tr|C9JM82|C9JM82_HUMAN/tr|X5DNA9|X5DNA9_HUMAN/tr|B4DJ62|B4DJ62_HUMAN/tr|E7ES33|E7ES33_HUMAN/tr…		9.75	0		0	2	MASCOT		T
	R20180600787_RNA_PULL,6028	K.LHVAVK.V	666.43	0.00015	2	1	26.42	0	0.0418	0|0	sp|Q96SI9|STRBP_HUMAN/sp|Q12906|ILF3_HUMAN/tr|F4ZW65|F4ZW65_HUMAN/tr|B4DDF3|B4DDF3_HUMAN/tr|B4DFG4|B4DFG4_HUMAN/tr|F4ZW66|F4ZW66_HUMAN/tr|A0A0S2Z5K8|A0A0S2Z5K8_HUMAN/tr|F4ZW64|F4ZW64_HUMAN/tr|A8K590|A8K590_HUMAN/tr|V9HWK4|V9HWK4_HUMAN/tr|A0A024R7C7|A0A024R7C7_HUMAN		8.76	0		0	2	MASCOT		T
	R20180600787_RNA_PULL,11495	R.LLEQGIR.V ! K.LLEQGLR.H	828.494	0.00103	2	1	26.42	0	0.166	0|0	sp|P28340|DPOD1_HUMAN/tr|Q59FA0|Q59FA0_HUMAN/tr|Q308M6|Q308M6_HUMAN/tr|M0QZR8|M0QZR8_HUMAN/tr|A0A024R4F4|A0A024R4F4_HUMAN/tr|M0R2B7|M0R2B7_HUMAN ! sp|P49327|FAS_HUMAN/tr|A0A0U1RQF0|A0A0U1RQF0_HUMAN		6	0		0	2	MASCOT		T
	R20180600787_RNA_PULL,17626	-.XLLGIK.T	657.429	-0.00056	2	1	26.4	0	0.185	0|0	tr|H0YJ74|H0YJ74_HUMAN		8.75	0		0	2	MASCOT		T
	R20180600787_RNA_PULL,7966	R.VTDALNATR.A	960.511	0.00031	2	1	26.39	0	0.273	0|0	sp|P10809|CH60_HUMAN/tr|B3GQS7|B3GQS7_HUMAN/tr|B7Z4F6|B7Z4F6_HUMAN/tr|B7Z5E7|B7Z5E7_HUMAN/tr|B7Z597|B7Z597_HUMAN/tr|A0A024R3X4|A0A024R3X4_HUMAN		5.81	0		0	2	MASCOT		T
	R20180600787_RNA_PULL,7641	R.IGGLNR.Y	629.373	-0.0004	2	1	26.36	0	0.386	0|0	tr|A0A2P9AJ20|A0A2P9AJ20_HUMAN		9.75	0		0	2	MASCOT		T
	R20180600787_RNA_PULL,14156	R.DVVQAYPEVR.I	1175.61	-0.00381	2	1	26.34	0	0.609	0|0	sp|Q08211|DHX9_HUMAN/tr|Q6PJK6|Q6PJK6_HUMAN/tr|Q58F26|Q58F26_HUMAN		4.37	0		0	2	MASCOT		T
	R20180600787_RNA_PULL,25855	K.LSLEEFIR.G	1006.56	-0.00172	2	1	26.32	0	0.163	0|0	sp|P61601|NCALD_HUMAN/sp|P84074|HPCA_HUMAN/sp|P37235|HPCL1_HUMAN/tr|O75544|O75544_HUMAN/tr|Q6FGY1|Q6FGY1_HUMAN/tr|B2RB70|B2RB70_HUMAN/tr|Q5U068|Q5U068_HUMAN		4.53	0		0	2	MASCOT		T
	R20180600787_RNA_PULL,16398	K.IFVGGIK.E ! K.LFVGGIK.E ! K.LFVGGLK.G	733.461	-0.00063	2	1	26.29	0	0.132	0|0	sp|P09651|ROA1_HUMAN/sp|P51991|ROA3_HUMAN/sp|Q32P51|RA1L2_HUMAN/tr|A0A024QZ98|A0A024QZ98_HUMAN/tr|Q0VAC0|Q0VAC0_HUMAN/tr|Q6IPF2|Q6IPF2_HUMAN/tr|F8VZ49|F8VZ49_HUMAN/tr|Q9BSM5|Q9BSM5_HUMAN/tr|A0A024RAZ7|A0A024RAZ7_HUMAN/tr|A0A024RC46|A0A024RC46_HUMAN/tr|B4DDB6|B4DDB6_HUMAN/tr|F8VTQ5|F8VTQ5_HUMAN/tr|F8W6I7|F8W6I7_HUMAN/tr|F8VYN5|F8VYN5_HUMAN/tr|A0A024RB53|A0A024RB53_HUMAN/tr|B4E3E6|B4E3E6_HUMAN ! sp…		8.75	0		0	2	MASCOT		T
	R20180600787_RNA_PULL,16398	K.IFVGGIK.E ! K.LFVGGIK.E ! K.LFVGGLK.G	733.461	-0.00063	2	1	26.29	0	0.132	0|0	sp|P09651|ROA1_HUMAN/sp|P51991|ROA3_HUMAN/sp|Q32P51|RA1L2_HUMAN/tr|A0A024QZ98|A0A024QZ98_HUMAN/tr|Q0VAC0|Q0VAC0_HUMAN/tr|Q6IPF2|Q6IPF2_HUMAN/tr|F8VZ49|F8VZ49_HUMAN/tr|Q9BSM5|Q9BSM5_HUMAN/tr|A0A024RAZ7|A0A024RAZ7_HUMAN/tr|A0A024RC46|A0A024RC46_HUMAN/tr|B4DDB6|B4DDB6_HUMAN/tr|F8VTQ5|F8VTQ5_HUMAN/tr|F8W6I7|F8W6I7_HUMAN/tr|F8VYN5|F8VYN5_HUMAN/tr|A0A024RB53|A0A024RB53_HUMAN/tr|B4E3E6|B4E3E6_HUMAN ! sp…		8.75	0		0	2	MASCOT		T
	R20180600787_RNA_PULL,16398	K.IFVGGIK.E ! K.LFVGGIK.E ! K.LFVGGLK.G	733.461	-0.00063	2	1	26.29	0	0.132	0|0	sp|P09651|ROA1_HUMAN/sp|P51991|ROA3_HUMAN/sp|Q32P51|RA1L2_HUMAN/tr|A0A024QZ98|A0A024QZ98_HUMAN/tr|Q0VAC0|Q0VAC0_HUMAN/tr|Q6IPF2|Q6IPF2_HUMAN/tr|F8VZ49|F8VZ49_HUMAN/tr|Q9BSM5|Q9BSM5_HUMAN/tr|A0A024RAZ7|A0A024RAZ7_HUMAN/tr|A0A024RC46|A0A024RC46_HUMAN/tr|B4DDB6|B4DDB6_HUMAN/tr|F8VTQ5|F8VTQ5_HUMAN/tr|F8W6I7|F8W6I7_HUMAN/tr|F8VYN5|F8VYN5_HUMAN/tr|A0A024RB53|A0A024RB53_HUMAN/tr|B4E3E6|B4E3E6_HUMAN ! sp…		8.75	0		0	2	MASCOT		T
	R20180600787_RNA_PULL,3757	R.RSVTPAAKR.H	985.59	-0.01303	3	1	26.29	0	0.29	0|0	sp|Q8TD94|KLF14_HUMAN		12.01	2		0	2	MASCOT		T
	R20180600787_RNA_PULL,7203	K.TKLPR.L	614.398	-0.00052	2	1	26.29	0	0.2	0|0	sp|Q5BKX6|S45A4_HUMAN/tr|E7EV90|E7EV90_HUMAN/tr|B2RXG1|B2RXG1_HUMAN		11	1		0	2	MASCOT		T
	R20180600787_RNA_PULL,20969	K.ERIAEPNKLTVR.V	1425.82	0.01025	3	1	26.27	0	0.116	0|0	sp|P78539|SRPX_HUMAN/tr|V9HW11|V9HW11_HUMAN		8.85	2		0	2	MASCOT		T
	R20180600787_RNA_PULL,22197	R.QIFHPEQLITGK.E ! R.QLFHPEQLITGK.E	1410.77	-0.0004	3	1	26.23	0	0.13	0|0	sp|Q9H853|TBA4B_HUMAN ! sp|P68363|TBA1B_HUMAN/sp|Q13748|TBA3C_HUMAN/sp|Q71U36|TBA1A_HUMAN/sp|P68366|TBA4A_HUMAN/sp|Q9NY65|TBA8_HUMAN/sp|Q9BQE3|TBA1C_HUMAN/sp|Q6PEY2|TBA3E_HUMAN/tr|F5H5D3|F5H5D3_HUMAN/tr|F8VWV9|F8VWV9_HUMAN/tr|Q53GA7|Q53GA7_HUMAN/tr|C9JEV8|C9JEV8_HUMAN/tr|F8VVB9|F8VVB9_HUMAN/tr|C9JDL2|C9JDL2_HUMAN/tr|F8VRZ4|F8VRZ4_HUMAN/tr|B3KT06|B3KT06_HUMAN/tr|B7Z1K5|B7Z1K5_HUMAN/tr|F8VX09|F8VX0…		6.75	0		0	2	MASCOT		T
	R20180600787_RNA_PULL,22197	R.QIFHPEQLITGK.E ! R.QLFHPEQLITGK.E	1410.77	-0.0004	3	1	26.23	0	0.13	0|0	sp|Q9H853|TBA4B_HUMAN ! sp|P68363|TBA1B_HUMAN/sp|Q13748|TBA3C_HUMAN/sp|Q71U36|TBA1A_HUMAN/sp|P68366|TBA4A_HUMAN/sp|Q9NY65|TBA8_HUMAN/sp|Q9BQE3|TBA1C_HUMAN/sp|Q6PEY2|TBA3E_HUMAN/tr|F5H5D3|F5H5D3_HUMAN/tr|F8VWV9|F8VWV9_HUMAN/tr|Q53GA7|Q53GA7_HUMAN/tr|C9JEV8|C9JEV8_HUMAN/tr|F8VVB9|F8VVB9_HUMAN/tr|C9JDL2|C9JDL2_HUMAN/tr|F8VRZ4|F8VRZ4_HUMAN/tr|B3KT06|B3KT06_HUMAN/tr|B7Z1K5|B7Z1K5_HUMAN/tr|F8VX09|F8VX0…		6.75	0		0	2	MASCOT		T
	R20180600787_RNA_PULL,23395	R.EILETLIK.G	958.582	-0.00023	2	1	26.2	0	0.136	0|0	sp|Q06210|GFPT1_HUMAN		4.53	0		0	2	MASCOT		T
	R20180600787_RNA_PULL,14431	K.FAYLGR.L	726.393	0.0006	2	1	26.19	0	0.0667	0|0	sp|P40429|RL13A_HUMAN/tr|Q0VGL3|Q0VGL3_HUMAN/tr|M0QYS1|M0QYS1_HUMAN/tr|Q53H34|Q53H34_HUMAN/tr|Q9BSQ6|Q9BSQ6_HUMAN/tr|Q5QTS3|Q5QTS3_HUMAN/tr|Q8J015|Q8J015_HUMAN		8.75	0		0	2	MASCOT		T
	R20180600787_RNA_PULL,25441	K.VLLENLLR.N	969.609	0.00039	2	1	26.18	0	0.142	0|0	tr|A0A2P9AKA5|A0A2P9AKA5_HUMAN		5.97	0		0	2	MASCOT		T
	R20180600787_RNA_PULL,3546	K.NNQITNNQR.I	1101.54	-0.00039	2	1	26.17	0	0.433	0|0	sp|P00558|PGK1_HUMAN/tr|B4DHB3|B4DHB3_HUMAN/tr|V9HWF4|V9HWF4_HUMAN		9.75	0		0	2	MASCOT		T
	R20180600787_RNA_PULL,22595	K.AILFVPR.R ! R.ALLFVPR.R	815.514	0.00023	2	1	26.16	0	0.141	0|0	sp|Q9NQH7|XPP3_HUMAN ! sp|P07900|HS90A_HUMAN/tr|O75322|O75322_HUMAN/tr|Q96HX7|Q96HX7_HUMAN/tr|Q8TBA7|Q8TBA7_HUMAN/tr|Q2VPJ6|Q2VPJ6_HUMAN/tr|Q86U12|Q86U12_HUMAN/tr|K9JA46|K9JA46_HUMAN		9.8	0		0	2	MASCOT		T
	R20180600787_RNA_PULL,13315	K.LTTM*QALAEKK.M	1249.68	0.00064	2	1	26.16	0	0.166	0|0	sp|Q86XR8|CEP57_HUMAN/tr|F5H1B0|F5H1B0_HUMAN/tr|F5GYW0|F5GYW0_HUMAN/tr|A0A024R3B1|A0A024R3B1_HUMAN/tr|H0YGT4|H0YGT4_HUMAN/tr|A0A024R3A1|A0A024R3A1_HUMAN/tr|A0A024R3D1|A0A024R3D1_HUMAN/tr|H0YFT8|H0YFT8_HUMAN		8.59	1	15.994919 Oxidation (M)	0	2	MASCOT		T
	R20180600787_RNA_PULL,18642	K.VQPYLDDFQK.K	1252.62	0.00087	2	1	26.14	0	0.166	0|0	sp|P02647|APOA1_HUMAN/tr|F8W696|F8W696_HUMAN/tr|A0A024R3E3|A0A024R3E3_HUMAN		4.21	0		0	2	MASCOT		T
	R20180600787_RNA_PULL,14346	K.TTDGYLLR.L	938.494	0.00045	2	1	26.14	0	0.147	0|0	sp|P61247|RS3A_HUMAN/tr|H0Y9Y4|H0Y9Y4_HUMAN/tr|Q6NXR8|Q6NXR8_HUMAN/tr|B7Z3M5|B7Z3M5_HUMAN/tr|D6RG13|D6RG13_HUMAN/tr|D6RED7|D6RED7_HUMAN/tr|D6RAS7|D6RAS7_HUMAN/tr|D6RB09|D6RB09_HUMAN/tr|H0Y8L7|H0Y8L7_HUMAN/tr|E9PFI5|E9PFI5_HUMAN/tr|A8K4W0|A8K4W0_HUMAN/tr|D6RAT0|D6RAT0_HUMAN/tr|D6R9B6|D6R9B6_HUMAN		5.5	0		0	2	MASCOT		T
	R20180600787_RNA_PULL,13544	R.ELLPVK.K	698.445	-0.00144	2	1	26.12	0	0.0371	0|0	sp|Q08211|DHX9_HUMAN/tr|Q6PJK6|Q6PJK6_HUMAN/tr|Q58F26|Q58F26_HUMAN		6.1	0		0	2	MASCOT		T
	R20180600787_RNA_PULL,6360	M.LKEGVR.L	701.43	0.01191	2	1	26.12	0	0.434	0|0	tr|F5H0E9|F5H0E9_HUMAN		8.75	1		0	2	MASCOT		T
	R20180600787_RNA_PULL,5903	R.VGSTSENITQK.V	1163.59	-0.00287	2	1	26.1	0	0.507	0|0	sp|O00571|DDX3X_HUMAN/sp|O15523|DDX3Y_HUMAN/tr|Q59GX6|Q59GX6_HUMAN/tr|Q5S4N1|Q5S4N1_HUMAN/tr|B4E132|B4E132_HUMAN/tr|A0A024R9A4|A0A024R9A4_HUMAN/tr|A0A0D9SG12|A0A0D9SG12_HUMAN/tr|A0A0D9SF53|A0A0D9SF53_HUMAN/tr|A0A0D9SFB3|A0A0D9SFB3_HUMAN/tr|B5BTY4|B5BTY4_HUMAN		5.97	0		0	2	MASCOT		T
HNRNPM	R20180600787_RNA_PULL,4420	R.TTPLEK.N	688.388	-0.00035	2	1	26.09	0	0.293	0|0	sp|P06744|G6PI_HUMAN/tr|A0A1W6AYU6|A0A1W6AYU6_HUMAN/tr|B4DE36|B4DE36_HUMAN/tr|A0A0A0MTS2|A0A0A0MTS2_HUMAN/tr|K7EQ48|K7EQ48_HUMAN		5.66	0		0	2	MASCOT		T
	R20180600787_RNA_PULL,20598	K.LIDGEYK.D	837.435	-0.01608	2	1	26.08	0	0.437	0|0	sp|Q86UX2|ITIH5_HUMAN/tr|C9J2H1|C9J2H1_HUMAN/tr|A0A096LP62|A0A096LP62_HUMAN		4.37	0		0	2	MASCOT		T
	R20180600787_RNA_PULL,18280	K.LFEIQR.V	805.457	-0.00028	2	1	26.06	0	1.67	0|0	sp|Q8IV36|HID1_HUMAN/tr|B4E226|B4E226_HUMAN/tr|Q8NC03|Q8NC03_HUMAN		6	0		0	2	MASCOT		T
	R20180600787_RNA_PULL,27177	K.VNLLSVLEAAK.M	1156.69	-0.00203	2	1	26.05	0	0.114	0|0	sp|Q9BRX8|F213A_HUMAN		5.97	0		0	2	MASCOT		T
	R20180600787_RNA_PULL,6352	R.KLLEGEESR.I ! R.KLLEGEESR.L ! R.KLLEGEESR.-	1060.56	-0.00019	2	1	26.01	0	0.264	0|0	sp|P08670|VIME_HUMAN/sp|P41219|PERI_HUMAN/sp|P17661|DESM_HUMAN/tr|Q53HU8|Q53HU8_HUMAN/tr|B0YJC4|B0YJC4_HUMAN/tr|Q45VM7|Q45VM7_HUMAN/tr|Q45VM6|Q45VM6_HUMAN/tr|B3KWQ6|B3KWQ6_HUMAN/tr|A5Z217|A5Z217_HUMAN/tr|H7C5W5|H7C5W5_HUMAN/tr|Q53SB5|Q53SB5_HUMAN/tr|V9HWE1|V9HWE1_HUMAN/tr|L7RDA5|L7RDA5_HUMAN/tr|B3KRK8|B3KRK8_HUMAN/tr|Q45VM8|Q45VM8_HUMAN ! sp|P08729|K2C7_HUMAN/sp|P05787|K2C8_HUMAN/tr|Q7L4M3|Q7L4M3…		4.79	1		0	2	MASCOT		T
	R20180600787_RNA_PULL,12125	K.FVDLR.F	649.367	0.00166	2	1	26	0	0.409	0|0	tr|A0A2P9AVT2|A0A2P9AVT2_HUMAN		5.84	0		0	2	MASCOT		T
	R20180600787_RNA_PULL,17962	K.NSLESYAFNM*K.A	1319.59	-0.00371	2	1	25.99	0	0.0848	0|0	sp|P11142|HSP7C_HUMAN/tr|Q9NZ87|Q9NZ87_HUMAN/tr|B4E1Q1|B4E1Q1_HUMAN/tr|Q96IS6|Q96IS6_HUMAN/tr|Q96BE0|Q96BE0_HUMAN/tr|Q96H53|Q96H53_HUMAN/tr|B3KTV0|B3KTV0_HUMAN/tr|E9PS65|E9PS65_HUMAN/tr|E9PM13|E9PM13_HUMAN/tr|E9PKE3|E9PKE3_HUMAN/tr|Q9NWW3|Q9NWW3_HUMAN/tr|Q53GZ6|Q53GZ6_HUMAN/tr|E9PNE6|E9PNE6_HUMAN/tr|V9HW22|V9HW22_HUMAN/tr|A8K7Q2|A8K7Q2_HUMAN		6	0	15.994919 Oxidation (M)	0	2	MASCOT		T
	R20180600787_RNA_PULL,6846	K.QDIDK.Q ! K.QDLDK.L	618.309	-0.00118	1	1	25.98	0	0.762	0|0	sp|Q99719|SEPT5_HUMAN/tr|X5DQL7|X5DQL7_HUMAN/tr|E7EX32|E7EX32_HUMAN/tr|E7EQM7|E7EQM7_HUMAN/tr|X5DNA9|X5DNA9_HUMAN ! sp|O95171|SCEL_HUMAN		4.21	0		0	2	MASCOT		T
	R20180600787_RNA_PULL,6846	K.QDIDK.Q ! K.QDLDK.L	618.309	-0.00118	1	1	25.98	0	0.762	0|0	sp|Q99719|SEPT5_HUMAN/tr|X5DQL7|X5DQL7_HUMAN/tr|E7EX32|E7EX32_HUMAN/tr|E7EQM7|E7EQM7_HUMAN/tr|X5DNA9|X5DNA9_HUMAN ! sp|O95171|SCEL_HUMAN		4.21	0		0	2	MASCOT		T
	R20180600787_RNA_PULL,8245	R.IDKPILK.A	826.54	-0.00104	2	1	25.97	0	0.0386	0|0	sp|P62917|RL8_HUMAN/tr|E9PKU4|E9PKU4_HUMAN/tr|E9PKZ0|E9PKZ0_HUMAN/tr|E9PP36|E9PP36_HUMAN		8.59	0		0	2	MASCOT		T
	R20180600787_RNA_PULL,8434	K.IIVDR.E ! K.ILVDR.Q ! K.ILVDR.L ! K.ILVDR.- ! R.LLVDR.F	615.382	0.0003	2	1	25.96	0	0.338	0|0	tr|A0A2P9AA55|A0A2P9AA55_HUMAN ! sp|Q4G0J3|LARP7_HUMAN/tr|A0A024RDH5|A0A024RDH5_HUMAN ! sp|Q9UBX8|B4GT6_HUMAN/tr|B2RBX9|B2RBX9_HUMAN/tr|Q8WZ95|Q8WZ95_HUMAN/tr|G3XA83|G3XA83_HUMAN/tr|Q6NT00|Q6NT00_HUMAN ! tr|H0YA82|H0YA82_HUMAN ! sp|Q8IU68|TMC8_HUMAN/tr|B3KXZ8|B3KXZ8_HUMAN/tr|A0A024R8N8|A0A024R8N8_HUMAN/tr|A5D8Y4|A5D8Y4_HUMAN		5.84	0		0	2	MASCOT		T
	R20180600787_RNA_PULL,18668	K.LLLSSETPIEGK.N	1286.72	0.0015	2	1	25.94	0	0.23	0|0	sp|Q9HDC9|APMAP_HUMAN/tr|H0Y512|H0Y512_HUMAN		4.53	0		0	2	MASCOT		T
	R20180600787_RNA_PULL,6055	R.AEFAER.S ! R.AEFAER.T	722.347	-0.00025	1	1	25.93	0	0.433	0|0	sp|P07951|TPM2_HUMAN/sp|P09493|TPM1_HUMAN/sp|P06753|TPM3_HUMAN/tr|U3KQK2|U3KQK2_HUMAN/tr|V9HW25|V9HW25_HUMAN/tr|A0A087WWU8|A0A087WWU8_HUMAN/tr|Q5VU61|Q5VU61_HUMAN/tr|J3KN67|J3KN67_HUMAN/tr|Q5TCU3|Q5TCU3_HUMAN/tr|B4DWT5|B4DWT5_HUMAN/tr|Q1ZYL5|Q1ZYL5_HUMAN/tr|F5H7S3|F5H7S3_HUMAN/tr|H0YK48|H0YK48_HUMAN/tr|H0YNC7|H0YNC7_HUMAN/tr|D9YZV7|D9YZV7_HUMAN/tr|Q15657|Q15657_HUMAN/tr|V9HVX8|V9HVX8_HUMAN/tr|Q8N…		4.53	0		0	2	MASCOT		T
	R20180600787_RNA_PULL,25867	R.ILEAAEFIK.F	1033.59	6e-05	2	1	25.93	0	0.144	0|0	sp|Q6EKJ0|GTD2B_HUMAN/sp|Q86UP8|GTD2A_HUMAN/tr|A0A0A0MSY2|A0A0A0MSY2_HUMAN/tr|A0A087WW90|A0A087WW90_HUMAN/tr|A0A0D9SF80|A0A0D9SF80_HUMAN		4.53	0		0	2	MASCOT		T
	R20180600787_RNA_PULL,10316	K.LSSDEGIDVIK.R	1175.62	-0.01172	2	1	25.9	0	0.781	0|0	tr|A0A2P9ANA1|A0A2P9ANA1_HUMAN		4.03	0		0	2	MASCOT		T
	R20180600787_RNA_PULL,10154	R.KLILDSAR.A	915.562	0.00068	2	1	25.86	0	0.182	0|0	sp|P29401|TKT_HUMAN/tr|Q53EM5|Q53EM5_HUMAN/tr|B3KPZ8|B3KPZ8_HUMAN/tr|B4DVU1|B4DVU1_HUMAN/tr|B4E022|B4E022_HUMAN/tr|B3KSI4|B3KSI4_HUMAN/tr|A0A0K0K1H9|A0A0K0K1H9_HUMAN/tr|A0A0B4J1R6|A0A0B4J1R6_HUMAN/tr|V9HWD9|V9HWD9_HUMAN		8.75	1		0	2	MASCOT		T
	R20180600787_RNA_PULL,6281	R.RDAVR.R ! R.RDAVR.K ! K.RDAVR.L	616.353	0.0112	2	1	25.85	0	0.336	0|0	sp|Q7Z4Q2|HEAT3_HUMAN ! tr|B4DJM3|B4DJM3_HUMAN ! tr|A0A2P9AGB4|A0A2P9AGB4_HUMAN		9.6	1		0	2	MASCOT		T
	R20180600787_RNA_PULL,7161	R.AFGVTR.S	650.362	-0.00164	2	1	25.83	0	0.285	0|0	sp|Q9Y253|POLH_HUMAN/tr|B3KN75|B3KN75_HUMAN/tr|A0A024RD62|A0A024RD62_HUMAN		9.8	0		0	2	MASCOT		T
	R20180600787_RNA_PULL,6268	K.M*TDAK.S	581.26	0.00373	1	1	25.82	0	0.181	0|0	tr|A0A2P9ASX7|A0A2P9ASX7_HUMAN		5.59	0	15.994919 Oxidation (M)	0	2	MASCOT		T
	R20180600787_RNA_PULL,11489	K.IPVVVR.L	682.461	0.0007	2	1	25.79	0	0.00554	0|0	sp|Q9P2R7|SUCB1_HUMAN/tr|A0A0U1RQL1|A0A0U1RQL1_HUMAN/tr|B7Z9S6|B7Z9S6_HUMAN/tr|B4DRV2|B4DRV2_HUMAN/tr|A0A0S2Z511|A0A0S2Z511_HUMAN/tr|Q7Z503|Q7Z503_HUMAN/tr|E5KS60|E5KS60_HUMAN/tr|E5KS55|E5KS55_HUMAN/tr|B7ZAF6|B7ZAF6_HUMAN/tr|Q9Y4T0|Q9Y4T0_HUMAN/tr|Q6N0B1|Q6N0B1_HUMAN/tr|B4DY87|B4DY87_HUMAN		9.75	0		0	2	MASCOT		T
	R20180600787_RNA_PULL,13093	R.YYPTEDVPR.K	1139.54	-0.00317	2	1	25.72	0	0.365	0|0	sp|Q02878|RL6_HUMAN/tr|Q9HBB3|Q9HBB3_HUMAN/tr|U3KQR5|U3KQR5_HUMAN/tr|Q8TBK5|Q8TBK5_HUMAN/tr|F8VZ45|F8VZ45_HUMAN/tr|Q8N5Z7|Q8N5Z7_HUMAN/tr|B2R4K7|B2R4K7_HUMAN/tr|F8VR69|F8VR69_HUMAN/tr|A0A024RBK3|A0A024RBK3_HUMAN		4.37	0		0	2	MASCOT		T
	R20180600787_RNA_PULL,4008	R.KSSLAR.G	661.399	-0.011	2	1	25.69	0	0.415	0|0	tr|F8WBA6|F8WBA6_HUMAN		11	1		0	2	MASCOT		T
	R20180600787_RNA_PULL,14714	K.QHGIPIPVTPK.N ! -.QHGIPIPVTPK.N	1186.69	-0.00158	3	1	25.65	0	0.303	0|0	sp|P00966|ASSY_HUMAN/tr|Q5T6L5|Q5T6L5_HUMAN/tr|A0A0S2Z3B6|A0A0S2Z3B6_HUMAN/tr|Q5T6L4|Q5T6L4_HUMAN/tr|Q5T6L6|Q5T6L6_HUMAN/tr|A8KAP9|A8KAP9_HUMAN ! tr|Q8NFZ7|Q8NFZ7_HUMAN		8.76	0		0	2	MASCOT		T
	R20180600787_RNA_PULL,4130	R.LPEESR.R	730.373	2e-05	2	1	25.65	0	0.141	0|0	sp|Q92622|RUBIC_HUMAN/tr|E9PEM3|E9PEM3_HUMAN		4.53	0		0	2	MASCOT		T
	R20180600787_RNA_PULL,28086	R.SFLLDLLNATGK.D	1291.73	-0.00289	2	1	25.64	0	0.154	0|0	sp|O00571|DDX3X_HUMAN/tr|Q59GX6|Q59GX6_HUMAN/tr|Q5S4N1|Q5S4N1_HUMAN/tr|A0A0D9SG12|A0A0D9SG12_HUMAN/tr|A0A0D9SF53|A0A0D9SF53_HUMAN/tr|A0A0D9SFB3|A0A0D9SFB3_HUMAN/tr|B5BTY4|B5BTY4_HUMAN		5.55	0		0	2	MASCOT		T
	R20180600787_RNA_PULL,6302	R.LLSSGPR.G	729.425	-0.00011	2	1	25.64	0	0.469	0|0	tr|A0A2P9ATL1|A0A2P9ATL1_HUMAN		9.75	0		0	2	MASCOT		T
	R20180600787_RNA_PULL,27891	K.NSISVLLR.E	901.547	0.0028	2	1	25.64	0	0.238	0|0	sp|Q8IYW4|ENTD1_HUMAN/tr|Q8NA53|Q8NA53_HUMAN		9.75	0		0	2	MASCOT		T
	R20180600787_RNA_PULL,19742	K.VLLSALER.L	900.551	0.00034	2	1	25.62	0	0.204	0|0	sp|P11586|C1TC_HUMAN/tr|A0A024R652|A0A024R652_HUMAN/tr|F5H2F4|F5H2F4_HUMAN/tr|B7Z809|B7Z809_HUMAN		5.97	0		0	2	MASCOT		T
	R20180600787_RNA_PULL,13302	R.LIFAGK.Q	648.408	-0.00011	2	1	25.58	0	0.0974	0|0	sp|P62979|RS27A_HUMAN/sp|P62987|RL40_HUMAN/sp|P0CG47|UBB_HUMAN/sp|P0CG48|UBC_HUMAN/tr|L8B4M0|L8B4M0_HUMAN/tr|L8B4Z6|L8B4Z6_HUMAN/tr|L8B4J3|L8B4J3_HUMAN/tr|L8B4R0|L8B4R0_HUMAN/tr|J3QS39|J3QS39_HUMAN/tr|Q59EM9|Q59EM9_HUMAN/tr|Q96H31|Q96H31_HUMAN/tr|M0R2S1|M0R2S1_HUMAN/tr|M0R1V7|M0R1V7_HUMAN/tr|F5GZ39|F5GZ39_HUMAN/tr|A8K674|A8K674_HUMAN/tr|A0A248RGE3|A0A248RGE3_HUMAN/tr|F5H265|F5H265_HUMAN/tr|F5H388…		8.75	0		0	2	MASCOT		T
	R20180600787_RNA_PULL,19155	-.MSAEPLK.T	775.402	-0.00068	1	1	25.54	0	0.45	0|0	tr|A0A2P9ACL6|A0A2P9ACL6_HUMAN		5.75	0		0	2	MASCOT		T
	R20180600787_RNA_PULL,9102	K.LTQEEIK.M	860.472	-0.01084	2	1	25.53	0	0.32	0|0	sp|Q6ZQQ6|WDR87_HUMAN/tr|E7ESW6|E7ESW6_HUMAN		4.53	0		0	2	MASCOT		T
	R20180600787_RNA_PULL,5179	R.RPDGSVIR.F	899.506	9e-05	2	1	25.52	0	0.142	0|0	tr|A0A2P9AVL7|A0A2P9AVL7_HUMAN		9.6	0		0	2	MASCOT		T
	R20180600787_RNA_PULL,7660	K.SLLNTK.H	675.404	-0.00018	2	1	25.5	0	0.337	0|0	sp|Q96SR6|ZN382_HUMAN/tr|K7EK67|K7EK67_HUMAN/tr|C9JME7|C9JME7_HUMAN		8.47	0		0	2	MASCOT		T
	R20180600787_RNA_PULL,4477	K.DGVTVAK.S ! K.DGVTVAK.E	689.383	0.00088	2	1	25.48	0	0.515	0|0	sp|P10809|CH60_HUMAN/tr|C9JCQ4|C9JCQ4_HUMAN/tr|B3GQS7|B3GQS7_HUMAN/tr|B7Z4F6|B7Z4F6_HUMAN/tr|Q53SE2|Q53SE2_HUMAN/tr|A0A0S2Z415|A0A0S2Z415_HUMAN/tr|C9JL25|C9JL25_HUMAN/tr|B7Z5E7|B7Z5E7_HUMAN/tr|B7Z597|B7Z597_HUMAN/tr|E7EXB4|E7EXB4_HUMAN/tr|C9JL19|C9JL19_HUMAN/tr|E7ESH4|E7ESH4_HUMAN/tr|A0A024R3X4|A0A024R3X4_HUMAN ! tr|A0A2P9AGW9|A0A2P9AGW9_HUMAN/tr|A0A2P9ASV5|A0A2P9ASV5_HUMAN		5.84	0		0	2	MASCOT		T
	R20180600787_RNA_PULL,4477	K.DGVTVAK.S ! K.DGVTVAK.E	689.383	0.00088	2	1	25.48	0	0.515	0|0	sp|P10809|CH60_HUMAN/tr|C9JCQ4|C9JCQ4_HUMAN/tr|B3GQS7|B3GQS7_HUMAN/tr|B7Z4F6|B7Z4F6_HUMAN/tr|Q53SE2|Q53SE2_HUMAN/tr|A0A0S2Z415|A0A0S2Z415_HUMAN/tr|C9JL25|C9JL25_HUMAN/tr|B7Z5E7|B7Z5E7_HUMAN/tr|B7Z597|B7Z597_HUMAN/tr|E7EXB4|E7EXB4_HUMAN/tr|C9JL19|C9JL19_HUMAN/tr|E7ESH4|E7ESH4_HUMAN/tr|A0A024R3X4|A0A024R3X4_HUMAN ! tr|A0A2P9AGW9|A0A2P9AGW9_HUMAN/tr|A0A2P9ASV5|A0A2P9ASV5_HUMAN		5.84	0		0	2	MASCOT		T
	R20180600787_RNA_PULL,13355	K.GITLSVRP.-	842.509	-0.0016	2	1	25.48	0	0.154	0|0	tr|A0N4V7|A0N4V7_HUMAN/tr|A0A075B6Z2|A0A075B6Z2_HUMAN		9.75	0		0	2	MASCOT		T
	R20180600787_RNA_PULL,14371	K.DFLSK.F ! R.DFLSK.Q ! R.DFLSK.Y	609.324	-0.00025	1	1	25.48	0	0.781	0|0	sp|P56556|NDUA6_HUMAN/tr|A0A0C4DGS0|A0A0C4DGS0_HUMAN/tr|R4GN43|R4GN43_HUMAN ! sp|Q7Z5M8|AB12B_HUMAN ! tr|A0A2P9A9J1|A0A2P9A9J1_HUMAN		5.84	0		0	2	MASCOT		T
	R20180600787_RNA_PULL,5983	K.LLETGK.E	660.393	-0.01059	2	1	25.48	0	0.214	0|0	tr|A0A2P9AL19|A0A2P9AL19_HUMAN		6	0		0	2	MASCOT		T
	R20180600787_RNA_PULL,6922	K.AEFVR.A	621.335	0.00015	2	1	25.47	0	0.496	0|0	sp|O75339|CILP1_HUMAN		6.05	0		0	2	MASCOT		T
	R20180600787_RNA_PULL,4730	K.NGEEIR.H	717.353	-0.00742	2	1	25.47	0	0.392	0|0	sp|Q68CQ4|DIEXF_HUMAN/tr|A8K0P8|A8K0P8_HUMAN		4.53	0		0	2	MASCOT		T
	R20180600787_RNA_PULL,10376	R.AIFGEK.A	664.366	-0.00076	1	1	25.45	0	0.253	0|0	tr|A0A2P9ASR8|A0A2P9ASR8_HUMAN		6.05	0		0	2	MASCOT		T
核苷二磷酸激酶	R20180600787_RNA_PULL,12116	K.GLSEDTTEETLK.E	1322.63	-0.00156	2	1	25.44	0	0.298	0|0	sp|P19338|NUCL_HUMAN/tr|H7BY16|H7BY16_HUMAN/tr|B3KTP9|B3KTP9_HUMAN/tr|Q9BQ02|Q9BQ02_HUMAN/tr|Q6ZS99|Q6ZS99_HUMAN/tr|A0A024R4A0|A0A024R4A0_HUMAN/tr|B3KM80|B3KM80_HUMAN		4	0		0	2	MASCOT		T
	R20180600787_RNA_PULL,9830	R.DSLVTLK.R	775.456	-0.01073	2	1	25.44	0	1.24	0|0	sp|Q15811|ITSN1_HUMAN/tr|F8W7U0|F8W7U0_HUMAN/tr|Q14BD4|Q14BD4_HUMAN/tr|D6PAV9|D6PAV9_HUMAN/tr|A7XZY7|A7XZY7_HUMAN/tr|Q6GMY7|Q6GMY7_HUMAN/tr|Q2LAE2|Q2LAE2_HUMAN/tr|A8CTZ0|A8CTZ0_HUMAN/tr|Q7Z328|Q7Z328_HUMAN/tr|Q0PW96|Q0PW96_HUMAN/tr|Q6PD56|Q6PD56_HUMAN		5.84	0		0	2	MASCOT		T
	R20180600787_RNA_PULL,11672	R.IYEALR.D	764.43	-0.00046	2	1	25.43	0	0.213	0|0	tr|A0A2P9ABG1|A0A2P9ABG1_HUMAN		6	0		0	2	MASCOT		T
	R20180600787_RNA_PULL,28206	K.EGGLGPLNIPLLADVTR.R	1734.97	-0.00035	2	1	25.4	0	0.119	0|0	sp|P32119|PRDX2_HUMAN/tr|B4DF70|B4DF70_HUMAN/tr|V9HW12|V9HW12_HUMAN/tr|A6NIW5|A6NIW5_HUMAN		4.37	0		0	2	MASCOT		T
	R20180600787_RNA_PULL,16427	R.QTVSWAVTPK.S	1116.6	-9e-05	2	1	25.39	0	0.306	0|0	sp|P01023|A2MG_HUMAN		8.75	0		0	2	MASCOT		T
	R20180600787_RNA_PULL,23214	K.VELFFK.D	782.445	0.00078	2	1	25.39	0	0.115	0|0	sp|P22234|PUR6_HUMAN/tr|B4DGX3|B4DGX3_HUMAN/tr|E9PBS1|E9PBS1_HUMAN/tr|A0A024RD93|A0A024RD93_HUMAN/tr|D6RF62|D6RF62_HUMAN		5.97	0		0	2	MASCOT		T
	R20180600787_RNA_PULL,7957	R.WGYSSTAITR.Q	1141.56	0.02242	2	1	25.35	0	0.153	0|0	sp|P10253|LYAG_HUMAN/tr|B7Z5V6|B7Z5V6_HUMAN/tr|A0A024R8Q1|A0A024R8Q1_HUMAN		8.75	0		0	2	MASCOT		T
甘油醛3磷酸脱氢酶	R20180600787_RNA_PULL,9081	R.YLAEVAAGDDKK.G ! R.YLAEVAAGDDKK.V	1279.65	0.00107	2	1	25.31	0	0.251	0|0	sp|P63104|1433Z_HUMAN/tr|H0YB80|H0YB80_HUMAN/tr|B0AZS6|B0AZS6_HUMAN/tr|B7Z2E6|B7Z2E6_HUMAN/tr|D0PNI1|D0PNI1_HUMAN ! tr|E7EX29|E7EX29_HUMAN		4.56	1		0	2	MASCOT		T
	R20180600787_RNA_PULL,13712	R.ALTLIR.Q ! R.ALTLLR.D ! R.ALTLLR.F ! -.ALTLLR.S	686.456	-0.00021	2	1	25.29	0	0.112	0|0	tr|A0A2P9AFS9|A0A2P9AFS9_HUMAN ! sp|P33076|C2TA_HUMAN/tr|A0A0B4J1S1|A0A0B4J1S1_HUMAN/tr|Q66X48|Q66X48_HUMAN/tr|A0A087X2I7|A0A087X2I7_HUMAN ! sp|Q5TCH4|CP4AM_HUMAN/tr|Q5TCH5|Q5TCH5_HUMAN/tr|A0A087WUY4|A0A087WUY4_HUMAN ! tr|Q6MZN3|Q6MZN3_HUMAN		9.8	0		0	2	MASCOT		T
	R20180600787_RNA_PULL,12128	K.LNQLVEAK.K	914.531	0.00041	2	1	25.25	0	0.247	0|0	sp|Q9UJX2|CDC23_HUMAN		6	0		0	2	MASCOT		T
	R20180600787_RNA_PULL,10624	K.STLFR.Y	623.351	1e-05	2	1	25.18	0	1.87	0|0	tr|A8E2S6|A8E2S6_HUMAN		9.47	0		0	2	MASCOT		T
	R20180600787_RNA_PULL,16897	R.LEEALLR.G	843.493	0.00128	2	1	25.17	0	0.698	0|0	sp|Q8NF50|DOCK8_HUMAN/tr|A2A369|A2A369_HUMAN/tr|D3DRH1|D3DRH1_HUMAN		4.53	0		0	2	MASCOT		T
	R20180600787_RNA_PULL,2490	R.AETEQGEQQR.Q	1175.53	0.00017	2	1	25.15	0	0.0752	0|0	sp|Q15149|PLEC_HUMAN		4.25	0		0	2	MASCOT		T
	R20180600787_RNA_PULL,6285	R.QAPMPR.Q	699.361	0.00311	2	1	25.12	0	0.356	0|0	tr|A0A2P9AUL8|A0A2P9AUL8_HUMAN		9.75	0		0	2	MASCOT		T
	R20180600787_RNA_PULL,17987	K.LVQVVLK.E	798.545	0.00083	2	1	25.12	0	0.0498	0|0	sp|Q12934|BFSP1_HUMAN/tr|B7Z999|B7Z999_HUMAN		8.75	0		0	2	MASCOT		T
	R20180600787_RNA_PULL,5553	R.GPSTPK.S ! R.GPSTPK.K	586.319	0.0002	1	1	25.12	0	0.62	0|0	sp|Q9Y4E8|UBP15_HUMAN ! tr|Q2NL66|Q2NL66_HUMAN		8.75	0		0	2	MASCOT		T
	R20180600787_RNA_PULL,13001	K.QSFVLK.E	721.424	-0.00063	2	1	25.1	0	0.609	0|0	sp|P52565|GDIR1_HUMAN/tr|J3KTF8|J3KTF8_HUMAN/tr|J3KRY1|J3KRY1_HUMAN/tr|A0A0S2Z3D9|A0A0S2Z3D9_HUMAN/tr|V9HWE8|V9HWE8_HUMAN/tr|J3QQX2|J3QQX2_HUMAN/tr|J3QW41|J3QW41_HUMAN		8.75	0		0	2	MASCOT		T
	R20180600787_RNA_PULL,3935	K.QDIPR.E ! K.QDIPR.Q ! R.QDLPR.S	628.341	0.00029	1	1	25.08	0	0.6	0|0	sp|Q8NB66|UN13C_HUMAN/tr|B4DF98|B4DF98_HUMAN ! sp|Q8N609|TR1L1_HUMAN ! tr|A0A024QZ58|A0A024QZ58_HUMAN		5.84	0		0	2	MASCOT		T
	R20180600787_RNA_PULL,6854	R.GM*TALSR.H	751.377	0.00497	2	1	25.06	0	0.241	0|0	sp|Q6F5E8|CARL2_HUMAN		9.75	0	15.994919 Oxidation (M)	0	2	MASCOT		T
	R20180600787_RNA_PULL,13463	R.ELIIGDR.Q	815.462	-0.0012	2	1	25.01	0	0.503	0|0	sp|P25705|ATPA_HUMAN/tr|B4DGW3|B4DGW3_HUMAN/tr|K7ENJ4|K7ENJ4_HUMAN/tr|V9HW26|V9HW26_HUMAN/tr|K7EK77|K7EK77_HUMAN		4.37	0		0	2	MASCOT		T
	R20180600787_RNA_PULL,10622	R.HVQVAEM*VIEK.A	1298.68	-0.00104	2	1	25.01	0	0.211	0|0	tr|A0A2P9AK13|A0A2P9AK13_HUMAN		5.4	0	15.994919 Oxidation (M)	0	2	MASCOT		T
	R20180600787_RNA_PULL,18584	R.DGTGVVEFVR.K	1078.55	-0.00175	2	1	24.99	0	0.31	0|0	sp|Q07955|SRSF1_HUMAN/tr|B7Z570|B7Z570_HUMAN/tr|J3KTL2|J3KTL2_HUMAN/tr|J3KSR8|J3KSR8_HUMAN/tr|A0A2I7N9Y9|A0A2I7N9Y9_HUMAN/tr|Q59FA2|Q59FA2_HUMAN		4.37	0		0	2	MASCOT		T
	R20180600787_RNA_PULL,23497	R.IVDADVRQR.L	1071.59	0.01278	3	1	24.97	0	0.255	0|0	tr|A0A2P9A9Q1|A0A2P9A9Q1_HUMAN		5.96	1		0	2	MASCOT		T
	R20180600787_RNA_PULL,15946	R.IAQFLR.V	747.451	-0.00055	2	1	24.97	0	0.247	0|0	tr|C9JDE9|C9JDE9_HUMAN		9.75	0		0	2	MASCOT		T
	R20180600787_RNA_PULL,25354	K.VAIIIPFR.N ! K.VAILIPFR.N	928.598	0.00031	2	1	24.97	0	0.1	0|0	sp|P15291|B4GT1_HUMAN/tr|W6MEN4|W6MEN4_HUMAN/tr|B7ZAH9|B7ZAH9_HUMAN/tr|B4DLB8|B4DLB8_HUMAN/tr|Q86XA6|Q86XA6_HUMAN/tr|W6MEN3|W6MEN3_HUMAN ! sp|O43286|B4GT5_HUMAN/tr|U6C5D7|U6C5D7_HUMAN		9.72	0		0	2	MASCOT		T
	R20180600787_RNA_PULL,7042	K.IAEAVR.I ! R.LAEAVR.A	658.388	-0.00038	2	1	24.93	0	0.377	0|0	tr|A0A2P9AMJ5|A0A2P9AMJ5_HUMAN ! tr|A0A2P9AXT5|A0A2P9AXT5_HUMAN		6	0		0	2	MASCOT		T
	R20180600787_RNA_PULL,11367	-.XIQVR.G	629.373	-0.0004	2	1	24.93	0	0.537	0|0	tr|H0Y9I5|H0Y9I5_HUMAN		9.75	0		0	2	MASCOT		T
	R20180600787_RNA_PULL,3956	K.SGLGSGPK.C	702.378	0.00036	2	1	24.89	0	0.5	0|0	sp|O14880|MGST3_HUMAN/tr|Q5VV89|Q5VV89_HUMAN/tr|Q53GB9|Q53GB9_HUMAN/tr|A0A024R8Z1|A0A024R8Z1_HUMAN		8.47	0		0	2	MASCOT		T
	R20180600787_RNA_PULL,8890	R.LEPTIK.C ! R.LEPTLK.N	700.424	-0.00018	2	1	24.83	0	0.261	0|0	sp|Q9Y2M0|FAN1_HUMAN/tr|D9MXF4|D9MXF4_HUMAN ! sp|P14920|OXDA_HUMAN/tr|A0A0B4J250|A0A0B4J250_HUMAN/tr|Q7Z312|Q7Z312_HUMAN/tr|F8VV35|F8VV35_HUMAN/tr|A0A024RBI1|A0A024RBI1_HUMAN/tr|A0A024RBH6|A0A024RBH6_HUMAN		6	0		0	2	MASCOT		T
	R20180600787_RNA_PULL,17867	K.LPEIRGR.R	840.505	-0.01302	2	1	24.81	0	0.0752	0|0	sp|Q15027|ACAP1_HUMAN		9.6	1		0	2	MASCOT		T
	R20180600787_RNA_PULL,16017	K.GDYPLEAVR.M	1019.52	-0.00074	2	1	24.79	0	0.309	0|0	sp|P14618|KPYM_HUMAN/tr|A0A024R5Z9|A0A024R5Z9_HUMAN/tr|H3BR70|H3BR70_HUMAN/tr|Q8WUW7|Q8WUW7_HUMAN/tr|Q504U3|Q504U3_HUMAN/tr|H3BTN5|H3BTN5_HUMAN/tr|B4DRT3|B4DRT3_HUMAN/tr|B4DNK4|B4DNK4_HUMAN/tr|V9HWB8|V9HWB8_HUMAN		4.37	0		0	2	MASCOT		T
	R20180600787_RNA_PULL,18369	-.XDSKIM*ISDFGLSK.M	1587.78	0.01395	2	1	24.79	0	0.767	0|0	tr|H7C071|H7C071_HUMAN		5.96	1	15.994919 Oxidation (M)	0	2	MASCOT		T
	R20180600787_RNA_PULL,10929	M.AAGTAAR.K	617.337	0.00613	1	1	24.77	0	1.08	0|0	sp|Q8N4F7|RN175_HUMAN/tr|D6RAJ1|D6RAJ1_HUMAN/tr|D6RB46|D6RB46_HUMAN/tr|D6RID2|D6RID2_HUMAN/tr|D6RB06|D6RB06_HUMAN		9.8	0		0	2	MASCOT		T
	R20180600787_RNA_PULL,13458	R.LASIVTPR.N	856.525	-6e-05	2	1	24.74	0	0.184	0|0	tr|L0R5A1|L0R5A1_HUMAN		9.75	0		0	2	MASCOT		T
	R20180600787_RNA_PULL,7053	R.VTNLSEDTR.E	1034.51	0.00195	2	1	24.73	0	0.296	0|0	sp|O75821|EIF3G_HUMAN/tr|Q6IAM0|Q6IAM0_HUMAN/tr|K7EL20|K7EL20_HUMAN/tr|K7ER90|K7ER90_HUMAN/tr|K7ENA8|K7ENA8_HUMAN/tr|A8K5K5|A8K5K5_HUMAN		4.37	0		0	2	MASCOT		T
	R20180600787_RNA_PULL,11705	K.SSTITVDQMK.R	1109.55	-0.00022	2	1	24.7	0	0.599	0|0	sp|Q53EL6|PDCD4_HUMAN/tr|B4DKX4|B4DKX4_HUMAN/tr|B2R6E2|B2R6E2_HUMAN		5.55	0		0	2	MASCOT		T
	R20180600787_RNA_PULL,19058	R.EALEKLR.S	858.504	-0.00122	2	1	24.69	0	0.459	0|0	sp|Q15326|ZMY11_HUMAN/tr|B7Z3W2|B7Z3W2_HUMAN/tr|B7Z3Z1|B7Z3Z1_HUMAN/tr|Q5UGI2|Q5UGI2_HUMAN/tr|A0A0A0MRY2|A0A0A0MRY2_HUMAN/tr|B0QZE2|B0QZE2_HUMAN/tr|J3QKD2|J3QKD2_HUMAN/tr|B7Z2J6|B7Z2J6_HUMAN/tr|E7ENI9|E7ENI9_HUMAN/tr|Q5BJG6|Q5BJG6_HUMAN		6.24	1		0	2	MASCOT		T
	R20180600787_RNA_PULL,3665	K.AAVEAAR.G	687.378	-0.00074	2	1	24.68	0	1.07	0|0	tr|A0A2P9AAQ3|A0A2P9AAQ3_HUMAN		6.05	0		0	2	MASCOT		T
	R20180600787_RNA_PULL,5349	R.QTPLLK.G	699.44	2e-05	2	1	24.67	0	0.368	0|0	sp|Q5KSL6|DGKK_HUMAN		8.75	0		0	2	MASCOT		T
	R20180600787_RNA_PULL,6955	K.LEVPR.I	613.367	-0.00015	2	1	24.67	0	0.303	0|0	sp|Q8N884|CGAS_HUMAN		6	0		0	2	MASCOT		T
	R20180600787_RNA_PULL,2338	K.KSKDRPSK.L	945.548	0.01153	3	1	24.63	0	0.342	0|0	sp|Q6UB99|ANR11_HUMAN/tr|A8K4M9|A8K4M9_HUMAN/tr|Q7Z5E5|Q7Z5E5_HUMAN/tr|Q8IVY9|Q8IVY9_HUMAN		10.29	2		0	2	MASCOT		T
	R20180600787_RNA_PULL,6025	R.ALTQTGGPHVK.A	1108.61	-0.00132	2	1	24.62	0	0.223	0|0	sp|P21333|FLNA_HUMAN/tr|A0A087WWY3|A0A087WWY3_HUMAN/tr|Q8TES4|Q8TES4_HUMAN/tr|Q60FE6|Q60FE6_HUMAN/tr|Q5HY54|Q5HY54_HUMAN/tr|A6NDY9|A6NDY9_HUMAN/tr|Q60FE5|Q60FE5_HUMAN		8.8	0		0	2	MASCOT		T
	R20180600787_RNA_PULL,20568	R.QFSNLIR.H	877.489	0.00185	2	1	24.6	0	0.266	0|0	sp|Q7Z340|ZN551_HUMAN/tr|M0R2M4|M0R2M4_HUMAN		9.75	0		0	2	MASCOT		T
	R20180600787_RNA_PULL,7745	-.XDTPSK.F	694.341	-0.01129	2	1	24.58	0	0.248	0|0	tr|K7EJC3|K7EJC3_HUMAN		5.84	0		0	2	MASCOT		T
	R20180600787_RNA_PULL,15796	R.LQLLYGR.L	862.514	0.00035	2	1	24.55	0	0.142	0|0	tr|B7Z8U6|B7Z8U6_HUMAN		8.75	0		0	2	MASCOT		T
	R20180600787_RNA_PULL,11020	K.NLDDGIDDER.L	1161.5	-0.0003	2	1	24.54	0	0.169	0|0	sp|P11940|PABP1_HUMAN/sp|Q9H361|PABP3_HUMAN/tr|E7EQV3|E7EQV3_HUMAN/tr|H0YAR2|H0YAR2_HUMAN/tr|A0A087WTT1|A0A087WTT1_HUMAN/tr|B4DQX0|B4DQX0_HUMAN/tr|B4DZW4|B4DZW4_HUMAN/tr|Q2VIP3|Q2VIP3_HUMAN/tr|A0A024R9E2|A0A024R9E2_HUMAN/tr|Q3ZCS4|Q3ZCS4_HUMAN/tr|H0YAP2|H0YAP2_HUMAN/tr|E7ERJ7|E7ERJ7_HUMAN/tr|A0A024R9C1|A0A024R9C1_HUMAN/tr|Q5VX58|Q5VX58_HUMAN		3.71	0		0	2	MASCOT		T
	R20180600787_RNA_PULL,11518	K.STAGDTHLGGEDFDNR.M	1691.73	0.00063	3	1	24.53	0	0.0481	0|0	sp|P54652|HSP72_HUMAN/sp|P11142|HSP7C_HUMAN/tr|E9PN89|E9PN89_HUMAN/tr|Q96IS6|Q96IS6_HUMAN/tr|B3KTV0|B3KTV0_HUMAN/tr|Q53HF2|Q53HF2_HUMAN/tr|E9PKE3|E9PKE3_HUMAN/tr|Q53GZ6|Q53GZ6_HUMAN/tr|V9HW22|V9HW22_HUMAN/tr|A0A024R6B5|A0A024R6B5_HUMAN		4.22	0		0	2	MASCOT		T
	R20180600787_RNA_PULL,26900	K.GVDEVTIVNILTNR.S	1542.85	-0.00209	3	1	24.53	0	0.26	0|0	sp|P07355|ANXA2_HUMAN/tr|H0YMM1|H0YMM1_HUMAN/tr|H0YMD9|H0YMD9_HUMAN/tr|B4DNH8|B4DNH8_HUMAN/tr|H0YLV6|H0YLV6_HUMAN/tr|V9HW65|V9HW65_HUMAN/tr|H0YMD0|H0YMD0_HUMAN/tr|H0YMU9|H0YMU9_HUMAN/tr|H0YN42|H0YN42_HUMAN/tr|H0YMT9|H0YMT9_HUMAN/tr|H0YKX9|H0YKX9_HUMAN/tr|A0A024R5Z7|A0A024R5Z7_HUMAN/tr|H0YKZ7|H0YKZ7_HUMAN/tr|H0YKS4|H0YKS4_HUMAN/tr|H0YKL9|H0YKL9_HUMAN/tr|H0YKV8|H0YKV8_HUMAN/tr|H0YMW4|H0YMW4_HUMAN		4.37	0		0	2	MASCOT		T
	R20180600787_RNA_PULL,6422	R.HGVIVAADSR.A	1024.55	0.00248	2	1	24.5	0	0.212	0|0	sp|P28074|PSB5_HUMAN/tr|H0YJM8|H0YJM8_HUMAN		6.74	0		0	2	MASCOT		T
	R20180600787_RNA_PULL,10061	K.LWGDR.Y	646.331	-0.00039	2	1	24.48	0	0.336	0|0	sp|P13639|EF2_HUMAN/tr|B4DMC6|B4DMC6_HUMAN/tr|Q6PK56|Q6PK56_HUMAN/tr|B4DRE8|B4DRE8_HUMAN		5.84	0		0	2	MASCOT		T
	R20180600787_RNA_PULL,12779	K.AVLTIDEK.G	888.504	0.00066	2	1	24.48	0	0.437	0|0	sp|P01009|A1AT_HUMAN/tr|C5J0G2|C5J0G2_HUMAN/tr|Q9P173|Q9P173_HUMAN/tr|A0A024R6I7|A0A024R6I7_HUMAN/tr|E9KL23|E9KL23_HUMAN		4.37	0		0	2	MASCOT		T
	R20180600787_RNA_PULL,10375	R.RALSVQQR.G	957.559	0.01024	2	1	24.47	0	0.379	0|0	sp|Q9Y5X5|NPFF2_HUMAN		12	1		0	2	MASCOT		T
	R20180600787_RNA_PULL,4237	K.EFGEK.R	609.288	-0.00045	1	1	24.46	0	0.151	0|0	sp|P17029|ZKSC1_HUMAN/tr|B3KNP9|B3KNP9_HUMAN/tr|B3KVN6|B3KVN6_HUMAN/tr|E9PC66|E9PC66_HUMAN/tr|B3KRF7|B3KRF7_HUMAN		4.53	0		0	2	MASCOT		T
	R20180600787_RNA_PULL,3014	R.LKEYHR.L	845.463	-2e-05	2	1	24.45	0	0.467	0|0	sp|P00966|ASSY_HUMAN/tr|A0A0S2Z3B6|A0A0S2Z3B6_HUMAN/tr|B4E395|B4E395_HUMAN/tr|Q5T6L4|Q5T6L4_HUMAN/tr|A0A0S2Z3F1|A0A0S2Z3F1_HUMAN/tr|A8KAP9|A8KAP9_HUMAN		8.6	1		0	2	MASCOT		T
	R20180600787_RNA_PULL,9582	K.TDAIPXR.L	771.436	-0.00034	2	1	24.45	0	0.172	0|0	tr|F1AZF2|F1AZF2_HUMAN		5.5	0		0	2	MASCOT		T
	R20180600787_RNA_PULL,10062	-.XDLSALR.D	761.415	-0.00135	2	1	24.42	0	1.1	0|0	tr|I3L203|I3L203_HUMAN		5.84	0		0	2	MASCOT		T
	R20180600787_RNA_PULL,5894	R.IGGAVAR.E	643.389	0.00025	2	1	24.4	0	0.385	0|0	tr|A0A2P9AA77|A0A2P9AA77_HUMAN		9.75	0		0	2	MASCOT		T
	R20180600787_RNA_PULL,6343	R.AHYDLR.H	774.389	0.00029	2	1	24.38	0	0.288	0|0	sp|P02765|FETUA_HUMAN/tr|C9JV77|C9JV77_HUMAN/tr|B7Z8Q2|B7Z8Q2_HUMAN		6.79	0		0	2	MASCOT		T
	R20180600787_RNA_PULL,25414	R.VAELLDKIEMGR.S	1373.75	0.01743	2	1	24.37	0	0.357	0|0	tr|A0A2P9A9K6|A0A2P9A9K6_HUMAN		4.68	1		0	2	MASCOT		T
	R20180600787_RNA_PULL,23574	R.LISLPLSR.I	898.572	-0.00172	2	1	24.36	0	0.117	0|0	sp|Q9NRG0|CHRC1_HUMAN/tr|E5RGS9|E5RGS9_HUMAN		9.75	0		0	2	MASCOT		T
	R20180600787_RNA_PULL,15981	R.DPAM*LPK.L	787.402	0.00391	2	1	24.35	0	0.505	0|0	tr|K7EPI9|K7EPI9_HUMAN		5.84	0	15.994919 Oxidation (M)	0	2	MASCOT		T
	R20180600787_RNA_PULL,11293	K.EAIELR.E ! R.EALELR.G	730.409	0.00026	2	1	24.33	0	0.498	0|0	sp|Q9P2E9|RRBP1_HUMAN/tr|A0A087WVV2|A0A087WVV2_HUMAN/tr|F8W7S5|F8W7S5_HUMAN/tr|A1A5C4|A1A5C4_HUMAN/tr|A1A5C5|A1A5C5_HUMAN/tr|A7BI36|A7BI36_HUMAN ! tr|Q6ZSH4|Q6ZSH4_HUMAN		4.53	0		0	2	MASCOT		T
	R20180600787_RNA_PULL,3283	K.REELER.I	831.432	-0.00044	2	1	24.33	0	0.345	0|0	sp|Q9NWB6|ARGL1_HUMAN/tr|X6R9F1|X6R9F1_HUMAN/tr|A0A024RDW4|A0A024RDW4_HUMAN		4.79	1		0	2	MASCOT		T
	R20180600787_RNA_PULL,13845	R.FLIVAHDDGR.W	1142.6	0.00027	2	1	24.32	0	0.279	0|0	sp|Q16658|FSCN1_HUMAN/tr|B3KTA3|B3KTA3_HUMAN		5.21	0		0	2	MASCOT		T
	R20180600787_RNA_PULL,3051	K.VTQQDVK.K	817.441	0.00021	2	1	24.29	0	0.485	0|0	sp|P35241|RADI_HUMAN/tr|Q05CU6|Q05CU6_HUMAN/tr|E9PQ82|E9PQ82_HUMAN/tr|E9PNV3|E9PNV3_HUMAN/tr|B0YJ88|B0YJ88_HUMAN/tr|Q6PKD3|Q6PKD3_HUMAN		5.81	0		0	2	MASCOT		T
	R20180600787_RNA_PULL,6233	R.LEVSAER.V	803.426	-0.00059	2	1	24.29	0	0.9	0|0	tr|A0A2P9AB68|A0A2P9AB68_HUMAN		4.53	0		0	2	MASCOT		T
	R20180600787_RNA_PULL,12155	R.VVTGLK.K	616.403	0.00054	1	1	24.26	0	0.422	0|0	sp|Q8N0W7|FMR1N_HUMAN/tr|F2Z3J3|F2Z3J3_HUMAN		8.72	0		0	2	MASCOT		T
	R20180600787_RNA_PULL,19930	K.QLAPIWDK.L	970.536	-0.00168	2	1	24.25	0	0.179	0|0	sp|P07237|PDIA1_HUMAN/tr|B4DUA5|B4DUA5_HUMAN/tr|H7BZ94|H7BZ94_HUMAN/tr|B4DLN6|B4DLN6_HUMAN/tr|Q96C96|Q96C96_HUMAN/tr|H0Y3Z3|H0Y3Z3_HUMAN/tr|A0A024R8S5|A0A024R8S5_HUMAN/tr|B3KTQ9|B3KTQ9_HUMAN/tr|B4DNL5|B4DNL5_HUMAN		5.84	0		0	2	MASCOT		T
	R20180600787_RNA_PULL,4261	K.KGAIAR.T ! R.KGAIAR.Y	615.394	0.01032	2	1	24.25	0	0.501	0|0	sp|Q5T6S3|PHF19_HUMAN/tr|B3KV88|B3KV88_HUMAN/tr|B7Z8H3|B7Z8H3_HUMAN/tr|A0A087X169|A0A087X169_HUMAN ! tr|A0A2P9ARU2|A0A2P9ARU2_HUMAN		11	1		0	2	MASCOT		T
	R20180600787_RNA_PULL,6372	K.DFVDK.I ! K.DFVDK.D ! K.DFVDK.A	623.304	0.00852	1	1	24.24	0	1.07	0|0	sp|Q8IY31|IFT20_HUMAN/tr|J3KRU2|J3KRU2_HUMAN/tr|B7Z4S6|B7Z4S6_HUMAN/tr|J3QRH2|J3QRH2_HUMAN/tr|J3QR43|J3QR43_HUMAN/tr|J3QRC6|J3QRC6_HUMAN/tr|A0A024QZ08|A0A024QZ08_HUMAN/tr|A0A087X2B4|A0A087X2B4_HUMAN ! sp|Q96EW2|HBAP1_HUMAN/tr|A8K045|A8K045_HUMAN/tr|Q9H641|Q9H641_HUMAN ! sp|Q9UBL3|ASH2L_HUMAN/tr|B4DPT1|B4DPT1_HUMAN/tr|F5H8F7|F5H8F7_HUMAN/tr|A8K6T5|A8K6T5_HUMAN/tr|H0YBF6|H0YBF6_HUMAN/tr|B4DEM3|B4DE…		4.21	0		0	2	MASCOT		T
	R20180600787_RNA_PULL,18914	R.VDIITGTLGK.A	1016.6	-0.00348	2	1	24.21	0	0.246	0|0	tr|A0A2P9AUH7|A0A2P9AUH7_HUMAN/tr|A0A2P9AA90|A0A2P9AA90_HUMAN		5.81	0		0	2	MASCOT		T
	R20180600787_RNA_PULL,8214	K.QWTDK.Q	677.325	-0.00158	1	1	24.2	0	0.903	0|0	sp|O60313|OPA1_HUMAN/tr|E5KLL9|E5KLL9_HUMAN/tr|E5KLM2|E5KLM2_HUMAN/tr|E5KLJ9|E5KLJ9_HUMAN/tr|E5KLM1|E5KLM1_HUMAN/tr|E5KLK0|E5KLK0_HUMAN/tr|E5KLM0|E5KLM0_HUMAN		5.84	0		0	2	MASCOT		T
	R20180600787_RNA_PULL,12748	R.DFETLK.E	752.382	0.00139	1	1	24.18	0	0.177	0|0	sp|Q9P2B4|CT2NL_HUMAN/tr|B1AMN7|B1AMN7_HUMAN/tr|A0A024R0C7|A0A024R0C7_HUMAN		4.37	0		0	2	MASCOT		T
	R20180600787_RNA_PULL,22992	R.GVTFLLR.R	805.493	0.00013	2	1	24.18	0	0.134	0|0	sp|P04217|A1BG_HUMAN/tr|V9HWD8|V9HWD8_HUMAN/tr|M0R009|M0R009_HUMAN/tr|B3KWB5|B3KWB5_HUMAN		9.75	0		0	2	MASCOT		T
	R20180600787_RNA_PULL,7683	K.VVVITK.H ! K.VVVITK.V	658.45	7e-05	2	1	24.16	0	0.0355	0|0	sp|P08238|HS90B_HUMAN/tr|B4DGL0|B4DGL0_HUMAN/tr|Q6PK50|Q6PK50_HUMAN/tr|O14942|O14942_HUMAN/tr|A0A024RD80|A0A024RD80_HUMAN ! tr|A0A2P9AJN2|A0A2P9AJN2_HUMAN		8.72	0		0	2	MASCOT		T
	R20180600787_RNA_PULL,12781	K.KVFIEDVSR.E	1092.6	-0.00036	2	1	24.15	0	0.27	0|0	sp|P00966|ASSY_HUMAN/tr|Q5T6L5|Q5T6L5_HUMAN/tr|A0A0S2Z3B6|A0A0S2Z3B6_HUMAN/tr|A0A0S2Z3D8|A0A0S2Z3D8_HUMAN/tr|Q5T6L4|Q5T6L4_HUMAN/tr|Q5T6L6|Q5T6L6_HUMAN/tr|A0A0S2Z3F1|A0A0S2Z3F1_HUMAN/tr|A8KAP9|A8KAP9_HUMAN		6.07	1		0	2	MASCOT		T
	R20180600787_RNA_PULL,13888	R.DFETLK.E	752.382	0.00025	2	1	24.15	0	0.183	0|0	sp|Q9P2B4|CT2NL_HUMAN/tr|B1AMN7|B1AMN7_HUMAN/tr|A0A024R0C7|A0A024R0C7_HUMAN		4.37	0		0	2	MASCOT		T
	R20180600787_RNA_PULL,23976	K.KSEEEIDFLR.S	1265.64	-0.01495	2	1	24.12	0	1.2	0|0	sp|Q9Y262|EIF3L_HUMAN/tr|B0QY89|B0QY89_HUMAN/tr|B0QY90|B0QY90_HUMAN/tr|B3KPB9|B3KPB9_HUMAN/tr|B4DQF6|B4DQF6_HUMAN		4.41	1		0	2	MASCOT		T
	R20180600787_RNA_PULL,6988	K.LSTEERR.K	890.469	0.01449	2	1	24.1	0	0.328	0|0	sp|Q9BYW2|SETD2_HUMAN		6.14	1		0	2	MASCOT		T
	R20180600787_RNA_PULL,18259	K.QEALFLTHM*VF.-	1351.67	-0.01633	2	1	24.08	0	0.319	0|0	tr|Q6B514|Q6B514_HUMAN		5.24	0	15.994919 Oxidation (M)	0	2	MASCOT		T
	R20180600787_RNA_PULL,24213	R.VDAKVEIIK.H	1014.62	-0.00035	2	1	24.06	0	0.217	0|0	sp|Q9Y6V0|PCLO_HUMAN/tr|E9PE96|E9PE96_HUMAN/tr|Q68D69|Q68D69_HUMAN/tr|A4D1A8|A4D1A8_HUMAN/tr|Q6ZU41|Q6ZU41_HUMAN		6.04	1		0	2	MASCOT		T
	R20180600787_RNA_PULL,5144	R.TDEELSFR.A	996.463	-0.01347	2	1	24.05	0	0.183	0|0	sp|Q13882|PTK6_HUMAN/tr|B4DWV1|B4DWV1_HUMAN		4.14	0		0	2	MASCOT		T
	R20180600787_RNA_PULL,19480	K.EVYELLDSPGK.V	1249.63	-0.00088	2	1	24.04	0	0.915	0|0	sp|P22234|PUR6_HUMAN/tr|B4DGX3|B4DGX3_HUMAN/tr|E9PBS1|E9PBS1_HUMAN/tr|A0A024RD93|A0A024RD93_HUMAN		4.14	0		0	2	MASCOT		T
	R20180600787_RNA_PULL,10257	K.HTGPNSPDTANDGFVR.L	1684.77	-0.00332	2	1	24.03	0	0.177	0|0	sp|P55795|HNRH2_HUMAN/sp|P31943|HNRH1_HUMAN/tr|G8JLB6|G8JLB6_HUMAN/tr|D6RDU3|D6RDU3_HUMAN/tr|D6RFM3|D6RFM3_HUMAN/tr|D6RJ04|D6RJ04_HUMAN/tr|D6RIH9|D6RIH9_HUMAN/tr|E5RGV0|E5RGV0_HUMAN/tr|D6R9T0|D6R9T0_HUMAN/tr|D6RIU0|D6RIU0_HUMAN/tr|E5RGH4|E5RGH4_HUMAN/tr|D6RBM0|D6RBM0_HUMAN/tr|E9PCY7|E9PCY7_HUMAN/tr|D6RIT2|D6RIT2_HUMAN/tr|D6RAM1|D6RAM1_HUMAN/tr|H0YAQ2|H0YAQ2_HUMAN/tr|E7EQJ0|E7EQJ0_HUMAN		5.21	0		0	2	MASCOT		T
	R20180600787_RNA_PULL,20147	R.TLTIVDTGIGM*TK.A ! R.TLTLVDTGIGM*TK.A	1365.73	0.00155	2	1	24.01	0	0.319	0|0	sp|Q58FG1|HS904_HUMAN/sp|P07900|HS90A_HUMAN/tr|B4DTA5|B4DTA5_HUMAN/tr|G3V2J8|G3V2J8_HUMAN/tr|Q2VPJ6|Q2VPJ6_HUMAN/tr|Q86SX1|Q86SX1_HUMAN/tr|K9JA46|K9JA46_HUMAN ! sp|P08238|HS90B_HUMAN/tr|B4DGL0|B4DGL0_HUMAN/tr|Q6PK50|Q6PK50_HUMAN/tr|B4DMA2|B4DMA2_HUMAN/tr|O14942|O14942_HUMAN/tr|A0A024RD80|A0A024RD80_HUMAN		5.5	0	15.994919 Oxidation (M)	0	2	MASCOT		T
	R20180600787_RNA_PULL,20147	R.TLTIVDTGIGM*TK.A ! R.TLTLVDTGIGM*TK.A	1365.73	0.00155	2	1	24.01	0	0.319	0|0	sp|Q58FG1|HS904_HUMAN/sp|P07900|HS90A_HUMAN/tr|B4DTA5|B4DTA5_HUMAN/tr|G3V2J8|G3V2J8_HUMAN/tr|Q2VPJ6|Q2VPJ6_HUMAN/tr|Q86SX1|Q86SX1_HUMAN/tr|K9JA46|K9JA46_HUMAN ! sp|P08238|HS90B_HUMAN/tr|B4DGL0|B4DGL0_HUMAN/tr|Q6PK50|Q6PK50_HUMAN/tr|B4DMA2|B4DMA2_HUMAN/tr|O14942|O14942_HUMAN/tr|A0A024RD80|A0A024RD80_HUMAN		5.5	0	15.994919 Oxidation (M)	0	2	MASCOT		T
	R20180600787_RNA_PULL,20239	K.VLDLELK.G	829.503	0	2	1	24.01	0	0.722	0|0	sp|P04083|ANXA1_HUMAN/tr|B4DL19|B4DL19_HUMAN/tr|B5BU38|B5BU38_HUMAN/tr|Q5TZZ9|Q5TZZ9_HUMAN		4.37	0		0	2	MASCOT		T
	R20180600787_RNA_PULL,10535	K.TVELIK.G	702.44	-0.00024	2	1	23.99	0	0.243	0|0	sp|Q8NEN9|PDZD8_HUMAN		5.66	0		0	2	MASCOT		T
	R20180600787_RNA_PULL,6091	R.QKFTSVHEFGARAVAEAAR.A	2075.08	-0.00027	3	1	23.98	0	1.01	0|0	tr|A0A2P9ABU3|A0A2P9ABU3_HUMAN		8.75	2		0	2	MASCOT		T
	R20180600787_RNA_PULL,24628	R.LYSVSYLLK.D	1085.62	0.00097	2	1	23.97	0	0.309	0|0	sp|P21333|FLNA_HUMAN/tr|A0A087WWY3|A0A087WWY3_HUMAN/tr|Q6NXF2|Q6NXF2_HUMAN/tr|B4E2F9|B4E2F9_HUMAN/tr|Q8TES4|Q8TES4_HUMAN/tr|Q60FE6|Q60FE6_HUMAN/tr|Q5HY54|Q5HY54_HUMAN/tr|A6NDY9|A6NDY9_HUMAN/tr|Q86TQ3|Q86TQ3_HUMAN/tr|Q96C61|Q96C61_HUMAN/tr|Q60FE5|Q60FE5_HUMAN		8.5	0		0	2	MASCOT		T
	R20180600787_RNA_PULL,10627	R.TAPVR.I ! K.TAPVR.L	543.325	-0.00038	1	1	23.95	0	0.655	0|0	tr|A0A2P9A9W1|A0A2P9A9W1_HUMAN ! tr|B3KQM8|B3KQM8_HUMAN		9.41	0		0	2	MASCOT		T
	R20180600787_RNA_PULL,7937	K.AIEGK.W ! R.ALEGK.A ! R.ALEGK.W ! K.ALEGK.L ! K.ALEGK.A	517.298	-0.00038	1	1	23.93	0	0.707	0|0	tr|A0A2P9AB96|A0A2P9AB96_HUMAN ! sp|O15056|SYNJ2_HUMAN/tr|A0A1W2PR85|A0A1W2PR85_HUMAN/tr|B4DJU8|B4DJU8_HUMAN ! sp|Q86WI3|NLRC5_HUMAN/tr|B7Z5X6|B7Z5X6_HUMAN/tr|H0YGV6|H0YGV6_HUMAN ! tr|A0A2P9AVA6|A0A2P9AVA6_HUMAN ! tr|A0A2P9ARV6|A0A2P9ARV6_HUMAN		6.05	0		0	2	MASCOT		T
	R20180600787_RNA_PULL,8603	R.LSARAK.E	645.404	0.01128	2	1	23.93	0	0.826	0|0	tr|A0A2P9AJJ8|A0A2P9AJJ8_HUMAN		11	1		0	2	MASCOT		T
	R20180600787_RNA_PULL,3611	K.KVDQPPEAK.K	1011.55	0.00099	2	1	23.88	0	1.01	0|0	sp|Q92598|HS105_HUMAN/tr|B4DY72|B4DY72_HUMAN/tr|B4DF68|B4DF68_HUMAN/tr|A0A024RDS1|A0A024RDS1_HUMAN/tr|A0A024RDQ0|A0A024RDQ0_HUMAN/tr|A0A0A0MSM0|A0A0A0MSM0_HUMAN		6.07	1		0	2	MASCOT		T
	R20180600787_RNA_PULL,3379	K.EKFER.A	708.367	0.00065	2	1	23.88	0	0.623	0|0	tr|A0A2P9AQ42|A0A2P9AQ42_HUMAN		6.24	1		0	2	MASCOT		T
	R20180600787_RNA_PULL,6573	K.DYNVTANSK.L	1011.47	-0.00308	2	1	23.86	0	0.182	0|0	sp|P00338|LDHA_HUMAN/tr|F5GYU2|F5GYU2_HUMAN/tr|F5GXH2|F5GXH2_HUMAN/tr|B4DJI1|B4DJI1_HUMAN/tr|F5GXY2|F5GXY2_HUMAN/tr|V9HWB9|V9HWB9_HUMAN		5.84	0		0	2	MASCOT		T
	R20180600787_RNA_PULL,3723	-.XVPLAEK.R	784.456	-0.01073	2	1	23.86	0	0.162	0|0	tr|H0Y7E8|H0Y7E8_HUMAN		6	0		0	2	MASCOT		T
	R20180600787_RNA_PULL,4029	R.GDFDAR.A	680.3	-0.00037	1	1	23.82	0	0.294	0|0	tr|A0A2P9AKT4|A0A2P9AKT4_HUMAN		4.21	0		0	2	MASCOT		T
	R20180600787_RNA_PULL,8770	R.YVTAIR.S	722.42	-0.00059	2	1	23.82	0	1.07	0|0	tr|Q9H9J1|Q9H9J1_HUMAN		8.75	0		0	2	MASCOT		T
	R20180600787_RNA_PULL,3596	K.QVAQQEAER.A	1058.52	-0.00044	2	1	23.81	0	0.225	0|0	sp|P35232|PHB_HUMAN/tr|C9JZ20|C9JZ20_HUMAN/tr|E9PCW0|E9PCW0_HUMAN/tr|C9JW96|C9JW96_HUMAN/tr|A8K9G2|A8K9G2_HUMAN/tr|Q53FV0|Q53FV0_HUMAN/tr|Q6FHP5|Q6FHP5_HUMAN/tr|E7ESE2|E7ESE2_HUMAN/tr|Q6PUJ7|Q6PUJ7_HUMAN/tr|A8K401|A8K401_HUMAN		4.53	0		0	2	MASCOT		T
	R20180600787_RNA_PULL,6378	K.IAGDLR.S ! R.LAGDIR.S	644.373	-0.00012	2	1	23.8	0	0.554	0|0	tr|A0A2P9ASU2|A0A2P9ASU2_HUMAN ! tr|Q9H7L8|Q9H7L8_HUMAN/tr|Q6ZNL1|Q6ZNL1_HUMAN		5.84	0		0	2	MASCOT		T
	R20180600787_RNA_PULL,19470	K.LGDVYVNDAFGTAHR.A	1634.79	-0.00052	3	1	23.79	0	0.309	0|0	sp|P07205|PGK2_HUMAN/sp|P00558|PGK1_HUMAN/tr|A0A140VJR3|A0A140VJR3_HUMAN/tr|B4E1H9|B4E1H9_HUMAN/tr|V9HWF4|V9HWF4_HUMAN/tr|V9HW85|V9HW85_HUMAN		5.21	0		0	2	MASCOT		T
	R20180600787_RNA_PULL,3425	K.NKPGVYTK.V ! R.NKPGVYTK.V	906.504	-0.00022	3	1	23.79	0	0.299	0|0	sp|P07477|TRY1_HUMAN/tr|A1A508|A1A508_HUMAN/tr|A6XGL3|A6XGL3_HUMAN/tr|E7EQ64|E7EQ64_HUMAN ! sp|Q9BYE2|TMPSD_HUMAN/tr|J3KQC6|J3KQC6_HUMAN/tr|Q1RMF8|Q1RMF8_HUMAN/tr|E9PRA0|E9PRA0_HUMAN		9.7	0		0	2	MASCOT		T
	R20180600787_RNA_PULL,14092	R.RDRSLPR.A	899.517	-0.01481	2	1	23.78	0	0.24	0|0	sp|Q14D04|MELT_HUMAN		11.7	2		0	2	MASCOT		T
	R20180600787_RNA_PULL,20492	K.SAAIGGK.S	603.346	-0.00416	1	1	23.78	0	0.529	0|0	sp|Q8IVL0|NAV3_HUMAN/tr|H0YHA8|H0YHA8_HUMAN		8.47	0		0	2	MASCOT		T
	R20180600787_RNA_PULL,11551	K.ATAGDTHLGGEDFDNR.L ! K.ATAGDTHLGGEDFDNR.Q	1675.73	0.00153	3	1	23.77	0	0.188	0|0	sp|P0DMV8|HS71A_HUMAN/sp|P0DMV9|HS71B_HUMAN/sp|P34931|HS71L_HUMAN/sp|P48741|HSP77_HUMAN/sp|P17066|HSP76_HUMAN/tr|B4DVU9|B4DVU9_HUMAN/tr|B4DWK5|B4DWK5_HUMAN/tr|B3KSM6|B3KSM6_HUMAN/tr|A0A1U9X7X4|A0A1U9X7X4_HUMAN/tr|Q59EJ3|Q59EJ3_HUMAN/tr|B2R6X5|B2R6X5_HUMAN/tr|B4DHP5|B4DHP5_HUMAN/tr|B4DFN9|B4DFN9_HUMAN/tr|B4DXY3|B4DXY3_HUMAN/tr|Q53FC7|Q53FC7_HUMAN/tr|B4DI39|B4DI39_HUMAN/tr|B2RCQ9|B2RCQ9_HUMAN/tr|B4…		4.22	0		0	2	MASCOT		T
	R20180600787_RNA_PULL,11551	K.ATAGDTHLGGEDFDNR.L ! K.ATAGDTHLGGEDFDNR.Q	1675.73	0.00153	3	1	23.77	0	0.188	0|0	sp|P0DMV8|HS71A_HUMAN/sp|P0DMV9|HS71B_HUMAN/sp|P34931|HS71L_HUMAN/sp|P48741|HSP77_HUMAN/sp|P17066|HSP76_HUMAN/tr|B4DVU9|B4DVU9_HUMAN/tr|B4DWK5|B4DWK5_HUMAN/tr|B3KSM6|B3KSM6_HUMAN/tr|A0A1U9X7X4|A0A1U9X7X4_HUMAN/tr|Q59EJ3|Q59EJ3_HUMAN/tr|B2R6X5|B2R6X5_HUMAN/tr|B4DHP5|B4DHP5_HUMAN/tr|B4DFN9|B4DFN9_HUMAN/tr|B4DXY3|B4DXY3_HUMAN/tr|Q53FC7|Q53FC7_HUMAN/tr|B4DI39|B4DI39_HUMAN/tr|B2RCQ9|B2RCQ9_HUMAN/tr|B4…		4.22	0		0	2	MASCOT		T
	R20180600787_RNA_PULL,9805	K.ALSPGARIR.V	940.569	0.0006	3	1	23.77	0	0.33	0|0	tr|A0A2I4PZK7|A0A2I4PZK7_HUMAN		12	1		0	2	MASCOT		T
	R20180600787_RNA_PULL,17681	K.VVLVLAGR.Y	826.551	-2e-05	2	1	23.77	0	0.0621	0|0	sp|P61353|RL27_HUMAN/tr|B2R4D8|B2R4D8_HUMAN/tr|E4W6B6|E4W6B6_HUMAN/tr|K7ERY7|K7ERY7_HUMAN/tr|A0A024R1V4|A0A024R1V4_HUMAN		9.72	0		0	2	MASCOT		T
	R20180600787_RNA_PULL,24697	R.FEELCSDLFR.S	1315.6	-0.00062	2	1	23.75	0	0.344	0|0	sp|P0DMV8|HS71A_HUMAN/sp|P0DMV9|HS71B_HUMAN/sp|P48741|HSP77_HUMAN/sp|P17066|HSP76_HUMAN/tr|B4DVU9|B4DVU9_HUMAN/tr|B4DWK5|B4DWK5_HUMAN/tr|B3KSM6|B3KSM6_HUMAN/tr|Q59EJ3|Q59EJ3_HUMAN/tr|B2R6X5|B2R6X5_HUMAN/tr|B4DHP5|B4DHP5_HUMAN/tr|B4DFN9|B4DFN9_HUMAN/tr|Q53FC7|Q53FC7_HUMAN/tr|B4DI39|B4DI39_HUMAN/tr|B4E1S9|B4E1S9_HUMAN/tr|B4DNV4|B4DNV4_HUMAN/tr|B4E388|B4E388_HUMAN/tr|B3KTT5|B3KTT5_HUMAN/tr|A0A1U9X7W…		4.14	0		0	2	MASCOT		T
	R20180600787_RNA_PULL,24697	R.FEELCSDLFR.S	1315.6	-0.00062	2	1	23.75	0	0.344	0|0	sp|P0DMV8|HS71A_HUMAN/sp|P0DMV9|HS71B_HUMAN/sp|P48741|HSP77_HUMAN/sp|P17066|HSP76_HUMAN/tr|B4DVU9|B4DVU9_HUMAN/tr|B4DWK5|B4DWK5_HUMAN/tr|B3KSM6|B3KSM6_HUMAN/tr|Q59EJ3|Q59EJ3_HUMAN/tr|B2R6X5|B2R6X5_HUMAN/tr|B4DHP5|B4DHP5_HUMAN/tr|B4DFN9|B4DFN9_HUMAN/tr|Q53FC7|Q53FC7_HUMAN/tr|B4DI39|B4DI39_HUMAN/tr|B4E1S9|B4E1S9_HUMAN/tr|B4DNV4|B4DNV4_HUMAN/tr|B4E388|B4E388_HUMAN/tr|B3KTT5|B3KTT5_HUMAN/tr|A0A1U9X7W…		4.14	0		0	2	MASCOT		T
	R20180600787_RNA_PULL,18601	R.DVIAFPK.S	789.451	-0.00127	2	1	23.75	0	0.441	0|0	sp|Q6PI48|SYDM_HUMAN/tr|A8K4A8|A8K4A8_HUMAN/tr|Q9H9M6|Q9H9M6_HUMAN/tr|A0A024R8Z9|A0A024R8Z9_HUMAN/tr|Q9H9J7|Q9H9J7_HUMAN/tr|Q9NVT8|Q9NVT8_HUMAN		5.84	0		0	2	MASCOT		T
	R20180600787_RNA_PULL,2120	R.EGSGSSGTGEQKEDQKEEK.Q	2009.89	0.00041	4	1	23.74	0	0.123	0|0	sp|P38646|GRP75_HUMAN/tr|B7Z4T3|B7Z4T3_HUMAN/tr|B7Z4V2|B7Z4V2_HUMAN/tr|Q8N1C8|Q8N1C8_HUMAN/tr|A1XP52|A1XP52_HUMAN/tr|V9HW84|V9HW84_HUMAN		4.42	2		0	2	MASCOT		T
	R20180600787_RNA_PULL,21191	K.LTFDTTFSPNTGK.K	1428.7	0.00424	2	1	23.73	0	0.251	0|0	sp|P45880|VDAC2_HUMAN/tr|Q5JSD2|Q5JSD2_HUMAN/tr|A0A0A0MR02|A0A0A0MR02_HUMAN/tr|Q5JSD1|Q5JSD1_HUMAN/tr|A0A024QZT0|A0A024QZT0_HUMAN/tr|A0A024QZN9|A0A024QZN9_HUMAN/tr|B4DKM5|B4DKM5_HUMAN		5.84	0		0	2	MASCOT		T
	R20180600787_RNA_PULL,9581	R.VIGIVK.T	628.439	-0.0003	2	1	23.73	0	0.124	0|0	tr|H7C199|H7C199_HUMAN		8.72	0		0	2	MASCOT		T
	R20180600787_RNA_PULL,3823	R.RTAEVAK.E	774.447	0.01182	2	1	23.72	0	0.577	0|0	tr|A0A2P9ALA5|A0A2P9ALA5_HUMAN		8.75	1		0	2	MASCOT		T
	R20180600787_RNA_PULL,7774	R.DSGRGDSVSDSGSDALR.S	1680.74	0.00162	3	1	23.68	0	0.111	0|0	sp|Q53EL6|PDCD4_HUMAN/tr|Q5VZS7|Q5VZS7_HUMAN/tr|B4DKX4|B4DKX4_HUMAN/tr|B2R6E2|B2R6E2_HUMAN		4.14	1		0	2	MASCOT		T
	R20180600787_RNA_PULL,9719	K.VEIIANDQGNR.T ! R.VEIIANDQGNR.I ! R.VEILANDQGNR.T	1228.63	-0.0015	2	1	23.67	0	0.373	0|0	sp|P0DMV8|HS71A_HUMAN/sp|P0DMV9|HS71B_HUMAN/sp|P34931|HS71L_HUMAN/sp|P54652|HSP72_HUMAN/sp|P11142|HSP7C_HUMAN/tr|B4DVU9|B4DVU9_HUMAN/tr|E9PQK7|E9PQK7_HUMAN/tr|B4E1T6|B4E1T6_HUMAN/tr|E9PI65|E9PI65_HUMAN/tr|B4DWK5|B4DWK5_HUMAN/tr|E9PLF4|E9PLF4_HUMAN/tr|A0A1U9X7X4|A0A1U9X7X4_HUMAN/tr|Q59EJ3|Q59EJ3_HUMAN/tr|E9PPY6|E9PPY6_HUMAN/tr|E9PQQ4|E9PQQ4_HUMAN/tr|E9PK54|E9PK54_HUMAN/tr|B4DFN9|B4DFN9_HUMAN/tr|B4…		4.37	0		0	2	MASCOT		T
	R20180600787_RNA_PULL,9719	K.VEIIANDQGNR.T ! R.VEIIANDQGNR.I ! R.VEILANDQGNR.T	1228.63	-0.0015	2	1	23.67	0	0.373	0|0	sp|P0DMV8|HS71A_HUMAN/sp|P0DMV9|HS71B_HUMAN/sp|P34931|HS71L_HUMAN/sp|P54652|HSP72_HUMAN/sp|P11142|HSP7C_HUMAN/tr|B4DVU9|B4DVU9_HUMAN/tr|E9PQK7|E9PQK7_HUMAN/tr|B4E1T6|B4E1T6_HUMAN/tr|E9PI65|E9PI65_HUMAN/tr|B4DWK5|B4DWK5_HUMAN/tr|E9PLF4|E9PLF4_HUMAN/tr|A0A1U9X7X4|A0A1U9X7X4_HUMAN/tr|Q59EJ3|Q59EJ3_HUMAN/tr|E9PPY6|E9PPY6_HUMAN/tr|E9PQQ4|E9PQQ4_HUMAN/tr|E9PK54|E9PK54_HUMAN/tr|B4DFN9|B4DFN9_HUMAN/tr|B4…		4.37	0		0	2	MASCOT		T
	R20180600787_RNA_PULL,9719	K.VEIIANDQGNR.T ! R.VEIIANDQGNR.I ! R.VEILANDQGNR.T	1228.63	-0.0015	2	1	23.67	0	0.373	0|0	sp|P0DMV8|HS71A_HUMAN/sp|P0DMV9|HS71B_HUMAN/sp|P34931|HS71L_HUMAN/sp|P54652|HSP72_HUMAN/sp|P11142|HSP7C_HUMAN/tr|B4DVU9|B4DVU9_HUMAN/tr|E9PQK7|E9PQK7_HUMAN/tr|B4E1T6|B4E1T6_HUMAN/tr|E9PI65|E9PI65_HUMAN/tr|B4DWK5|B4DWK5_HUMAN/tr|E9PLF4|E9PLF4_HUMAN/tr|A0A1U9X7X4|A0A1U9X7X4_HUMAN/tr|Q59EJ3|Q59EJ3_HUMAN/tr|E9PPY6|E9PPY6_HUMAN/tr|E9PQQ4|E9PQQ4_HUMAN/tr|E9PK54|E9PK54_HUMAN/tr|B4DFN9|B4DFN9_HUMAN/tr|B4…		4.37	0		0	2	MASCOT		T
	R20180600787_RNA_PULL,9719	K.VEIIANDQGNR.T ! R.VEIIANDQGNR.I ! R.VEILANDQGNR.T	1228.63	-0.0015	2	1	23.67	0	0.373	0|0	sp|P0DMV8|HS71A_HUMAN/sp|P0DMV9|HS71B_HUMAN/sp|P34931|HS71L_HUMAN/sp|P54652|HSP72_HUMAN/sp|P11142|HSP7C_HUMAN/tr|B4DVU9|B4DVU9_HUMAN/tr|E9PQK7|E9PQK7_HUMAN/tr|B4E1T6|B4E1T6_HUMAN/tr|E9PI65|E9PI65_HUMAN/tr|B4DWK5|B4DWK5_HUMAN/tr|E9PLF4|E9PLF4_HUMAN/tr|A0A1U9X7X4|A0A1U9X7X4_HUMAN/tr|Q59EJ3|Q59EJ3_HUMAN/tr|E9PPY6|E9PPY6_HUMAN/tr|E9PQQ4|E9PQQ4_HUMAN/tr|E9PK54|E9PK54_HUMAN/tr|B4DFN9|B4DFN9_HUMAN/tr|B4…		4.37	0		0	2	MASCOT		T
	R20180600787_RNA_PULL,6870	K.TLGPK.I	515.319	0.00217	1	1	23.67	0	0.321	0|0	sp|O94759|TRPM2_HUMAN/tr|Q5KTC1|Q5KTC1_HUMAN/tr|Q14DR2|Q14DR2_HUMAN/tr|E9PGK7|E9PGK7_HUMAN		8.41	0		0	2	MASCOT		T
	R20180600787_RNA_PULL,10347	R.GGAGQGR.A	602.301	0.0048	1	1	23.66	0	0.697	0|0	tr|C9JWF7|C9JWF7_HUMAN		9.75	0		0	2	MASCOT		T
	R20180600787_RNA_PULL,17111	R.TIAQDYGVLK.A	1107.6	-0.00246	2	1	23.64	0	0.378	0|0	sp|Q06830|PRDX1_HUMAN/tr|B2R4P2|B2R4P2_HUMAN/tr|A0A0A0MSI0|A0A0A0MSI0_HUMAN		5.5	0		0	2	MASCOT		T
	R20180600787_RNA_PULL,13643	K.TVSIPR.S	672.404	0.00017	2	1	23.64	0	0.47	0|0	tr|Q6ZSX8|Q6ZSX8_HUMAN		9.41	0		0	2	MASCOT		T
	R20180600787_RNA_PULL,20313	K.ELHINLIPNK.Q	1190.69	0.00021	3	1	23.61	0	0.201	0|0	sp|Q14568|HS902_HUMAN/sp|P07900|HS90A_HUMAN/tr|B4DTA5|B4DTA5_HUMAN/tr|G3V2J8|G3V2J8_HUMAN/tr|Q2VPJ6|Q2VPJ6_HUMAN/tr|Q86SX1|Q86SX1_HUMAN/tr|K9JA46|K9JA46_HUMAN		6.85	0		0	2	MASCOT		T
	R20180600787_RNA_PULL,22010	-.XDEEGIR.R	831.421	-0.01621	2	1	23.61	0	0.412	0|0	tr|J3QSG3|J3QSG3_HUMAN		4.14	0		0	2	MASCOT		T
	R20180600787_RNA_PULL,11704	R.DLYDAGVK.R	880.441	-0.0009	2	1	23.6	0	0.325	0|0	sp|P07355|ANXA2_HUMAN/tr|H0YM50|H0YM50_HUMAN/tr|V9HW65|V9HW65_HUMAN/tr|H0YN28|H0YN28_HUMAN/tr|H0YL33|H0YL33_HUMAN/tr|B3KRQ1|B3KRQ1_HUMAN/tr|H0YMD0|H0YMD0_HUMAN/tr|H0YMU9|H0YMU9_HUMAN/tr|H0YN42|H0YN42_HUMAN/tr|H0YNP5|H0YNP5_HUMAN/tr|A0A024R5Z7|A0A024R5Z7_HUMAN		4.21	0		0	2	MASCOT		T
	R20180600787_RNA_PULL,23552	K.GVNLPGAAVDLPAVSEK.D	1636.89	-0.00527	2	1	23.6	0	0.311	0|0	sp|P14618|KPYM_HUMAN/tr|A0A024R5Z9|A0A024R5Z9_HUMAN/tr|H3BR70|H3BR70_HUMAN/tr|Q8WUW7|Q8WUW7_HUMAN/tr|Q504U3|Q504U3_HUMAN/tr|H3BQ34|H3BQ34_HUMAN/tr|H3BTN5|H3BTN5_HUMAN/tr|A0A024R609|A0A024R609_HUMAN/tr|B4DRT3|B4DRT3_HUMAN/tr|B4DNK4|B4DNK4_HUMAN/tr|V9HWB8|V9HWB8_HUMAN		4.37	0		0	2	MASCOT		T
	R20180600787_RNA_PULL,19894	R.GSPLLIGVR.S	911.567	-0.00065	2	1	23.6	0	0.229	0|0	sp|Q06210|GFPT1_HUMAN/sp|O94808|GFPT2_HUMAN/tr|B3KMR8|B3KMR8_HUMAN/tr|E5RJP4|E5RJP4_HUMAN/tr|A0A0S2Z4W6|A0A0S2Z4W6_HUMAN/tr|A0A0S2Z4X9|A0A0S2Z4X9_HUMAN/tr|B2RB90|B2RB90_HUMAN/tr|B4DN38|B4DN38_HUMAN		9.75	0		0	2	MASCOT		T
	R20180600787_RNA_PULL,12174	K.LEGILK.Y	672.429	0.0007	2	1	23.6	0	0.5	0|0	sp|Q9HBG6|IF122_HUMAN/tr|H0Y9I6|H0Y9I6_HUMAN/tr|H0Y9E1|H0Y9E1_HUMAN/tr|Q9H9Z0|Q9H9Z0_HUMAN/tr|Q9H7P3|Q9H7P3_HUMAN/tr|Q7L8K0|Q7L8K0_HUMAN		6	0		0	2	MASCOT		T
	R20180600787_RNA_PULL,9087	K.DNNLLGK.F	773.415	-0.00015	2	1	23.54	0	1.12	0|0	sp|P54652|HSP72_HUMAN/sp|P11142|HSP7C_HUMAN/tr|B4E1Q1|B4E1Q1_HUMAN/tr|Q96IS6|Q96IS6_HUMAN/tr|Q96BE0|Q96BE0_HUMAN/tr|Q96H53|Q96H53_HUMAN/tr|B3KTV0|B3KTV0_HUMAN/tr|Q53HF2|Q53HF2_HUMAN/tr|E9PS65|E9PS65_HUMAN/tr|A4D110|A4D110_HUMAN/tr|E9PM13|E9PM13_HUMAN/tr|E9PKE3|E9PKE3_HUMAN/tr|B3KUS2|B3KUS2_HUMAN/tr|Q53GZ6|Q53GZ6_HUMAN/tr|E9PNE6|E9PNE6_HUMAN/tr|V9HW22|V9HW22_HUMAN/tr|A0A024R6B5|A0A024R6B5_HUMAN/tr…		5.84	0		0	2	MASCOT		T
	R20180600787_RNA_PULL,7379	R.EPGGGEGER.S	887.385	-0.01524	2	1	23.54	0	0.0841	0|0	tr|Q9H8N1|Q9H8N1_HUMAN		4.25	0		0	2	MASCOT		T
	R20180600787_RNA_PULL,9900	K.SDPVVSYR.E	922.463	0.00069	2	1	23.53	0	0.316	0|0	sp|P13639|EF2_HUMAN/tr|B4DPU3|B4DPU3_HUMAN/tr|Q8TA90|Q8TA90_HUMAN/tr|Q6W6M8|Q6W6M8_HUMAN		5.55	0		0	2	MASCOT		T
	R20180600787_RNA_PULL,5249	R.YGDGPRPPK.M	986.505	-0.00252	2	1	23.5	0	0.305	0|0	sp|Q08211|DHX9_HUMAN/tr|B3KU66|B3KU66_HUMAN		8.59	0		0	2	MASCOT		T
	R20180600787_RNA_PULL,14549	K.TEEVILK.L	831.482	-0.00067	2	1	23.49	0	0.585	0|0	sp|Q86UQ4|ABCAD_HUMAN/tr|A0A0A0MT16|A0A0A0MT16_HUMAN		4.53	0		0	2	MASCOT		T
	R20180600787_RNA_PULL,4841	R.VKTPR.R	600.383	4e-05	2	1	23.49	0	0.347	0|0	sp|Q13459|MYO9B_HUMAN/tr|M0R300|M0R300_HUMAN/tr|B0I1T6|B0I1T6_HUMAN/tr|M0R0P8|M0R0P8_HUMAN/tr|Q8WVD2|Q8WVD2_HUMAN		11	1		0	2	MASCOT		T
	R20180600787_RNA_PULL,22811	K.LELFLR.L	790.482	0.00021	2	1	23.49	0	0.206	0|0	sp|A9Z1Z3|FR1L4_HUMAN/tr|Q2NNQ8|Q2NNQ8_HUMAN		6	0		0	2	MASCOT		T
	R20180600787_RNA_PULL,4031	R.NLSQPR.F	714.389	-0.00055	2	1	23.48	0	0.19	0|0	sp|Q8TED0|UTP15_HUMAN/tr|H0Y8P4|H0Y8P4_HUMAN		9.75	0		0	2	MASCOT		T
	R20180600787_RNA_PULL,7743	K.LLEGEEER.L ! K.LLEGEEER.-	974.479	-0.00405	2	1	23.47	0	0.385	0|0	sp|P02545|LMNA_HUMAN/sp|P20700|LMNB1_HUMAN/sp|Q03252|LMNB2_HUMAN/tr|Q3BDU5|Q3BDU5_HUMAN/tr|Q5TCI8|Q5TCI8_HUMAN/tr|Q8N519|Q8N519_HUMAN/tr|A0A0A7M1X5|A0A0A7M1X5_HUMAN/tr|B4DZT3|B4DZT3_HUMAN/tr|Q5I6Y5|Q5I6Y5_HUMAN/tr|B4DFR3|B4DFR3_HUMAN/tr|A0A0C4DGC5|A0A0C4DGC5_HUMAN/tr|W8QEH3|W8QEH3_HUMAN ! tr|E9PBF6|E9PBF6_HUMAN		4.09	0		0	2	MASCOT		T
	R20180600787_RNA_PULL,7743	K.LLEGEEER.L ! K.LLEGEEER.-	974.479	-0.00405	2	1	23.47	0	0.385	0|0	sp|P02545|LMNA_HUMAN/sp|P20700|LMNB1_HUMAN/sp|Q03252|LMNB2_HUMAN/tr|Q3BDU5|Q3BDU5_HUMAN/tr|Q5TCI8|Q5TCI8_HUMAN/tr|Q8N519|Q8N519_HUMAN/tr|A0A0A7M1X5|A0A0A7M1X5_HUMAN/tr|B4DZT3|B4DZT3_HUMAN/tr|Q5I6Y5|Q5I6Y5_HUMAN/tr|B4DFR3|B4DFR3_HUMAN/tr|A0A0C4DGC5|A0A0C4DGC5_HUMAN/tr|W8QEH3|W8QEH3_HUMAN ! tr|E9PBF6|E9PBF6_HUMAN		4.09	0		0	2	MASCOT		T
	R20180600787_RNA_PULL,19754	R.LPLPTIK.S	781.518	-0.01074	2	1	23.45	0	0.0136	0|0	sp|Q9UPW5|CBPC1_HUMAN/tr|J3KNS1|J3KNS1_HUMAN/tr|B4DHX2|B4DHX2_HUMAN		8.75	0		0	2	MASCOT		T
	R20180600787_RNA_PULL,6961	K.APGFGDNR.K	833.39	-0.00112	2	1	23.43	0	0.205	0|0	sp|P10809|CH60_HUMAN/tr|B3GQS7|B3GQS7_HUMAN/tr|B7Z4F6|B7Z4F6_HUMAN/tr|B7Z532|B7Z532_HUMAN/tr|B7Z5E7|B7Z5E7_HUMAN/tr|B7Z597|B7Z597_HUMAN/tr|A0A024R3X4|A0A024R3X4_HUMAN		5.88	0		0	2	MASCOT		T
	R20180600787_RNA_PULL,15028	R.FFEVR.R	697.367	-0.00134	2	1	23.43	0	1.78	0|0	sp|Q15363|TMED2_HUMAN/tr|B4DP27|B4DP27_HUMAN/tr|F5GX39|F5GX39_HUMAN/tr|B4E020|B4E020_HUMAN/tr|Q6FHT8|Q6FHT8_HUMAN		6	0		0	2	MASCOT		T
	R20180600787_RNA_PULL,4488	R.RGMDSAQR.E	920.437	0.01193	2	1	23.43	0	0.18	0|0	sp|Q86X52|CHSS1_HUMAN/tr|B4DLD0|B4DLD0_HUMAN		9.6	1		0	2	MASCOT		T
	R20180600787_RNA_PULL,24712	-.M*LLELAGQ.-	890.465	0.01176	1	1	23.42	0	1.29	0|0	tr|A0A1D5RMT1|A0A1D5RMT1_HUMAN		4	0	15.994919 Oxidation (M)	0	2	MASCOT		T
	R20180600787_RNA_PULL,11657	-.XLGILK.A	658.413	6e-05	2	1	23.42	0	0.427	0|0	tr|H7C2S1|H7C2S1_HUMAN		8.75	0		0	2	MASCOT		T
	R20180600787_RNA_PULL,3266	K.GM*PVTAR.V	747.382	-0.00042	2	1	23.41	0	0.38	0|0	sp|P30041|PRDX6_HUMAN/tr|A4UCS6|A4UCS6_HUMAN/tr|V9HWC7|V9HWC7_HUMAN		9.75	0	15.994919 Oxidation (M)	0	2	MASCOT		T
	R20180600787_RNA_PULL,6236	R.TPGLLK.V	628.403	-0.00033	2	1	23.41	0	0.136	0|0	sp|P49848|TAF6_HUMAN/tr|J3KR72|J3KR72_HUMAN/tr|B3KUR4|B3KUR4_HUMAN/tr|A4D299|A4D299_HUMAN		8.41	0		0	2	MASCOT		T
	R20180600787_RNA_PULL,12683	K.AALEPKESR.S	1000.54	-0.00022	2	1	23.4	0	0.333	0|0	sp|Q6IBW4|CNDH2_HUMAN/tr|A0A0A6YYG7|A0A0A6YYG7_HUMAN/tr|E5RJN3|E5RJN3_HUMAN		6.19	1		0	2	MASCOT		T
	R20180600787_RNA_PULL,12165	K.AGVAPLQVK.V	882.541	-0.0017	2	1	23.38	0	0.11	0|0	sp|P21333|FLNA_HUMAN/tr|A0A087WWY3|A0A087WWY3_HUMAN/tr|Q8TES4|Q8TES4_HUMAN/tr|Q60FE6|Q60FE6_HUMAN/tr|Q5HY54|Q5HY54_HUMAN/tr|A6NDY9|A6NDY9_HUMAN/tr|Q60FE5|Q60FE5_HUMAN		8.8	0		0	2	MASCOT		T
	R20180600787_RNA_PULL,9184	K.AAVPSIK.F	685.424	-0.00204	2	1	23.38	0	0.197	0|0	sp|P00558|PGK1_HUMAN/tr|B4DHB3|B4DHB3_HUMAN/tr|V9HWF4|V9HWF4_HUMAN		8.8	0		0	2	MASCOT		T
	R20180600787_RNA_PULL,12738	K.LQLDIEK.E	858.493	0.00052	2	1	23.38	0	0.645	0|0	sp|Q6ZMV7|LEKR1_HUMAN/tr|J3KP02|J3KP02_HUMAN		4.37	0		0	2	MASCOT		T
	R20180600787_RNA_PULL,21067	K.GDLFVLR.N	819.472	0.00019	2	1	23.35	0	0.71	0|0	sp|Q8TBY9|CF251_HUMAN/tr|A0A024RBT0|A0A024RBT0_HUMAN		5.84	0		0	2	MASCOT		T
	R20180600787_RNA_PULL,8496	K.VASPKANK.E	814.478	2e-05	2	1	23.35	0	0.351	0|0	tr|A7VN05|A7VN05_HUMAN		10	1		0	2	MASCOT		T
	R20180600787_RNA_PULL,3045	R.QDDM*LFYVR.R	1202.55	-0.01289	2	1	23.33	0	0.169	0|0	sp|Q6ICG6|K0930_HUMAN/tr|H7C1U5|H7C1U5_HUMAN/tr|B0QY20|B0QY20_HUMAN/tr|V9GZ62|V9GZ62_HUMAN/tr|V9GYW7|V9GYW7_HUMAN/tr|B0QY18|B0QY18_HUMAN/tr|B0AZU2|B0AZU2_HUMAN/tr|Q8IUY4|Q8IUY4_HUMAN		4.21	0	15.994919 Oxidation (M)	0	2	MASCOT		T
	R20180600787_RNA_PULL,6330	K.KDGFNITTSEK.C	1239.62	0.02222	2	1	23.32	0	1.09	0|0	sp|Q8WZ42|TITIN_HUMAN/tr|C0JYZ2|C0JYZ2_HUMAN/tr|D3DPG0|D3DPG0_HUMAN/tr|A0A0A0MTS7|A0A0A0MTS7_HUMAN		6.07	1		0	2	MASCOT		T
	R20180600787_RNA_PULL,10104	R.DPLRTPPR.A	951.537	-0.00053	2	1	23.31	0	0.241	0|0	sp|Q7Z2Z1|TICRR_HUMAN		9.6	1		0	2	MASCOT		T
	R20180600787_RNA_PULL,15994	K.EFSIPR.A	748.399	0.00068	2	1	23.29	0	0.617	0|0	sp|Q8NFJ5|RAI3_HUMAN/tr|A8K556|A8K556_HUMAN		6.1	0		0	2	MASCOT		T
	R20180600787_RNA_PULL,17134	K.LTLDPTLLLK.R	1126.71	-0.00717	3	1	23.29	0	0.165	0|0	tr|A0A075B7A0|A0A075B7A0_HUMAN		5.84	0		0	2	MASCOT		T
	R20180600787_RNA_PULL,16066	K.EIISLR.A	730.446	-0.00143	2	1	23.28	0	0.455	0|0	sp|Q8NFP9|NBEA_HUMAN/tr|A0A0D9SF28|A0A0D9SF28_HUMAN/tr|Q5T321|Q5T321_HUMAN/tr|F5GXV7|F5GXV7_HUMAN		6.1	0		0	2	MASCOT		T
	R20180600787_RNA_PULL,21444	-.XGGSQQNQLLK.M	1159.61	-0.00788	2	1	23.28	0	0.503	0|0	tr|H0YIW7|H0YIW7_HUMAN		8.75	0		0	2	MASCOT		T
	R20180600787_RNA_PULL,10507	R.SLQSVAEER.A	1018.52	0.00042	2	1	23.26	0	0.714	0|0	sp|P61313|RL15_HUMAN/tr|E7EQV9|E7EQV9_HUMAN/tr|E7EX53|E7EX53_HUMAN/tr|B4DLP4|B4DLP4_HUMAN/tr|A0A024R2Q4|A0A024R2Q4_HUMAN		4.53	0		0	2	MASCOT		T
	R20180600787_RNA_PULL,10231	K.VEIIANDQGNR.T ! R.VEIIANDQGNR.I ! R.VEILANDQGNR.T	1228.63	-0.00211	2	1	23.24	0	0.426	0|0	sp|P0DMV8|HS71A_HUMAN/sp|P0DMV9|HS71B_HUMAN/sp|P34931|HS71L_HUMAN/sp|P54652|HSP72_HUMAN/sp|P11142|HSP7C_HUMAN/tr|B4DVU9|B4DVU9_HUMAN/tr|E9PQK7|E9PQK7_HUMAN/tr|B4E1T6|B4E1T6_HUMAN/tr|E9PI65|E9PI65_HUMAN/tr|B4DWK5|B4DWK5_HUMAN/tr|E9PLF4|E9PLF4_HUMAN/tr|A0A1U9X7X4|A0A1U9X7X4_HUMAN/tr|Q59EJ3|Q59EJ3_HUMAN/tr|E9PPY6|E9PPY6_HUMAN/tr|E9PQQ4|E9PQQ4_HUMAN/tr|E9PK54|E9PK54_HUMAN/tr|B4DFN9|B4DFN9_HUMAN/tr|B4…		4.37	0		0	2	MASCOT		T
	R20180600787_RNA_PULL,10231	K.VEIIANDQGNR.T ! R.VEIIANDQGNR.I ! R.VEILANDQGNR.T	1228.63	-0.00211	2	1	23.24	0	0.426	0|0	sp|P0DMV8|HS71A_HUMAN/sp|P0DMV9|HS71B_HUMAN/sp|P34931|HS71L_HUMAN/sp|P54652|HSP72_HUMAN/sp|P11142|HSP7C_HUMAN/tr|B4DVU9|B4DVU9_HUMAN/tr|E9PQK7|E9PQK7_HUMAN/tr|B4E1T6|B4E1T6_HUMAN/tr|E9PI65|E9PI65_HUMAN/tr|B4DWK5|B4DWK5_HUMAN/tr|E9PLF4|E9PLF4_HUMAN/tr|A0A1U9X7X4|A0A1U9X7X4_HUMAN/tr|Q59EJ3|Q59EJ3_HUMAN/tr|E9PPY6|E9PPY6_HUMAN/tr|E9PQQ4|E9PQQ4_HUMAN/tr|E9PK54|E9PK54_HUMAN/tr|B4DFN9|B4DFN9_HUMAN/tr|B4…		4.37	0		0	2	MASCOT		T
	R20180600787_RNA_PULL,10231	K.VEIIANDQGNR.T ! R.VEIIANDQGNR.I ! R.VEILANDQGNR.T	1228.63	-0.00211	2	1	23.24	0	0.426	0|0	sp|P0DMV8|HS71A_HUMAN/sp|P0DMV9|HS71B_HUMAN/sp|P34931|HS71L_HUMAN/sp|P54652|HSP72_HUMAN/sp|P11142|HSP7C_HUMAN/tr|B4DVU9|B4DVU9_HUMAN/tr|E9PQK7|E9PQK7_HUMAN/tr|B4E1T6|B4E1T6_HUMAN/tr|E9PI65|E9PI65_HUMAN/tr|B4DWK5|B4DWK5_HUMAN/tr|E9PLF4|E9PLF4_HUMAN/tr|A0A1U9X7X4|A0A1U9X7X4_HUMAN/tr|Q59EJ3|Q59EJ3_HUMAN/tr|E9PPY6|E9PPY6_HUMAN/tr|E9PQQ4|E9PQQ4_HUMAN/tr|E9PK54|E9PK54_HUMAN/tr|B4DFN9|B4DFN9_HUMAN/tr|B4…		4.37	0		0	2	MASCOT		T
	R20180600787_RNA_PULL,10231	K.VEIIANDQGNR.T ! R.VEIIANDQGNR.I ! R.VEILANDQGNR.T	1228.63	-0.00211	2	1	23.24	0	0.426	0|0	sp|P0DMV8|HS71A_HUMAN/sp|P0DMV9|HS71B_HUMAN/sp|P34931|HS71L_HUMAN/sp|P54652|HSP72_HUMAN/sp|P11142|HSP7C_HUMAN/tr|B4DVU9|B4DVU9_HUMAN/tr|E9PQK7|E9PQK7_HUMAN/tr|B4E1T6|B4E1T6_HUMAN/tr|E9PI65|E9PI65_HUMAN/tr|B4DWK5|B4DWK5_HUMAN/tr|E9PLF4|E9PLF4_HUMAN/tr|A0A1U9X7X4|A0A1U9X7X4_HUMAN/tr|Q59EJ3|Q59EJ3_HUMAN/tr|E9PPY6|E9PPY6_HUMAN/tr|E9PQQ4|E9PQQ4_HUMAN/tr|E9PK54|E9PK54_HUMAN/tr|B4DFN9|B4DFN9_HUMAN/tr|B4…		4.37	0		0	2	MASCOT		T
	R20180600787_RNA_PULL,17790	R.IETLAER.V	831.457	-0.00429	2	1	23.23	0	1.06	0|0	tr|A0A2P9AI66|A0A2P9AI66_HUMAN		4.53	0		0	2	MASCOT		T
	R20180600787_RNA_PULL,6670	K.QXQTLR.E	776.408	0.0012	2	1	23.23	0	0.617	0|0	tr|F4MH62|F4MH62_HUMAN		9.75	0		0	2	MASCOT		T
	R20180600787_RNA_PULL,10536	R.VFANIGK.A	748.435	-0.00099	2	1	23.22	0	0.282	0|0	tr|A0A2P9ARW2|A0A2P9ARW2_HUMAN		8.72	0		0	2	MASCOT		T
	R20180600787_RNA_PULL,12170	K.VIM*DLK.T	734.412	0.00416	2	1	23.21	0	0.32	0|0	sp|Q8TCB0|IFI44_HUMAN/tr|B7ZB11|B7ZB11_HUMAN/tr|B4DYN8|B4DYN8_HUMAN		5.81	0	15.994919 Oxidation (M)	0	2	MASCOT		T
	R20180600787_RNA_PULL,11366	R.IAWAR.I ! R.IAWAR.T ! -.IAWAR.T ! R.IAWAR.M	616.357	0.00041	2	1	23.2	0	0.755	0|0	sp|Q9UNY4|TTF2_HUMAN/tr|Q59EG6|Q59EG6_HUMAN/tr|A0A024R0F1|A0A024R0F1_HUMAN ! sp|P15328|FOLR1_HUMAN/tr|Q6LDL1|Q6LDL1_HUMAN/tr|Q9NP04|Q9NP04_HUMAN/tr|A0A024R5H1|A0A024R5H1_HUMAN ! tr|A0A172Q3A8|A0A172Q3A8_HUMAN ! tr|Q96B60|Q96B60_HUMAN		9.75	0		0	2	MASCOT		T
	R20180600787_RNA_PULL,11366	R.IAWAR.I ! R.IAWAR.T ! -.IAWAR.T ! R.IAWAR.M	616.357	0.00041	2	1	23.2	0	0.755	0|0	sp|Q9UNY4|TTF2_HUMAN/tr|Q59EG6|Q59EG6_HUMAN/tr|A0A024R0F1|A0A024R0F1_HUMAN ! sp|P15328|FOLR1_HUMAN/tr|Q6LDL1|Q6LDL1_HUMAN/tr|Q9NP04|Q9NP04_HUMAN/tr|A0A024R5H1|A0A024R5H1_HUMAN ! tr|A0A172Q3A8|A0A172Q3A8_HUMAN ! tr|Q96B60|Q96B60_HUMAN		9.75	0		0	2	MASCOT		T
	R20180600787_RNA_PULL,4186	R.DVHPTHYGR.I	1081.52	0.00137	2	1	23.19	0	0.251	0|0	tr|A0A2P9ASR8|A0A2P9ASR8_HUMAN		6.92	0		0	2	MASCOT		T
	R20180600787_RNA_PULL,3617	R.YGENPNR.L	849.385	-0.00157	2	1	23.19	0	0.199	0|0	tr|A0A2P9AEM6|A0A2P9AEM6_HUMAN		6	0		0	2	MASCOT		T
	R20180600787_RNA_PULL,28546	K.SGVPVLAVSLALEGK.A	1439.85	-0.0011	2	1	23.18	0	0.129	0|0	sp|Q53EL6|PDCD4_HUMAN/tr|Q5VZS7|Q5VZS7_HUMAN/tr|B4DKX4|B4DKX4_HUMAN/tr|B2R6E2|B2R6E2_HUMAN		5.72	0		0	2	MASCOT		T
	R20180600787_RNA_PULL,4569	R.EELEVLVQDK.G	1201.63	-0.01088	2	1	23.18	0	1.09	0|0	sp|Q14194|DPYL1_HUMAN/tr|B3KXQ5|B3KXQ5_HUMAN/tr|E9PD68|E9PD68_HUMAN/tr|B3KV96|B3KV96_HUMAN/tr|X5DQV1|X5DQV1_HUMAN/tr|X5DNI1|X5DNI1_HUMAN/tr|B3KT07|B3KT07_HUMAN		4	0		0	2	MASCOT		T
	R20180600787_RNA_PULL,26033	K.DFAIDIIK.S	934.524	-0.00333	2	1	23.18	0	0.379	0|0	sp|Q15181|IPYR_HUMAN/tr|V9HWB5|V9HWB5_HUMAN		4.21	0		0	2	MASCOT		T
	R20180600787_RNA_PULL,11935	R.FVTIR.M	635.388	-0.00092	2	1	23.13	0	0.222	0|0	tr|A0A2P9AX56|A0A2P9AX56_HUMAN		9.75	0		0	2	MASCOT		T
	R20180600787_RNA_PULL,12067	K.NVIGLQM*GTNR.G	1218.63	0	2	1	23.13	0	0.508	0|0	sp|P37802|TAGL2_HUMAN/tr|X6RJP6|X6RJP6_HUMAN		9.75	0	15.994919 Oxidation (M)	0	2	MASCOT		T
	R20180600787_RNA_PULL,14822	R.DHFALLK.S	843.472	-0.0012	2	1	23.1	0	0.366	0|0	tr|E5RI39|E5RI39_HUMAN		6.74	0		0	2	MASCOT		T
	R20180600787_RNA_PULL,4761	R.WRSPSK.E	760.41	-0.00791	2	1	23.09	0	4.32	0|0	sp|B3KS81|SRRM5_HUMAN		11	1		0	2	MASCOT		T
	R20180600787_RNA_PULL,17291	K.LDDFIK.N	750.403	0.0003	2	1	23.08	0	0.887	0|0	sp|Q5JU85|IQEC2_HUMAN/tr|A0A1W2PR28|A0A1W2PR28_HUMAN/tr|A0A1W2PPU7|A0A1W2PPU7_HUMAN/tr|A0A1W2PRJ5|A0A1W2PRJ5_HUMAN/tr|A0A1W2PQ34|A0A1W2PQ34_HUMAN		4.21	0		0	2	MASCOT		T
	R20180600787_RNA_PULL,12068	K.LDVKVK.R	701.456	0.00027	2	1	23.08	0	0.547	0|0	tr|A0A2P9AEI7|A0A2P9AEI7_HUMAN		8.59	1		0	2	MASCOT		T
	R20180600787_RNA_PULL,2726	R.LTGGAAGHQDR.S	1082.53	-0.00117	3	1	23.05	0	0.341	0|0	sp|O95274|LYPD3_HUMAN/tr|Q5JPJ9|Q5JPJ9_HUMAN/tr|A8K4E0|A8K4E0_HUMAN/tr|B2RBR3|B2RBR3_HUMAN		6.74	0		0	2	MASCOT		T
	R20180600787_RNA_PULL,13819	K.VM*SEFNNNFR.Q	1273.56	4e-05	2	1	23.03	0	0.0986	0|0	sp|P08962|CD63_HUMAN/tr|W6A4U0|W6A4U0_HUMAN/tr|F8W022|F8W022_HUMAN/tr|F8VNT9|F8VNT9_HUMAN/tr|F8VWK8|F8VWK8_HUMAN/tr|F8VV56|F8VV56_HUMAN/tr|A0A024RB05|A0A024RB05_HUMAN		5.97	0	15.994919 Oxidation (M)	0	2	MASCOT		T
	R20180600787_RNA_PULL,18808	-.XGGFLGAGQR.L	1018.55	-0.01545	2	1	23.03	0	0.465	0|0	tr|A0A096LPA3|A0A096LPA3_HUMAN		9.75	1		0	2	MASCOT		T
	R20180600787_RNA_PULL,3500	K.VDCTANTNTCNK.Y	1397.58	-0.00133	2	1	23.03	0	0.106	0|0	sp|P30101|PDIA3_HUMAN/tr|H7BZJ3|H7BZJ3_HUMAN/tr|B3KQT2|B3KQT2_HUMAN/tr|B3KQT9|B3KQT9_HUMAN/tr|V9HVY3|V9HVY3_HUMAN		5.79	0		0	2	MASCOT		T
	R20180600787_RNA_PULL,3920	K.GM*IPK.S ! R.GM*LPK.R	561.306	0.00079	1	1	23.02	0	1.73	0|0	sp|A4FU69|EFCB5_HUMAN/tr|H0Y843|H0Y843_HUMAN/tr|K7EJC3|K7EJC3_HUMAN/tr|B4DZ47|B4DZ47_HUMAN ! sp|Q8NEY1|NAV1_HUMAN/tr|A0A0A0MRJ3|A0A0A0MRJ3_HUMAN		8.75	0	15.994919 Oxidation (M)	0	2	MASCOT		T
	R20180600787_RNA_PULL,7061	R.LAGKAAK.E	658.425	0.01076	2	1	23.02	0	0.468	0|0	sp|O75165|DJC13_HUMAN		10	1		0	2	MASCOT		T
	R20180600787_RNA_PULL,18301	R.TTPSYVAFTDTER.L	1487.7	0.00235	2	1	23	0	0.97	0|0	sp|P0DMV8|HS71A_HUMAN/sp|P0DMV9|HS71B_HUMAN/sp|P34931|HS71L_HUMAN/sp|P54652|HSP72_HUMAN/sp|P48741|HSP77_HUMAN/sp|P17066|HSP76_HUMAN/sp|P11142|HSP7C_HUMAN/tr|E9PQK7|E9PQK7_HUMAN/tr|B4E1T6|B4E1T6_HUMAN/tr|E9PI65|E9PI65_HUMAN/tr|B4DWK5|B4DWK5_HUMAN/tr|B3KSM6|B3KSM6_HUMAN/tr|E9PLF4|E9PLF4_HUMAN/tr|A0A1U9X7X4|A0A1U9X7X4_HUMAN/tr|Q59EJ3|Q59EJ3_HUMAN/tr|E9PPY6|E9PPY6_HUMAN/tr|B2R6X5|B2R6X5_HUMAN/tr|E9PQ…		4.37	0		0	2	MASCOT		T
	R20180600787_RNA_PULL,18301	R.TTPSYVAFTDTER.L	1487.7	0.00235	2	1	23	0	0.97	0|0	sp|P0DMV8|HS71A_HUMAN/sp|P0DMV9|HS71B_HUMAN/sp|P34931|HS71L_HUMAN/sp|P54652|HSP72_HUMAN/sp|P48741|HSP77_HUMAN/sp|P17066|HSP76_HUMAN/sp|P11142|HSP7C_HUMAN/tr|E9PQK7|E9PQK7_HUMAN/tr|B4E1T6|B4E1T6_HUMAN/tr|E9PI65|E9PI65_HUMAN/tr|B4DWK5|B4DWK5_HUMAN/tr|B3KSM6|B3KSM6_HUMAN/tr|E9PLF4|E9PLF4_HUMAN/tr|A0A1U9X7X4|A0A1U9X7X4_HUMAN/tr|Q59EJ3|Q59EJ3_HUMAN/tr|E9PPY6|E9PPY6_HUMAN/tr|B2R6X5|B2R6X5_HUMAN/tr|E9PQ…		4.37	0		0	2	MASCOT		T
	R20180600787_RNA_PULL,18301	R.TTPSYVAFTDTER.L	1487.7	0.00235	2	1	23	0	0.97	0|0	sp|P0DMV8|HS71A_HUMAN/sp|P0DMV9|HS71B_HUMAN/sp|P34931|HS71L_HUMAN/sp|P54652|HSP72_HUMAN/sp|P48741|HSP77_HUMAN/sp|P17066|HSP76_HUMAN/sp|P11142|HSP7C_HUMAN/tr|E9PQK7|E9PQK7_HUMAN/tr|B4E1T6|B4E1T6_HUMAN/tr|E9PI65|E9PI65_HUMAN/tr|B4DWK5|B4DWK5_HUMAN/tr|B3KSM6|B3KSM6_HUMAN/tr|E9PLF4|E9PLF4_HUMAN/tr|A0A1U9X7X4|A0A1U9X7X4_HUMAN/tr|Q59EJ3|Q59EJ3_HUMAN/tr|E9PPY6|E9PPY6_HUMAN/tr|B2R6X5|B2R6X5_HUMAN/tr|E9PQ…		4.37	0		0	2	MASCOT		T
	R20180600787_RNA_PULL,4126	R.DAALER.V	674.347	-0.00023	2	1	22.99	0	0.459	0|0	sp|Q8NFZ5|TNIP2_HUMAN		4.37	0		0	2	MASCOT		T
	R20180600787_RNA_PULL,6632	K.QQDLSIAM*VVTSR.E	1463.75	-0.01667	2	1	22.99	0	1.49	0|0	sp|Q9H3C7|GGNB2_HUMAN/tr|A8K3S2|A8K3S2_HUMAN/tr|A8K7Z6|A8K7Z6_HUMAN/tr|A0A087X1D7|A0A087X1D7_HUMAN		5.84	0	15.994919 Oxidation (M)	0	2	MASCOT		T
	R20180600787_RNA_PULL,2321	R.QPPM*SERTR.R	1117.54	0.00133	2	1	22.99	0	0.765	0|0	sp|Q96MT3|PRIC1_HUMAN/tr|B3KVG6|B3KVG6_HUMAN/tr|B3KVG3|B3KVG3_HUMAN/tr|A0A024R0W7|A0A024R0W7_HUMAN		9.6	1	15.994919 Oxidation (M)	0	2	MASCOT		T
	R20180600787_RNA_PULL,19479	R.LNSVQVLER.L	1057.6	0.0131	2	1	22.98	0	0.856	0|0	sp|Q96SI1|KCD15_HUMAN/tr|B4DGD9|B4DGD9_HUMAN		6	0		0	2	MASCOT		T
	R20180600787_RNA_PULL,3181	K.YQADR.L	652.305	-6e-05	2	1	22.97	0	0.222	0|0	sp|Q9BU64|CENPO_HUMAN		5.84	0		0	2	MASCOT		T
	R20180600787_RNA_PULL,7912	R.AEIERAR.R	844.463	0.01138	2	1	22.97	0	1.57	0|0	tr|A0A2P9AU71|A0A2P9AU71_HUMAN		6.19	1		0	2	MASCOT		T
	R20180600787_RNA_PULL,24323	K.LVALLNTLDR.W	1127.68	-0.00144	2	1	22.94	0	0.215	0|0	sp|Q15257|PTPA_HUMAN/tr|C9IZ76|C9IZ76_HUMAN/tr|A6PVN8|A6PVN8_HUMAN/tr|Q5T948|Q5T948_HUMAN/tr|A6PVN7|A6PVN7_HUMAN/tr|A6PVN6|A6PVN6_HUMAN/tr|F6WIT2|F6WIT2_HUMAN/tr|B4DZF8|B4DZF8_HUMAN/tr|Q5T949|Q5T949_HUMAN/tr|A6PVN9|A6PVN9_HUMAN/tr|A6PVN5|A6PVN5_HUMAN		5.84	0		0	2	MASCOT		T
	R20180600787_RNA_PULL,2264	R.VQENSPGHR.A	1023.5	-0.00046	2	1	22.91	0	0.308	0|0	sp|Q9H8Y8|GORS2_HUMAN/tr|F8WEG2|F8WEG2_HUMAN/tr|B4DEI4|B4DEI4_HUMAN		6.72	0		0	2	MASCOT		T
	R20180600787_RNA_PULL,3824	R.SPM*GAM*NVGK.L	1023.46	-0.01105	2	1	22.91	0	0.202	0|0	tr|A0A0A0MTM4|A0A0A0MTM4_HUMAN		8.47	0	15.994919 Oxidation (M)	0	2	MASCOT		T
	R20180600787_RNA_PULL,7566	R.LGAEGIR.I	715.41	0.00017	2	1	22.88	0	2.76	0|0	tr|A0A2P9AVW5|A0A2P9AVW5_HUMAN		6	0		0	2	MASCOT		T
	R20180600787_RNA_PULL,23507	R.IILLAEGR.L	884.556	0.00018	2	1	22.88	0	0.182	0|0	sp|P23526|SAHH_HUMAN/tr|Q1RMG2|Q1RMG2_HUMAN		6	0		0	2	MASCOT		T
	R20180600787_RNA_PULL,7043	K.VLVQNAAGSQEK.L	1243.66	-0.00305	2	1	22.87	0	1.14	0|0	sp|Q9Y490|TLN1_HUMAN/tr|A0A1S5UZ07|A0A1S5UZ07_HUMAN		5.97	0		0	2	MASCOT		T
	R20180600787_RNA_PULL,14097	R.FFTVK.L	641.366	1e-05	2	1	22.86	0	0.458	0|0	sp|P04843|RPN1_HUMAN/tr|Q53EP4|Q53EP4_HUMAN/tr|B4DL99|B4DL99_HUMAN/tr|Q96HX3|Q96HX3_HUMAN/tr|Q6IBR0|Q6IBR0_HUMAN		8.75	0		0	2	MASCOT		T
	R20180600787_RNA_PULL,16083	R.LEDILR.R ! R.LEDLLR.Q ! K.LEDLLR.K	758.441	-0.00027	2	1	22.83	0	0.815	0|0	sp|Q6N069|NAA16_HUMAN/tr|A4FU51|A4FU51_HUMAN/tr|Q8N352|Q8N352_HUMAN ! sp|P51449|RORG_HUMAN/tr|Q53FZ4|Q53FZ4_HUMAN/tr|B3KUU9|B3KUU9_HUMAN/tr|D3DV25|D3DV25_HUMAN/tr|B2RDT1|B2RDT1_HUMAN/tr|Q6I9R9|Q6I9R9_HUMAN/tr|B4DPR1|B4DPR1_HUMAN/tr|B6ZGS6|B6ZGS6_HUMAN/tr|F1D8P6|F1D8P6_HUMAN ! sp|P12956|XRCC6_HUMAN/tr|B4DE32|B4DE32_HUMAN/tr|B2RDN9|B2RDN9_HUMAN/tr|B1AHC9|B1AHC9_HUMAN/tr|B4E356|B4E356_HUMAN/tr|A0A02…		4.37	0		0	2	MASCOT		T
	R20180600787_RNA_PULL,3892	R.QNEIVR.S	758.416	-0.00061	2	1	22.79	0	0.507	0|0	sp|Q9BZF3|OSBL6_HUMAN		6	0		0	2	MASCOT		T
	R20180600787_RNA_PULL,26286	K.QRGQSLAVK.S	986.574	-0.01538	2	1	22.78	0	0.387	0|0	sp|Q8N9N5|BANP_HUMAN/tr|B3KM38|B3KM38_HUMAN/tr|A0A0S2Z5G4|A0A0S2Z5G4_HUMAN/tr|A0A0S2Z5M2|A0A0S2Z5M2_HUMAN/tr|B4DE54|B4DE54_HUMAN/tr|A0A0S2Z5C2|A0A0S2Z5C2_HUMAN/tr|D3DUN6|D3DUN6_HUMAN		11	1		0	2	MASCOT		T
HNRNPA3	R20180600787_RNA_PULL,10006	K.VVYLR.C	649.403	-0.00036	2	1	22.77	0	0.366	0|0	sp|P30050|RL12_HUMAN/tr|Q76P68|Q76P68_HUMAN/tr|Q59FI9|Q59FI9_HUMAN/tr|D3DS95|D3DS95_HUMAN		8.72	0		0	2	MASCOT		T
	R20180600787_RNA_PULL,8590	-.XMELMK.L	779.379	-0.01474	2	1	22.77	0	2.2	0|0	tr|H0Y4A4|H0Y4A4_HUMAN		6	0		0	2	MASCOT		T
	R20180600787_RNA_PULL,21735	-.XYGLILPK.K	860.524	-0.00072	2	1	22.76	0	0.248	0|0	tr|K7EQJ6|K7EQJ6_HUMAN		8.59	0		0	2	MASCOT		T
	R20180600787_RNA_PULL,13919	R.IMHSLGLM*LSR.L	1273.68	0.00546	3	1	22.75	0	1.62	0|0	sp|Q9ULT0|TTC7A_HUMAN/tr|I6L9J2|I6L9J2_HUMAN/tr|B3KPK7|B3KPK7_HUMAN/tr|Q6P0M3|Q6P0M3_HUMAN/tr|G5E9G4|G5E9G4_HUMAN		9.76	0	15.994919 Oxidation (M)	0	2	MASCOT		T
	R20180600787_RNA_PULL,3918	R.QLADASTQR.G	989.501	0.00311	2	1	22.72	0	0.986	0|0	sp|A7E2Y1|MYH7B_HUMAN/tr|A0A087X0T3|A0A087X0T3_HUMAN		5.84	0		0	2	MASCOT		T
	R20180600787_RNA_PULL,15448	K.GLVLGPIHK.N	933.588	-0.00027	2	1	22.68	0	0.0955	0|0	sp|P08195|4F2_HUMAN/tr|H0YFS2|H0YFS2_HUMAN/tr|F5GZS6|F5GZS6_HUMAN/tr|F5H0E2|F5H0E2_HUMAN/tr|J3KPF3|J3KPF3_HUMAN/tr|B4E2Z3|B4E2Z3_HUMAN/tr|A0A024R599|A0A024R599_HUMAN		8.76	0		0	2	MASCOT		T
	R20180600787_RNA_PULL,14909	R.IIGYVER.G	849.483	-0.00072	2	1	22.68	0	0.348	0|0	tr|A0A2P9ACY3|A0A2P9ACY3_HUMAN		6	0		0	2	MASCOT		T
	R20180600787_RNA_PULL,11576	R.ALELEQER.K	987.511	0.00439	2	1	22.67	0	1.43	0|0	sp|P26038|MOES_HUMAN/tr|V9HWC0|V9HWC0_HUMAN		4.25	0		0	2	MASCOT		T
	R20180600787_RNA_PULL,3633	R.EAKEKNR.E	874.474	0.01055	2	1	22.67	0	1.66	0|0	sp|P15170|ERF3A_HUMAN/sp|Q8IYD1|ERF3B_HUMAN/tr|B4DQM6|B4DQM6_HUMAN/tr|H3BR35|H3BR35_HUMAN/tr|B2RCT6|B2RCT6_HUMAN/tr|H3BSV8|H3BSV8_HUMAN/tr|Q7KZX8|Q7KZX8_HUMAN/tr|A8K2W7|A8K2W7_HUMAN		8.69	2		0	2	MASCOT		T
	R20180600787_RNA_PULL,10680	K.LPKNEK.K	728.43	0.01086	2	1	22.66	0	0.245	0|0	sp|P56715|RP1_HUMAN		8.59	1		0	2	MASCOT		T
	R20180600787_RNA_PULL,7360	R.QDISFDAMVK.L	1153.56	0.00186	2	1	22.66	0	1.11	0|0	tr|A0A2P9AX62|A0A2P9AX62_HUMAN		4.21	0		0	2	MASCOT		T
	R20180600787_RNA_PULL,19044	R.DLAAM*DK.D	779.36	-0.00574	1	1	22.64	0	0.798	0|0	sp|O75923|DYSF_HUMAN/tr|B7Z2R1|B7Z2R1_HUMAN		4.21	0	15.994919 Oxidation (M)	0	2	MASCOT		T
	R20180600787_RNA_PULL,10666	K.VVAVDCGIK.N	960.518	0.00445	2	1	22.62	0	0.608	0|0	sp|P31327|CPSM_HUMAN/tr|A8K134|A8K134_HUMAN/tr|Q5R208|Q5R208_HUMAN/tr|Q5R206|Q5R206_HUMAN/tr|Q5R210|Q5R210_HUMAN/tr|Q5R209|Q5R209_HUMAN/tr|Q5R207|Q5R207_HUMAN/tr|Q5R211|Q5R211_HUMAN/tr|A0A024R454|A0A024R454_HUMAN		5.8	0		0	2	MASCOT		T
	R20180600787_RNA_PULL,18381	K.LNM*GIK.H	691.381	0.0023	1	1	22.62	0	0.516	0|0	sp|Q9Y2H8|ZN510_HUMAN/tr|Q6NUI8|Q6NUI8_HUMAN		8.75	0	15.994919 Oxidation (M)	0	2	MASCOT		T
	R20180600787_RNA_PULL,3244	R.AINDNTNSR.V	1004.48	0.00021	2	1	22.61	0	0.673	0|0	sp|Q15363|TMED2_HUMAN/tr|B4DP27|B4DP27_HUMAN/tr|F5GX39|F5GX39_HUMAN/tr|B4E020|B4E020_HUMAN/tr|Q6FHT8|Q6FHT8_HUMAN		5.88	0		0	2	MASCOT		T
	R20180600787_RNA_PULL,8843	K.KMKSMK.L	752.416	-0.00211	2	1	22.61	0	0.225	0|0	sp|Q8N427|TXND3_HUMAN/tr|B2R918|B2R918_HUMAN/tr|A0A0K0K1K2|A0A0K0K1K2_HUMAN/tr|A0A024RA80|A0A024RA80_HUMAN		10.3	2		0	2	MASCOT		T
	R20180600787_RNA_PULL,18405	K.NALESYAFNM*K.S	1303.6	-0.00085	2	1	22.6	0	0.804	0|0	sp|P0DMV8|HS71A_HUMAN/sp|P0DMV9|HS71B_HUMAN/sp|P34931|HS71L_HUMAN/tr|B4DVU9|B4DVU9_HUMAN/tr|B4E1T6|B4E1T6_HUMAN/tr|B4DWK5|B4DWK5_HUMAN/tr|A0A1U9X7X4|A0A1U9X7X4_HUMAN/tr|Q59EJ3|Q59EJ3_HUMAN/tr|B4DFN9|B4DFN9_HUMAN/tr|B4DI39|B4DI39_HUMAN/tr|B2RCQ9|B2RCQ9_HUMAN/tr|B4E1S9|B4E1S9_HUMAN/tr|B4E388|B4E388_HUMAN/tr|A0A1U9X7W7|A0A1U9X7W7_HUMAN/tr|B4DNX1|B4DNX1_HUMAN/tr|B3KTT5|B3KTT5_HUMAN/tr|A0A1U9X7W4|A0A1…		6	0	15.994919 Oxidation (M)	0	2	MASCOT		T
	R20180600787_RNA_PULL,27585	K.RM*AIEILAWGLR.N	1444.81	0.01923	3	1	22.6	0	1.04	0|0	sp|A0AVI2|FR1L5_HUMAN/tr|A0A286YFD1|A0A286YFD1_HUMAN		9.6	1	15.994919 Oxidation (M)	0	2	MASCOT		T
	R20180600787_RNA_PULL,11550	R.QLSSGVSEIR.H	1075.57	0.0006	2	1	22.59	0	0.568	0|0	sp|P04792|HSPB1_HUMAN/tr|F8WE04|F8WE04_HUMAN/tr|B4DL87|B4DL87_HUMAN/tr|V9HW43|V9HW43_HUMAN		6	0		0	2	MASCOT		T
	R20180600787_RNA_PULL,20719	K.GAALITAVGVR.L	1027.63	-0.00081	2	1	22.58	0	0.289	0|0	sp|P19367|HXK1_HUMAN/tr|B3KXY9|B3KXY9_HUMAN/tr|A8K7J7|A8K7J7_HUMAN/tr|Q59FD4|Q59FD4_HUMAN/tr|B4DG62|B4DG62_HUMAN/tr|A0A024QZK7|A0A024QZK7_HUMAN		9.75	0		0	2	MASCOT		T
	R20180600787_RNA_PULL,14796	R.DLGGQIK.L	730.409	-0.00695	2	1	22.57	0	0.649	0|0	sp|Q9UBD5|ORC3_HUMAN/tr|B7ZAI3|B7ZAI3_HUMAN/tr|B7Z8A5|B7Z8A5_HUMAN/tr|B4E014|B4E014_HUMAN/tr|B4DZ51|B4DZ51_HUMAN		5.84	0		0	2	MASCOT		T
	R20180600787_RNA_PULL,3487	R.CGESGHLAR.E	986.447	-9e-05	2	1	22.55	0	0.103	0|0	sp|P62633|CNBP_HUMAN/tr|A0A0S2Z4Q3|A0A0S2Z4Q3_HUMAN/tr|A0A0S2Z4K2|A0A0S2Z4K2_HUMAN/tr|Q6T598|Q6T598_HUMAN		6.74	0		0	2	MASCOT		T
	R20180600787_RNA_PULL,3802	M.ATSNNPR.K	759.374	0.01077	1	1	22.55	0	0.771	0|0	sp|Q6UUV9|CRTC1_HUMAN		9.8	0		0	2	MASCOT		T
	R20180600787_RNA_PULL,4605	K.SFAQAR.S ! R.SFAQAR.Q	679.352	-0.00054	2	1	22.55	0	1.68	0|0	sp|Q8IZJ3|CPMD8_HUMAN ! tr|A0A2P9AU56|A0A2P9AU56_HUMAN		9.47	0		0	2	MASCOT		T
	R20180600787_RNA_PULL,5189	R.LYNPR.V	662.362	-0.00171	2	1	22.54	0	0.609	0|0	tr|A0A2P9APA0|A0A2P9APA0_HUMAN		8.75	0		0	2	MASCOT		T
	R20180600787_RNA_PULL,4538	-.M*FXDR.W	713.292	7e-05	2	1	22.52	0	0.0504	0|0	tr|A0A0B6CEA2|A0A0B6CEA2_HUMAN/tr|A0A059RHT3|A0A059RHT3_HUMAN		5.59	0	15.994919 Oxidation (M)	0	2	MASCOT		T
	R20180600787_RNA_PULL,7019	R.M*LDSLR.D	750.381	0.00091	2	1	22.52	0	0.352	0|0	sp|Q9P2D7|DYH1_HUMAN/tr|A0A140VJI6|A0A140VJI6_HUMAN		5.59	0	15.994919 Oxidation (M)	0	2	MASCOT		T
	R20180600787_RNA_PULL,10129	K.EVDEQM*LNVQNK.N ! K.EVDEQM*LNVQNK.S	1462.68	-0.00019	2	1	22.51	0	0.267	0|0	sp|P07437|TBB5_HUMAN/sp|P68371|TBB4B_HUMAN/sp|Q13885|TBB2A_HUMAN/sp|Q9BVA1|TBB2B_HUMAN/tr|B4DY90|B4DY90_HUMAN/tr|Q8IWP6|Q8IWP6_HUMAN/tr|Q8IZ29|Q8IZ29_HUMAN/tr|Q6LC01|Q6LC01_HUMAN/tr|O43209|O43209_HUMAN/tr|B4DMJ5|B4DMJ5_HUMAN/tr|B7ZAF0|B7ZAF0_HUMAN/tr|B7Z4N1|B7Z4N1_HUMAN/tr|Q96HX0|Q96HX0_HUMAN/tr|Q6P602|Q6P602_HUMAN/tr|Q9BUU9|Q9BUU9_HUMAN/tr|Q8N6N5|Q8N6N5_HUMAN/tr|B7ZAK1|B7ZAK1_HUMAN/tr|B3KML9|B3K…		4.14	0	15.994919 Oxidation (M)	0	2	MASCOT		T
	R20180600787_RNA_PULL,10129	K.EVDEQM*LNVQNK.N ! K.EVDEQM*LNVQNK.S	1462.68	-0.00019	2	1	22.51	0	0.267	0|0	sp|P07437|TBB5_HUMAN/sp|P68371|TBB4B_HUMAN/sp|Q13885|TBB2A_HUMAN/sp|Q9BVA1|TBB2B_HUMAN/tr|B4DY90|B4DY90_HUMAN/tr|Q8IWP6|Q8IWP6_HUMAN/tr|Q8IZ29|Q8IZ29_HUMAN/tr|Q6LC01|Q6LC01_HUMAN/tr|O43209|O43209_HUMAN/tr|B4DMJ5|B4DMJ5_HUMAN/tr|B7ZAF0|B7ZAF0_HUMAN/tr|B7Z4N1|B7Z4N1_HUMAN/tr|Q96HX0|Q96HX0_HUMAN/tr|Q6P602|Q6P602_HUMAN/tr|Q9BUU9|Q9BUU9_HUMAN/tr|Q8N6N5|Q8N6N5_HUMAN/tr|B7ZAK1|B7ZAK1_HUMAN/tr|B3KML9|B3K…		4.14	0	15.994919 Oxidation (M)	0	2	MASCOT		T
	R20180600787_RNA_PULL,23968	R.TIPWLEDR.V	1029.54	-9e-05	2	1	22.51	0	0.391	0|0	sp|O43707|ACTN4_HUMAN/tr|A0A0S2Z3G9|A0A0S2Z3G9_HUMAN/tr|K7EJH8|K7EJH8_HUMAN/tr|Q96BG6|Q96BG6_HUMAN/tr|B4E337|B4E337_HUMAN/tr|B4DSX0|B4DSX0_HUMAN		4.37	0		0	2	MASCOT		T
	R20180600787_RNA_PULL,6983	K.LLEGEESR.I ! K.LLEGEESR.L ! R.LLEGEESR.L ! K.LLEGEESR.-	932.468	-0.00046	2	1	22.5	0	0.526	0|0	sp|P08670|VIME_HUMAN/sp|P41219|PERI_HUMAN/sp|P17661|DESM_HUMAN/tr|Q53HU8|Q53HU8_HUMAN/tr|Q9H319|Q9H319_HUMAN/tr|B0YJC4|B0YJC4_HUMAN/tr|Q45VM7|Q45VM7_HUMAN/tr|Q45VM6|Q45VM6_HUMAN/tr|B3KWQ6|B3KWQ6_HUMAN/tr|A5Z217|A5Z217_HUMAN/tr|H7C5W5|H7C5W5_HUMAN/tr|Q53SB5|Q53SB5_HUMAN/tr|V9HWE1|V9HWE1_HUMAN/tr|L7RDA5|L7RDA5_HUMAN/tr|B3KRK8|B3KRK8_HUMAN/tr|Q45VM8|Q45VM8_HUMAN ! sp|P08729|K2C7_HUMAN/sp|P05787|K2C8…		4.25	0		0	2	MASCOT		T
	R20180600787_RNA_PULL,16049	R.QSM*ILVAR.A	933.519	0.00227	2	1	22.5	0	0.925	0|0	sp|O00418|EF2K_HUMAN		9.75	0	15.994919 Oxidation (M)	0	2	MASCOT		T
	R20180600787_RNA_PULL,10542	R.RDLPTPK.T	826.478	-0.00101	2	1	22.5	0	0.235	0|0	sp|Q69YH5|CDCA2_HUMAN/tr|B7Z5Q5|B7Z5Q5_HUMAN/tr|A8K8Z0|A8K8Z0_HUMAN/tr|E9PEI0|E9PEI0_HUMAN		8.75	1		0	2	MASCOT		T
	R20180600787_RNA_PULL,4256	K.KLDVGK.W	659.409	-8e-05	2	1	22.48	0	0.75	0|0	tr|B3KMY7|B3KMY7_HUMAN		8.59	1		0	2	MASCOT		T
	R20180600787_RNA_PULL,9960	K.DTFLR.T	651.346	0.00093	2	1	22.47	0	1.01	0|0	sp|P41732|TSN7_HUMAN/tr|B4DEB8|B4DEB8_HUMAN/tr|B4DDG0|B4DDG0_HUMAN/tr|B4E171|B4E171_HUMAN/tr|Q7Z3Z6|Q7Z3Z6_HUMAN/tr|B4DEA5|B4DEA5_HUMAN		5.84	0		0	2	MASCOT		T
	R20180600787_RNA_PULL,23168	K.ARLLEGGSLVK.D	1142.69	-0.00136	2	1	22.47	0	0.247	0|0	sp|Q3MJ13|WDR72_HUMAN/tr|H0YN02|H0YN02_HUMAN/tr|H0YKE0|H0YKE0_HUMAN/tr|H0YLX4|H0YLX4_HUMAN		8.79	1		0	2	MASCOT		T
	R20180600787_RNA_PULL,5640	K.VIADNVK.D	758.441	-0.00029	2	1	22.44	0	0.892	0|0	sp|P60174|TPIS_HUMAN/tr|V9HWK1|V9HWK1_HUMAN/tr|B4DUI5|B4DUI5_HUMAN/tr|U3KPZ0|U3KPZ0_HUMAN/tr|Q2QD09|Q2QD09_HUMAN/tr|Q53HE2|Q53HE2_HUMAN/tr|U3KQF3|U3KQF3_HUMAN		5.81	0		0	2	MASCOT		T
	R20180600787_RNA_PULL,4729	K.TNPLXK.L	629.362	-0.00067	2	1	22.44	0	0.245	0|0	tr|G5D7W8|G5D7W8_HUMAN		8.41	0		0	2	MASCOT		T
	R20180600787_RNA_PULL,24029	R.IQILEGWK.K	986.567	-0.0008	2	1	22.43	0	0.551	0|0	sp|P15559|NQO1_HUMAN/tr|H3BRK3|H3BRK3_HUMAN/tr|Q53G81|Q53G81_HUMAN/tr|B4DQP5|B4DQP5_HUMAN/tr|Q3B792|Q3B792_HUMAN/tr|H3BNV2|H3BNV2_HUMAN/tr|B4DLR8|B4DLR8_HUMAN		6	0		0	2	MASCOT		T
	R20180600787_RNA_PULL,7308	K.NLVTYR.D	765.425	0.01193	2	1	22.41	0	0.467	0|0	tr|Q7Z4C0|Q7Z4C0_HUMAN		8.75	0		0	2	MASCOT		T
	R20180600787_RNA_PULL,12378	K.QLIVGVNK.M ! K.QLIVGVNK.S	870.541	-2e-05	2	1	22.4	0	0.201	0|0	sp|P68104|EF1A1_HUMAN/sp|Q05639|EF1A2_HUMAN/sp|Q5VTE0|EF1A3_HUMAN/tr|Q53G85|Q53G85_HUMAN/tr|Q6IPT9|Q6IPT9_HUMAN/tr|Q96RE1|Q96RE1_HUMAN/tr|Q53G89|Q53G89_HUMAN/tr|Q53HR5|Q53HR5_HUMAN/tr|Q9H2I7|Q9H2I7_HUMAN/tr|Q53HR1|Q53HR1_HUMAN/tr|Q59GP5|Q59GP5_HUMAN/tr|Q53HQ7|Q53HQ7_HUMAN/tr|Q53GE9|Q53GE9_HUMAN/tr|Q53GA1|Q53GA1_HUMAN/tr|Q53HM9|Q53HM9_HUMAN/tr|Q8IUB0|Q8IUB0_HUMAN/tr|A0A087WV01|A0A087WV01_HUMAN/tr|…		8.75	0		0	2	MASCOT		T
	R20180600787_RNA_PULL,9571	R.IGFAEK.V	664.366	-0.00019	2	1	22.38	0	0.514	0|0	sp|P07954|FUMH_HUMAN/tr|A0A0S2Z4C3|A0A0S2Z4C3_HUMAN		6	0		0	2	MASCOT		T
	R20180600787_RNA_PULL,7368	R.DHIIDDALVR.L	1166.62	0.00706	3	1	22.37	0	0.424	0|0	sp|Q05086|UBE3A_HUMAN/tr|A0A1B0GVL3|A0A1B0GVL3_HUMAN/tr|Q5W7F7|Q5W7F7_HUMAN/tr|A0A0D9SG77|A0A0D9SG77_HUMAN/tr|Q9H2G0|Q9H2G0_HUMAN/tr|Q9BUI6|Q9BUI6_HUMAN/tr|Q96GR7|Q96GR7_HUMAN		4.41	0		0	2	MASCOT		T
	R20180600787_RNA_PULL,4457	-.M*NDISR.D	751.34	0.00248	2	1	22.37	0	0.192	0|0	tr|A0A2P9AEL3|A0A2P9AEL3_HUMAN		5.59	0	15.994919 Oxidation (M)	0	2	MASCOT		T
	R20180600787_RNA_PULL,26057	R.FSLPSSALSR.D	1064.57	0.00115	2	1	22.37	0	0.477	0|0	tr|A0A087WSZ8|A0A087WSZ8_HUMAN/tr|H0YIU3|H0YIU3_HUMAN		9.75	0		0	2	MASCOT		T
	R20180600787_RNA_PULL,2818	R.GRAHTGM*AR.S	972.479	0.00405	3	1	22.35	0	0.258	0|0	sp|A6NNL0|NTM2B_HUMAN/sp|B1AL46|NTM2E_HUMAN/sp|Q8IVF1|NTM2A_HUMAN/sp|Q5VT03|NTM2D_HUMAN/tr|A0A0A0MRB8|A0A0A0MRB8_HUMAN		12	1	15.994919 Oxidation (M)	0	2	MASCOT		T
	R20180600787_RNA_PULL,12596	R.QTFQERAK.L	1007.53	0.01259	2	1	22.35	0	0.867	0|0	sp|Q7KZ85|SPT6H_HUMAN		8.75	1		0	2	MASCOT		T
	R20180600787_RNA_PULL,19484	R.KEPKNLLR.F	997.615	0.0094	3	1	22.33	0	0.957	0|0	sp|Q86UQ4|ABCAD_HUMAN/tr|A0A0A0MT16|A0A0A0MT16_HUMAN		9.99	2		0	2	MASCOT		T
	R20180600787_RNA_PULL,7070	R.FLENR.V ! R.FLENR.R	678.357	0.00021	2	1	22.33	0	0.44	0|0	sp|O75208|COQ9_HUMAN/tr|A0A024R6U3|A0A024R6U3_HUMAN/tr|H3BNT2|H3BNT2_HUMAN/tr|H3BRC0|H3BRC0_HUMAN/tr|H3BSJ5|H3BSJ5_HUMAN ! tr|A0A2P9AKE6|A0A2P9AKE6_HUMAN		6	0		0	2	MASCOT		T
	R20180600787_RNA_PULL,18097	R.IALDFQR.G	862.478	-0.00121	2	1	22.32	0	0.577	0|0	sp|P17931|LEG3_HUMAN/tr|G3V3R6|G3V3R6_HUMAN/tr|Q59FR8|Q59FR8_HUMAN/tr|Q6FGL0|Q6FGL0_HUMAN/tr|Q86TY5|Q86TY5_HUMAN/tr|A0A024R693|A0A024R693_HUMAN/tr|Q6NVH9|Q6NVH9_HUMAN		5.84	0		0	2	MASCOT		T
	R20180600787_RNA_PULL,13676	K.LTLADLR.V	801.483	0.01114	2	1	22.29	0	1.27	0|0	sp|Q9UNY4|TTF2_HUMAN/tr|A0A024R0F1|A0A024R0F1_HUMAN/tr|X6RI15|X6RI15_HUMAN		5.84	0		0	2	MASCOT		T
	R20180600787_RNA_PULL,13243	R.IRIGRR.S	770.511	-0.00328	2	1	22.28	0	0.157	0|0	tr|A0A2P9AS17|A0A2P9AS17_HUMAN		12.3	2		0	2	MASCOT		T
	R20180600787_RNA_PULL,10968	K.GDVAFVK.H	735.404	-0.00105	2	1	22.27	0	0.511	0|0	sp|P02787|TRFE_HUMAN/tr|H7C5E8|H7C5E8_HUMAN/tr|Q06AH7|Q06AH7_HUMAN/tr|Q53H26|Q53H26_HUMAN/tr|B4DI57|B4DI57_HUMAN/tr|B4DHZ6|B4DHZ6_HUMAN/tr|B4E1B2|B4E1B2_HUMAN/tr|A0A0K0K1H8|A0A0K0K1H8_HUMAN		5.84	0		0	2	MASCOT		T
HNRNPD	R20180600787_RNA_PULL,25472	R.ALIAGGGAPEIELALR.L	1550.89	0.00052	2	1	22.27	0	0.239	0|0	sp|P50991|TCPD_HUMAN/tr|B7Z2Z8|B7Z2Z8_HUMAN/tr|B7Z9L0|B7Z9L0_HUMAN/tr|B7Z2F4|B7Z2F4_HUMAN/tr|A8K3C3|A8K3C3_HUMAN		4.53	0		0	2	MASCOT		T
	R20180600787_RNA_PULL,19066	K.HLEINPDHPIVETLR.Q	1782.95	0.00024	3	1	22.25	0	0.471	0|0	sp|P08238|HS90B_HUMAN/tr|Q9H6X9|Q9H6X9_HUMAN/tr|B4DGL0|B4DGL0_HUMAN/tr|B4DMA2|B4DMA2_HUMAN/tr|A8K3W9|A8K3W9_HUMAN/tr|A0A024RD80|A0A024RD80_HUMAN		5.27	0		0	2	MASCOT		T
	R20180600787_RNA_PULL,12244	K.QLIEKRIGK.E	1084.68	0.01134	2	1	22.22	0	0.197	0|0	sp|O60763|USO1_HUMAN/tr|A0A024RDG1|A0A024RDG1_HUMAN		9.99	2		0	2	MASCOT		T
	R20180600787_RNA_PULL,6633	R.EGRDASR.W ! R.EGRDASR.S	790.38	0.00779	1	1	22.22	0	1.09	0|0	sp|Q96M43|NBPF4_HUMAN/sp|Q86XG9|NBPF5_HUMAN/sp|Q5VWK0|NBPF6_HUMAN/tr|A0A087WVM6|A0A087WVM6_HUMAN/tr|A4QN26|A4QN26_HUMAN/tr|A0A0B4J227|A0A0B4J227_HUMAN/tr|B7ZAX3|B7ZAX3_HUMAN ! sp|Q5TAG4|NBPFC_HUMAN/sp|Q5TI25|NBPFE_HUMAN/sp|B4DH59|NBPFP_HUMAN/sp|Q3BBV0|NBPF1_HUMAN/sp|Q3BBV2|NBPF8_HUMAN/sp|P0DPF3|NBPF9_HUMAN/sp|Q86T75|NBPFB_HUMAN/sp|Q6P3W6|NBPFA_HUMAN/sp|Q8N660|NBPFF_HUMAN/sp|A0A087WUL8|NBPFJ_HUMAN…		6.17	1		0	2	MASCOT		T
	R20180600787_RNA_PULL,7853	R.STLEPVEK.A	902.483	0.0001	2	1	22.21	0	1.04	0|0	sp|P0DMV8|HS71A_HUMAN/sp|P0DMV9|HS71B_HUMAN/sp|P48741|HSP77_HUMAN/sp|P17066|HSP76_HUMAN/tr|B4DVU9|B4DVU9_HUMAN/tr|B4DWK5|B4DWK5_HUMAN/tr|B3KSM6|B3KSM6_HUMAN/tr|Q59EJ3|Q59EJ3_HUMAN/tr|B2R6X5|B2R6X5_HUMAN/tr|B4DHP5|B4DHP5_HUMAN/tr|B4DFN9|B4DFN9_HUMAN/tr|Q53FC7|Q53FC7_HUMAN/tr|B4DI39|B4DI39_HUMAN/tr|B4E1S9|B4E1S9_HUMAN/tr|B4DNV4|B4DNV4_HUMAN/tr|B4E388|B4E388_HUMAN/tr|B3KTT5|B3KTT5_HUMAN/tr|A0A1U9X7W…		4.53	0		0	2	MASCOT		T
	R20180600787_RNA_PULL,7853	R.STLEPVEK.A	902.483	0.0001	2	1	22.21	0	1.04	0|0	sp|P0DMV8|HS71A_HUMAN/sp|P0DMV9|HS71B_HUMAN/sp|P48741|HSP77_HUMAN/sp|P17066|HSP76_HUMAN/tr|B4DVU9|B4DVU9_HUMAN/tr|B4DWK5|B4DWK5_HUMAN/tr|B3KSM6|B3KSM6_HUMAN/tr|Q59EJ3|Q59EJ3_HUMAN/tr|B2R6X5|B2R6X5_HUMAN/tr|B4DHP5|B4DHP5_HUMAN/tr|B4DFN9|B4DFN9_HUMAN/tr|Q53FC7|Q53FC7_HUMAN/tr|B4DI39|B4DI39_HUMAN/tr|B4E1S9|B4E1S9_HUMAN/tr|B4DNV4|B4DNV4_HUMAN/tr|B4E388|B4E388_HUMAN/tr|B3KTT5|B3KTT5_HUMAN/tr|A0A1U9X7W…		4.53	0		0	2	MASCOT		T
	R20180600787_RNA_PULL,12052	R.QKASVLK.T	773.488	-0.00916	2	1	22.2	0	0.208	0|0	tr|A0A2P9AAR0|A0A2P9AAR0_HUMAN		10	1		0	2	MASCOT		T
	R20180600787_RNA_PULL,11651	R.SEVATELR.D	904.473	-0.00151	2	1	22.2	0	0.609	0|0	tr|A0A2P9AKX5|A0A2P9AKX5_HUMAN		4.53	0		0	2	MASCOT		T
	R20180600787_RNA_PULL,8484	K.IGHPAPNFK.A	980.531	-0.00407	2	1	22.19	0	0.43	0|0	sp|Q06830|PRDX1_HUMAN/tr|B2R4P2|B2R4P2_HUMAN/tr|A0A0A0MSI0|A0A0A0MSI0_HUMAN/tr|A0A0A0MRQ5|A0A0A0MRQ5_HUMAN		8.76	0		0	2	MASCOT		T
	R20180600787_RNA_PULL,10166	R.KIKM*N.-	649.37	0.00523	1	1	22.19	0	0.953	0|0	tr|H0Y864|H0Y864_HUMAN		10	2	15.994919 Oxidation (M)	0	2	MASCOT		T
	R20180600787_RNA_PULL,19435	R.VLSGASQKPR.H	1042.6	0.01077	2	1	22.19	0	0.423	0|0	tr|Q5JPU1|Q5JPU1_HUMAN		11	0		0	2	MASCOT		T
	R20180600787_RNA_PULL,22033	R.LLPYALHK.W	954.577	0.01656	2	1	22.16	0	0.206	0|0	sp|Q9UL63|MKLN1_HUMAN/tr|F8WEY7|F8WEY7_HUMAN		8.6	0		0	2	MASCOT		T
	R20180600787_RNA_PULL,5454	-.M*VSEGSAAGR.D	980.447	0.00376	2	1	22.12	0	0.201	0|0	tr|B4DN62|B4DN62_HUMAN		5.75	0	15.994919 Oxidation (M)	0	2	MASCOT		T
	R20180600787_RNA_PULL,22238	R.LVELYRSTKR.L	1264.74	0.01064	2	1	22.12	0	0.288	0|0	sp|Q99666|RGPD5_HUMAN/sp|A6NKT7|RGPD3_HUMAN/sp|Q7Z3J3|RGPD4_HUMAN/sp|O14715|RGPD8_HUMAN/tr|J3KQ37|J3KQ37_HUMAN/tr|F8W705|F8W705_HUMAN/tr|J3KNE0|J3KNE0_HUMAN/tr|V9HWE4|V9HWE4_HUMAN/tr|C9J6W1|C9J6W1_HUMAN/tr|H0YBN8|H0YBN8_HUMAN		9.99	2		0	2	MASCOT		T
	R20180600787_RNA_PULL,10389	K.HIEVIVR.Q	865.525	-0.00224	2	1	22.09	0	0.163	0|0	tr|A0A2P9ASU2|A0A2P9ASU2_HUMAN		6.75	0		0	2	MASCOT		T
	R20180600787_RNA_PULL,3552	R.GGEQISR.I	746.379	-0.00523	2	1	22.09	0	0.975	0|0	sp|Q96I24|FUBP3_HUMAN/sp|Q96AE4|FUBP1_HUMAN/tr|B4DT31|B4DT31_HUMAN/tr|Q6PJY1|Q6PJY1_HUMAN/tr|A0A1Z1G4M2|A0A1Z1G4M2_HUMAN/tr|B4E0X8|B4E0X8_HUMAN/tr|B4DWL1|B4DWL1_HUMAN/tr|A0A024R8A7|A0A024R8A7_HUMAN/tr|E9PEB5|E9PEB5_HUMAN/tr|C9JSZ1|C9JSZ1_HUMAN		6	0		0	2	MASCOT		T
	R20180600787_RNA_PULL,3553	R.ALVHER.D	724.41	-0.00049	2	1	22.09	0	0.27	0|0	sp|Q9UL46|PSME2_HUMAN/tr|Q6FHK9|Q6FHK9_HUMAN/tr|Q2TNB3|Q2TNB3_HUMAN/tr|A0A087X1Z3|A0A087X1Z3_HUMAN/tr|H0YM70|H0YM70_HUMAN/tr|Q86SZ7|Q86SZ7_HUMAN		6.79	0		0	2	MASCOT		T
	R20180600787_RNA_PULL,17916	-.XEEAPRR.I	920.458	0.01312	1	1	22.09	0	1.24	0|0	tr|J3KRL1|J3KRL1_HUMAN		6.14	1		0	2	MASCOT		T
	R20180600787_RNA_PULL,26225	K.KKNSVDPDFLK.S	1290.71	0.01113	2	1	22.08	0	0.632	0|0	sp|Q8NCM8|DYHC2_HUMAN/tr|B0I1S0|B0I1S0_HUMAN		8.5	2		0	2	MASCOT		T
	R20180600787_RNA_PULL,17490	R.LVEGLR.E ! R.LVEGLR.N	686.42	1e-05	2	1	22.08	0	0.602	0|0	sp|P18074|ERCC2_HUMAN/tr|K7EIT8|K7EIT8_HUMAN/tr|Q2TB79|Q2TB79_HUMAN/tr|A8MX75|A8MX75_HUMAN/tr|E7EVE9|E7EVE9_HUMAN ! tr|A0A2P9AAU8|A0A2P9AAU8_HUMAN		6	0		0	2	MASCOT		T
	R20180600787_RNA_PULL,10912	R.LLSLGDR.Q	773.452	0.00084	2	1	22.06	0	2.63	0|0	sp|O15357|SHIP2_HUMAN/tr|A0A0A0MTP6|A0A0A0MTP6_HUMAN		5.84	0		0	2	MASCOT		T
	R20180600787_RNA_PULL,9445	K.TFTETFFM*R.L	1195.55	0.00698	2	1	22.04	0	0.199	0|0	sp|Q5R372|RBG1L_HUMAN/tr|A0A0C4DG54|A0A0C4DG54_HUMAN/tr|F1LJ00|F1LJ00_HUMAN/tr|A0A0U1RRM5|A0A0U1RRM5_HUMAN		5.66	0	15.994919 Oxidation (M)	0	2	MASCOT		T
	R20180600787_RNA_PULL,6504	K.GVFTK.E ! R.GVFTK.R	551.319	0.00028	1	1	22	0	1.03	0|0	sp|P30041|PRDX6_HUMAN/tr|V9HWC7|V9HWC7_HUMAN ! sp|P11678|PERE_HUMAN		8.75	0		0	2	MASCOT		T
	R20180600787_RNA_PULL,4662	M.VDALTR.D	674.383	0.01144	2	1	21.99	0	0.985	0|0	tr|A0A2P9AR11|A0A2P9AR11_HUMAN		5.81	0		0	2	MASCOT		T
	R20180600787_RNA_PULL,3763	K.LQPSGK.S	629.362	-0.00063	2	1	21.98	0	0.272	0|0	sp|Q9BVG8|KIFC3_HUMAN		8.75	0		0	2	MASCOT		T
	R20180600787_RNA_PULL,13816	R.SWRAR.G ! R.SWRAR.A	675.369	0.01157	2	1	21.97	0	3.58	0|0	tr|A0A2P9AGB2|A0A2P9AGB2_HUMAN ! tr|I7F478|I7F478_HUMAN/tr|I7G103|I7G103_HUMAN/tr|I7G105|I7G105_HUMAN/tr|I7F482|I7F482_HUMAN/tr|I7G285|I7G285_HUMAN/tr|I7FC47|I7FC47_HUMAN		12	1		0	2	MASCOT		T
	R20180600787_RNA_PULL,2316	K.EEAEKPER.E	987.474	-0.00034	3	1	21.96	0	0.256	0|0	sp|P14314|GLU2B_HUMAN/tr|A2VCQ4|A2VCQ4_HUMAN/tr|A0A0S2Z4D8|A0A0S2Z4D8_HUMAN/tr|A0A0S2Z4A0|A0A0S2Z4A0_HUMAN/tr|A0A0S2Z4W7|A0A0S2Z4W7_HUMAN/tr|B4DJQ5|B4DJQ5_HUMAN/tr|A0A024R7F1|A0A024R7F1_HUMAN/tr|K7ELL7|K7ELL7_HUMAN		4.49	0		0	2	MASCOT		T
	R20180600787_RNA_PULL,12178	M.RALCIR.E	788.456	-0.01559	2	1	21.95	0	0.593	0|0	tr|A2ABG0|A2ABG0_HUMAN/tr|A0A0G2JJ82|A0A0G2JJ82_HUMAN		10.35	1		0	2	MASCOT		T
	R20180600787_RNA_PULL,12473	M.GRFRGGLR.C	918.538	0.01131	2	1	21.94	0	0.421	0|0	sp|O60636|TSN2_HUMAN/tr|B2RD31|B2RD31_HUMAN/tr|B1AKP1|B1AKP1_HUMAN		12.3	2		0	2	MASCOT		T
	R20180600787_RNA_PULL,22721	-.XFDDLLK.F	863.487	0.00136	2	1	21.94	0	1.35	0|0	tr|H3BLT7|H3BLT7_HUMAN		4.21	0		0	2	MASCOT		T
	R20180600787_RNA_PULL,6193	K.TSEVNCYR.C	1028.45	0.00034	2	1	21.93	0	0.113	0|0	sp|P62633|CNBP_HUMAN/tr|A0A0S2Z4Q3|A0A0S2Z4Q3_HUMAN/tr|A0A0S2Z4K2|A0A0S2Z4K2_HUMAN/tr|Q6T598|Q6T598_HUMAN		5.66	0		0	2	MASCOT		T
	R20180600787_RNA_PULL,7718	R.VAFER.G	621.335	0.00035	2	1	21.92	0	1.12	0|0	sp|Q08211|DHX9_HUMAN/tr|Q6PJK6|Q6PJK6_HUMAN/tr|Q58F26|Q58F26_HUMAN		5.97	0		0	2	MASCOT		T
	R20180600787_RNA_PULL,6357	R.AEVEKAR.R	802.442	0.01173	2	1	21.92	0	0.856	0|0	sp|Q9H6N6|MYH16_HUMAN		6.19	1		0	2	MASCOT		T
	R20180600787_RNA_PULL,6519	R.RFEKPLEEK.G	1175.64	-0.00094	3	1	21.9	0	0.604	0|0	sp|Q8NC51|PAIRB_HUMAN/tr|Q63HR1|Q63HR1_HUMAN/tr|Q5VU21|Q5VU21_HUMAN/tr|D3DQ70|D3DQ70_HUMAN/tr|D3DQ69|D3DQ69_HUMAN		6.23	1		0	2	MASCOT		T
	R20180600787_RNA_PULL,9169	-.XAAGALER.S	801.421	-2e-05	2	1	21.89	0	1.79	0|0	tr|G3V198|G3V198_HUMAN		6	0		0	2	MASCOT		T
	R20180600787_RNA_PULL,8116	K.QDLGIK.Q	673.388	-0.00779	1	1	21.87	0	1.27	0|0	sp|Q8N3K9|CMYA5_HUMAN		5.84	0		0	2	MASCOT		T
	R20180600787_RNA_PULL,8372	R.TAETLSAVEGAR.S	1204.62	0.01748	2	1	21.85	0	0.508	0|0	tr|A0A2P9A9P6|A0A2P9A9P6_HUMAN		4.53	0		0	2	MASCOT		T
	R20180600787_RNA_PULL,6672	R.EAAYTKR.L	838.442	-5e-05	2	1	21.84	0	0.345	0|0	sp|P04183|KITH_HUMAN/tr|K7ERJ1|K7ERJ1_HUMAN/tr|B5BU32|B5BU32_HUMAN/tr|A0A024R8N6|A0A024R8N6_HUMAN/tr|K7ERV3|K7ERV3_HUMAN/tr|K7ES52|K7ES52_HUMAN		8.69	1		0	2	MASCOT		T
	R20180600787_RNA_PULL,11713	R.QSIM*GLCLVIVLANSS.-	1720.9	0.01475	3	1	21.83	0	1.86	0|0	sp|Q6W349|CD011_HUMAN		5.52	0	15.994919 Oxidation (M)	0	2	MASCOT		T
	R20180600787_RNA_PULL,19432	R.DAGPAASRPAALPTSRR.V	1693.91	0.01392	3	1	21.82	0	1.47	0|0	sp|Q70CQ1|UBP49_HUMAN/tr|Q5T3E1|Q5T3E1_HUMAN		11.7	1		0	2	MASCOT		T
	R20180600787_RNA_PULL,7482	R.YWCNDGK.T	942.377	-0.00042	2	1	21.81	0	0.0511	0|0	sp|P61626|LYSC_HUMAN/tr|A0A0B4J259|A0A0B4J259_HUMAN/tr|F8VV32|F8VV32_HUMAN/tr|B2R4C5|B2R4C5_HUMAN		5.83	0		0	2	MASCOT		T
	R20180600787_RNA_PULL,25324	R.AYDFLLK.F	869.477	-1e-05	2	1	21.81	0	2.14	0|0	sp|Q12829|RB40B_HUMAN/tr|Q59EV0|Q59EV0_HUMAN/tr|H0YFJ5|H0YFJ5_HUMAN		5.88	0		0	2	MASCOT		T
	R20180600787_RNA_PULL,9512	R.RAYSK.E ! K.RAYSK.E	624.346	0.01176	1	1	21.8	0	0.235	0|0	sp|Q96M63|CC114_HUMAN ! sp|P54762|EPHB1_HUMAN		9.99	1		0	2	MASCOT		T
	R20180600787_RNA_PULL,21795	-.XITTPQEVSLQDVR.K	1598.87	0.01249	2	1	21.8	0	0.469	0|0	tr|I3L518|I3L518_HUMAN		4.37	0		0	2	MASCOT		T
果糖二磷酸醛缩酶	R20180600787_RNA_PULL,7975	K.NVLINK.D	700.435	0.00045	2	1	21.78	0	0.62	0|0	sp|P27797|CALR_HUMAN/tr|B4E2Y9|B4E2Y9_HUMAN/tr|K7EJB9|K7EJB9_HUMAN/tr|Q53G71|Q53G71_HUMAN/tr|V9HW88|V9HW88_HUMAN/tr|B4DHR1|B4DHR1_HUMAN		8.75	0		0	2	MASCOT		T
	R20180600787_RNA_PULL,15031	R.ISLLEK.- ! K.LSILEK.E ! K.LSLLEK.L ! R.LSLLEK.K	702.44	0.00046	2	1	21.78	0	0.604	0|0	sp|Q5VWK5|IL23R_HUMAN/tr|A0A1B0GV19|A0A1B0GV19_HUMAN ! sp|Q99996|AKAP9_HUMAN/tr|H7BYL6|H7BYL6_HUMAN/tr|A0A0A0MRF6|A0A0A0MRF6_HUMAN/tr|B3KQF9|B3KQF9_HUMAN/tr|Q96KG3|Q96KG3_HUMAN/tr|A0A0A0MRE9|A0A0A0MRE9_HUMAN ! sp|P31689|DNJA1_HUMAN/tr|B7Z5C0|B7Z5C0_HUMAN/tr|Q9NXZ8|Q9NXZ8_HUMAN ! sp|Q14203|DCTN1_HUMAN/tr|Q6MZZ3|Q6MZZ3_HUMAN/tr|E7EX90|E7EX90_HUMAN		6	0		0	2	MASCOT		T
	R20180600787_RNA_PULL,17771	R.DLAPIGIR.V	854.509	-0.00131	2	1	21.78	0	0.182	0|0	sp|Q99714|HCD2_HUMAN/tr|A0A0S2Z410|A0A0S2Z410_HUMAN		5.84	0		0	2	MASCOT		T
	R20180600787_RNA_PULL,16058	K.SLHTLFGDK.L	1017.54	0.00153	3	1	21.75	0	0.728	0|0	sp|P02768|ALBU_HUMAN/tr|A8K9P0|A8K9P0_HUMAN/tr|A0A087WWT3|A0A087WWT3_HUMAN/tr|H7C013|H7C013_HUMAN/tr|B2RBS8|B2RBS8_HUMAN/tr|F6KPG5|F6KPG5_HUMAN/tr|B4DPP6|B4DPP6_HUMAN/tr|A0A0C4DGB6|A0A0C4DGB6_HUMAN/tr|Q56G89|Q56G89_HUMAN		6.46	0		0	2	MASCOT		T
	R20180600787_RNA_PULL,6743	K.KPETINYR.T	1020.55	-0.00097	2	1	21.73	0	0.665	0|0	tr|A0A2P9ASU2|A0A2P9ASU2_HUMAN		8.59	0		0	2	MASCOT		T
	R20180600787_RNA_PULL,22546	R.VERDILK.E	872.52	0.01185	2	1	21.72	0	0.761	0|0	sp|P42167|LAP2B_HUMAN/tr|Q59G12|Q59G12_HUMAN/tr|A0A024RBH7|A0A024RBH7_HUMAN/tr|G5E972|G5E972_HUMAN/tr|H0YJH7|H0YJH7_HUMAN/tr|A0A024RBE7|A0A024RBE7_HUMAN		6.04	1		0	2	MASCOT		T
	R20180600787_RNA_PULL,11152	-.XQIEQKKER.E	1129.63	0.00911	2	1	21.72	0	0.663	0|0	tr|H0Y836|H0Y836_HUMAN		8.59	2		0	2	MASCOT		T
	R20180600787_RNA_PULL,9801	R.FAEIR.Y ! K.FAELR.S ! R.FAELR.K ! R.FAELR.R	635.351	-0.00041	2	1	21.7	0	3.83	0|0	sp|Q8IX12|CCAR1_HUMAN/tr|A0A0C4DGG8|A0A0C4DGG8_HUMAN/tr|F5H2E6|F5H2E6_HUMAN/tr|F5H1H2|F5H1H2_HUMAN ! sp|Q96KP4|CNDP2_HUMAN/tr|Q9NW02|Q9NW02_HUMAN/tr|B4DV28|B4DV28_HUMAN/tr|B4DPF1|B4DPF1_HUMAN/tr|Q9NUV1|Q9NUV1_HUMAN ! tr|A0A2P9AWG7|A0A2P9AWG7_HUMAN ! tr|A0A2P9AHX8|A0A2P9AHX8_HUMAN		6	0		0	2	MASCOT		T
	R20180600787_RNA_PULL,7702	K.TNLAGDIRER.M	1144.61	0.01076	2	1	21.69	0	0.564	0|0	tr|F6LPT1|F6LPT1_HUMAN		5.74	1		0	2	MASCOT		T
	R20180600787_RNA_PULL,14382	K.RPSELPKDIK.M	1182.68	-0.00044	2	1	21.67	0	0.328	0|0	sp|Q75T13|PGAP1_HUMAN		8.59	1		0	2	MASCOT		T
	R20180600787_RNA_PULL,13015	R.TIVERR.L	773.463	0.01007	2	1	21.67	0	2.88	0|0	tr|A0A2P9AJS4|A0A2P9AJS4_HUMAN		9.26	1		0	2	MASCOT		T
	R20180600787_RNA_PULL,13136	K.IFDVR.N ! R.IFDVR.F ! R.IFDVR.G ! R.LFDVR.S ! K.LFDVR.E	649.367	-0.00054	2	1	21.66	0	1.06	0|0	sp|P55735|SEC13_HUMAN/tr|Q59FA6|Q59FA6_HUMAN/tr|A8MWR8|A8MWR8_HUMAN/tr|Q53GB2|Q53GB2_HUMAN/tr|E7ERC8|E7ERC8_HUMAN/tr|A8MXL6|A8MXL6_HUMAN/tr|A4UCS7|A4UCS7_HUMAN ! sp|O75106|AOC2_HUMAN/sp|Q16853|AOC3_HUMAN ! tr|A0A2P9AJK1|A0A2P9AJK1_HUMAN ! sp|Q8NFU3|TSTD1_HUMAN ! sp|Q8N1I0|DOCK4_HUMAN/tr|Q149N5|Q149N5_HUMAN/tr|Q149N6|Q149N6_HUMAN/tr|F5GXW1|F5GXW1_HUMAN/tr|Q149N2|Q149N2_HUMAN/tr|H0Y7H7|H0Y7H7_HUMAN…		5.84	0		0	2	MASCOT		T
	R20180600787_RNA_PULL,6981	K.VQVSYK.G	723.404	0.00044	2	1	21.64	0	2.07	0|0	sp|P0DMV8|HS71A_HUMAN/sp|P0DMV9|HS71B_HUMAN/tr|B4DWK5|B4DWK5_HUMAN/tr|Q59EJ3|Q59EJ3_HUMAN/tr|B4DI39|B4DI39_HUMAN/tr|A0A1U9X7W4|A0A1U9X7W4_HUMAN/tr|Q9UQC1|Q9UQC1_HUMAN/tr|B4DNT8|B4DNT8_HUMAN/tr|A0A0G2JIW1|A0A0G2JIW1_HUMAN/tr|A8K5I0|A8K5I0_HUMAN		8.56	0		0	2	MASCOT		T
	R20180600787_RNA_PULL,11957	K.LAAMIK.K	646.396	0.00337	2	1	21.63	0	0.643	0|0	sp|Q9Y272|RASD1_HUMAN		8.75	0		0	2	MASCOT		T
	R20180600787_RNA_PULL,19809	R.DLTDYLM*K.I	1014.48	-0.00035	2	1	21.62	0	0.252	0|0	sp|P60709|ACTB_HUMAN/sp|P68133|ACTS_HUMAN/sp|P63261|ACTG_HUMAN/sp|P63267|ACTH_HUMAN/sp|Q562R1|ACTBL_HUMAN/sp|P68032|ACTC_HUMAN/sp|P62736|ACTA_HUMAN/tr|K4ENJ5|K4ENJ5_HUMAN/tr|Q8WVW5|Q8WVW5_HUMAN/tr|B3KUD3|B3KUD3_HUMAN/tr|Q53GK6|Q53GK6_HUMAN/tr|Q6PJ43|Q6PJ43_HUMAN/tr|I3L4N8|I3L4N8_HUMAN/tr|I3L1U9|I3L1U9_HUMAN/tr|K4EP00|K4EP00_HUMAN/tr|Q53G99|Q53G99_HUMAN/tr|B3KWQ3|B3KWQ3_HUMAN/tr|B4DW52|B4DW52_HUMA…		4.21	0	15.994919 Oxidation (M)	0	2	MASCOT		T
	R20180600787_RNA_PULL,19809	R.DLTDYLM*K.I	1014.48	-0.00035	2	1	21.62	0	0.252	0|0	sp|P60709|ACTB_HUMAN/sp|P68133|ACTS_HUMAN/sp|P63261|ACTG_HUMAN/sp|P63267|ACTH_HUMAN/sp|Q562R1|ACTBL_HUMAN/sp|P68032|ACTC_HUMAN/sp|P62736|ACTA_HUMAN/tr|K4ENJ5|K4ENJ5_HUMAN/tr|Q8WVW5|Q8WVW5_HUMAN/tr|B3KUD3|B3KUD3_HUMAN/tr|Q53GK6|Q53GK6_HUMAN/tr|Q6PJ43|Q6PJ43_HUMAN/tr|I3L4N8|I3L4N8_HUMAN/tr|I3L1U9|I3L1U9_HUMAN/tr|K4EP00|K4EP00_HUMAN/tr|Q53G99|Q53G99_HUMAN/tr|B3KWQ3|B3KWQ3_HUMAN/tr|B4DW52|B4DW52_HUMA…		4.21	0	15.994919 Oxidation (M)	0	2	MASCOT		T
	R20180600787_RNA_PULL,5190	K.AGTERWMK.V	978.483	-0.00418	2	1	21.6	0	0.593	0|0	sp|Q8WZ42|TITIN_HUMAN/tr|C0JYZ2|C0JYZ2_HUMAN/tr|D3DPG0|D3DPG0_HUMAN/tr|A0A0A0MTS7|A0A0A0MTS7_HUMAN/tr|A0A0A0MRA3|A0A0A0MRA3_HUMAN/tr|D3DPF9|D3DPF9_HUMAN		8.79	1		0	2	MASCOT		T
	R20180600787_RNA_PULL,17281	R.IQSLELDK.L	945.525	0.01007	2	1	21.6	0	1.2	0|0	sp|Q9ULH1|ASAP1_HUMAN/tr|A0A0A0MRE5|A0A0A0MRE5_HUMAN/tr|H0YBF7|H0YBF7_HUMAN		4.37	0		0	2	MASCOT		T
	R20180600787_RNA_PULL,21993	R.APQLVGQFIAR.A	1199.69	-0.00113	2	1	21.59	0	0.477	0|0	sp|Q53EL6|PDCD4_HUMAN/tr|B4DKX4|B4DKX4_HUMAN/tr|B2R6E2|B2R6E2_HUMAN		9.8	0		0	2	MASCOT		T
	R20180600787_RNA_PULL,9835	R.NANLSTIK.Q	860.484	0.01134	2	1	21.59	0	1.31	0|0	sp|O00329|PK3CD_HUMAN/tr|Q1WIQ9|Q1WIQ9_HUMAN/tr|A0A2K8FKT1|A0A2K8FKT1_HUMAN/tr|Q1WIR0|Q1WIR0_HUMAN/tr|B7ZM44|B7ZM44_HUMAN/tr|A7E2E0|A7E2E0_HUMAN/tr|O00334|O00334_HUMAN/tr|B2RAH3|B2RAH3_HUMAN/tr|A0A024R4H1|A0A024R4H1_HUMAN/tr|F8W9P4|F8W9P4_HUMAN/tr|A0A2K8FKV1|A0A2K8FKV1_HUMAN/tr|A0A2K8FKQ1|A0A2K8FKQ1_HUMAN/tr|Q5SR50|Q5SR50_HUMAN/tr|A0A2K8FKR1|A0A2K8FKR1_HUMAN		8.75	0		0	2	MASCOT		T
	R20180600787_RNA_PULL,7467	M.QDAPLSCLSPTK.W	1316.65	-0.01065	2	1	21.58	0	2.88	0|0	tr|A0A080YUZ8|A0A080YUZ8_HUMAN/tr|A0A080YUZ9|A0A080YUZ9_HUMAN		5.83	0		0	2	MASCOT		T
	R20180600787_RNA_PULL,21820	R.LGLDFSK.G	779.43	-0.00055	2	1	21.57	0	1.32	0|0	tr|A0A2P9AA25|A0A2P9AA25_HUMAN		5.84	0		0	2	MASCOT		T
	R20180600787_RNA_PULL,10063	K.IKFQTSLVLR.N	1204.74	0.01686	3	1	21.57	0	5.98	0|0	sp|Q99569|PKP4_HUMAN/tr|A0A0D9SF60|A0A0D9SF60_HUMAN/tr|Q4W5T8|Q4W5T8_HUMAN/tr|Q6LCG8|Q6LCG8_HUMAN		11	1		0	2	MASCOT		T
	R20180600787_RNA_PULL,20857	K.LAVNM*VPFPR.L	1159.63	-0.0005	2	1	21.56	0	0.751	0|0	sp|P07437|TBB5_HUMAN/sp|P04350|TBB4A_HUMAN/sp|A6NNZ2|TBB8L_HUMAN/sp|Q9H4B7|TBB1_HUMAN/sp|Q13509|TBB3_HUMAN/sp|P68371|TBB4B_HUMAN/sp|Q9BUF5|TBB6_HUMAN/sp|Q3ZCM7|TBB8_HUMAN/sp|Q13885|TBB2A_HUMAN/sp|Q9BVA1|TBB2B_HUMAN/tr|B4E386|B4E386_HUMAN/tr|B4DY90|B4DY90_HUMAN/tr|Q8IWP6|Q8IWP6_HUMAN/tr|Q8IZ29|Q8IZ29_HUMAN/tr|Q6LC01|Q6LC01_HUMAN/tr|Q2NKY5|Q2NKY5_HUMAN/tr|O43209|O43209_HUMAN/tr|B7ZAF0|B7ZAF0_HUMAN/…		9.75	0	15.994919 Oxidation (M)	0	2	MASCOT		T
	R20180600787_RNA_PULL,20857	K.LAVNM*VPFPR.L	1159.63	-0.0005	2	1	21.56	0	0.751	0|0	sp|P07437|TBB5_HUMAN/sp|P04350|TBB4A_HUMAN/sp|A6NNZ2|TBB8L_HUMAN/sp|Q9H4B7|TBB1_HUMAN/sp|Q13509|TBB3_HUMAN/sp|P68371|TBB4B_HUMAN/sp|Q9BUF5|TBB6_HUMAN/sp|Q3ZCM7|TBB8_HUMAN/sp|Q13885|TBB2A_HUMAN/sp|Q9BVA1|TBB2B_HUMAN/tr|B4E386|B4E386_HUMAN/tr|B4DY90|B4DY90_HUMAN/tr|Q8IWP6|Q8IWP6_HUMAN/tr|Q8IZ29|Q8IZ29_HUMAN/tr|Q6LC01|Q6LC01_HUMAN/tr|Q2NKY5|Q2NKY5_HUMAN/tr|O43209|O43209_HUMAN/tr|B7ZAF0|B7ZAF0_HUMAN/…		9.75	0	15.994919 Oxidation (M)	0	2	MASCOT		T
	R20180600787_RNA_PULL,8515	-.XGAVLGK.V	672.404	-0.00023	2	1	21.56	0	0.758	0|0	tr|H0YCJ8|H0YCJ8_HUMAN		8.75	0		0	2	MASCOT		T
	R20180600787_RNA_PULL,22173	R.YFALLK.V	754.45	0.00096	2	1	21.55	0	0.155	0|0	tr|A0A2P9AK13|A0A2P9AK13_HUMAN		8.59	0		0	2	MASCOT		T
	R20180600787_RNA_PULL,12384	K.VWGSIK.G	689.398	-0.00044	2	1	21.54	0	1.34	0|0	sp|P00441|SODC_HUMAN/tr|V9HWC9|V9HWC9_HUMAN/tr|H7BYH4|H7BYH4_HUMAN/tr|X5D3G4|X5D3G4_HUMAN		8.72	0		0	2	MASCOT		T
	R20180600787_RNA_PULL,8734	K.VSELVK.R	674.408	0.00066	2	1	21.54	0	0.96	0|0	sp|Q8N9F7|GDPD1_HUMAN/tr|J3QQN7|J3QQN7_HUMAN		5.97	0		0	2	MASCOT		T
	R20180600787_RNA_PULL,2090	K.KDSEEMLK.A	979.476	-0.01835	3	1	21.51	0	0.522	0|0	sp|Q5VWN6|F208B_HUMAN/tr|J3KPH3|J3KPH3_HUMAN		4.68	1		0	2	MASCOT		T
	R20180600787_RNA_PULL,14338	K.QEYDEAGPSIVHR.K	1500.71	-0.01819	2	1	21.49	0	0.488	0|0	sp|P68133|ACTS_HUMAN/sp|P68032|ACTC_HUMAN/sp|P62736|ACTA_HUMAN/tr|A6NL76|A6NL76_HUMAN/tr|B3KUD3|B3KUD3_HUMAN/tr|A0A173GMX4|A0A173GMX4_HUMAN/tr|B7Z6P1|B7Z6P1_HUMAN/tr|B4DUI8|B4DUI8_HUMAN/tr|A8K3K1|A8K3K1_HUMAN/tr|B3KPP5|B3KPP5_HUMAN/tr|Q7Z7J6|Q7Z7J6_HUMAN/tr|D2JYH4|D2JYH4_HUMAN		4.65	0		0	2	MASCOT		T
	R20180600787_RNA_PULL,11171	R.QVFASR.V ! R.QVFASR.R	707.384	0.0095	1	1	21.48	0	1.8	0|0	tr|A0A2P9AKC9|A0A2P9AKC9_HUMAN ! tr|A0A2P9AE08|A0A2P9AE08_HUMAN		9.75	0		0	2	MASCOT		T
	R20180600787_RNA_PULL,13833	-.XLFAALM*SR.W	995.534	-0.01091	3	1	21.47	0	0.436	0|0	tr|H0YAH4|H0YAH4_HUMAN		9.75	0	15.994919 Oxidation (M)	0	2	MASCOT		T
	R20180600787_RNA_PULL,8768	-.XGERHEGR.E	996.508	-0.00329	2	1	21.47	0	0.445	0|0	tr|H3BTS4|H3BTS4_HUMAN		6.76	2		0	2	MASCOT		T
	R20180600787_RNA_PULL,4643	-.XTLAGPR.L	671.384	0.00017	2	1	21.47	0	0.715	0|0	tr|V9GYP0|V9GYP0_HUMAN		9.75	0		0	2	MASCOT		T
	R20180600787_RNA_PULL,26238	K.EGIPALDNFLDK.L	1331.68	-0.00038	2	1	21.46	0	1.82	0|0	sp|P13639|EF2_HUMAN/tr|B4DPU3|B4DPU3_HUMAN/tr|Q8TA90|Q8TA90_HUMAN		4.03	0		0	2	MASCOT		T
	R20180600787_RNA_PULL,11325	R.EAVSGL.-	575.304	0.00011	1	1	21.44	0	0.898	0|0	tr|A4UCT6|A4UCT6_HUMAN		4	0		0	2	MASCOT		T
	R20180600787_RNA_PULL,23239	K.AGPIWDLR.L	927.505	0.00052	2	1	21.43	0	0.442	0|0	sp|O60506|HNRPQ_HUMAN/sp|O43390|HNRPR_HUMAN/tr|B4DMB1|B4DMB1_HUMAN/tr|B2R7W4|B2R7W4_HUMAN/tr|Q6MZS5|Q6MZS5_HUMAN/tr|Q05CK9|Q05CK9_HUMAN/tr|B2R8Z8|B2R8Z8_HUMAN/tr|B7Z645|B7Z645_HUMAN/tr|Q59GL1|Q59GL1_HUMAN/tr|Q0VGD6|Q0VGD6_HUMAN/tr|B4DT28|B4DT28_HUMAN		5.88	0		0	2	MASCOT		T
	R20180600787_RNA_PULL,4773	R.AGVLAGHDNR.V	1009.52	0.00096	2	1	21.41	0	0.501	0|0	sp|P62873|GBB1_HUMAN/sp|Q9HAV0|GBB4_HUMAN/sp|P62879|GBB2_HUMAN/tr|A0A2L0WW42|A0A2L0WW42_HUMAN/tr|B4DLV5|B4DLV5_HUMAN/tr|B2R6K4|B2R6K4_HUMAN/tr|A8K3F6|A8K3F6_HUMAN/tr|E7EP32|E7EP32_HUMAN/tr|A0A024R056|A0A024R056_HUMAN/tr|B3KVK2|B3KVK2_HUMAN/tr|Q71UM7|Q71UM7_HUMAN/tr|Q71UM6|Q71UM6_HUMAN/tr|Q6FHM2|Q6FHM2_HUMAN		6.79	0		0	2	MASCOT		T
	R20180600787_RNA_PULL,8652	K.EDKYEEEIK.L ! K.EDKYEEEIK.I	1182.55	-0.0003	2	1	21.39	0	0.336	0|0	sp|P07951|TPM2_HUMAN/sp|P67936|TPM4_HUMAN/tr|U3KQK2|U3KQK2_HUMAN/tr|V9HW25|V9HW25_HUMAN/tr|Q5TCU3|Q5TCU3_HUMAN/tr|K7EMU5|K7EMU5_HUMAN/tr|B4DTB1|B4DTB1_HUMAN/tr|B4DVY2|B4DVY2_HUMAN/tr|K7EPB9|K7EPB9_HUMAN/tr|A7XZE4|A7XZE4_HUMAN/tr|V9HW56|V9HW56_HUMAN/tr|Q5TCU8|Q5TCU8_HUMAN ! sp|P06753|TPM3_HUMAN/tr|Q5VU61|Q5VU61_HUMAN/tr|J3KN67|J3KN67_HUMAN/tr|B4DWT5|B4DWT5_HUMAN/tr|Q8NAG3|Q8NAG3_HUMAN/tr|B2RDE1|B2…		4.25	1		0	2	MASCOT		T
	R20180600787_RNA_PULL,6131	R.TIAGLR.R	630.393	-0.001	2	1	21.38	0	1.21	0|0	tr|A0A2P9AN14|A0A2P9AN14_HUMAN		9.41	0		0	2	MASCOT		T
	R20180600787_RNA_PULL,7391	-.XSWADNSVPK.N	1131.54	-0.01342	2	1	21.38	0	1.16	0|0	tr|J3QRM6|J3QRM6_HUMAN		5.84	0		0	2	MASCOT		T
	R20180600787_RNA_PULL,3607	K.M*KQEPVKPEEGR.D	1443.73	0.00036	3	1	21.35	0	0.6	0|0	sp|P61586|RHOA_HUMAN/tr|B4DKN9|B4DKN9_HUMAN/tr|Q9BVT0|Q9BVT0_HUMAN/tr|A0A024R324|A0A024R324_HUMAN		5.99	1	15.994919 Oxidation (M)	0	2	MASCOT		T
	R20180600787_RNA_PULL,6612	K.VSPSLVK.R	729.451	-0.00041	2	1	21.35	0	0.975	0|0	tr|A3KFL2|A3KFL2_HUMAN		8.72	0		0	2	MASCOT		T
	R20180600787_RNA_PULL,14823	R.SLYASSPGGVYATR.S	1428.71	0.0021	2	1	21.33	0	0.48	0|0	sp|P08670|VIME_HUMAN/tr|Q53HU8|Q53HU8_HUMAN/tr|A0A1B0GVG8|A0A1B0GVG8_HUMAN/tr|B0YJC4|B0YJC4_HUMAN/tr|V9HWE1|V9HWE1_HUMAN/tr|A0A1B0GTT5|A0A1B0GTT5_HUMAN/tr|B3KRK8|B3KRK8_HUMAN		8.31	0		0	2	MASCOT		T
	R20180600787_RNA_PULL,15841	K.LAGLSLK.E	701.456	-0.00074	2	1	21.31	0	0.46	0|0	sp|Q9P1Z9|CC180_HUMAN/tr|B7ZMG3|B7ZMG3_HUMAN		8.75	0		0	2	MASCOT		T
	R20180600787_RNA_PULL,4037	R.APTLHR.L	694.399	0.00055	2	1	21.3	0	0.298	0|0	tr|A0A2P9ASU2|A0A2P9ASU2_HUMAN		9.8	0		0	2	MASCOT		T
	R20180600787_RNA_PULL,13671	R.KDPSSVDIK.K	988.531	-0.01778	2	1	21.29	0	0.894	0|0	sp|P18031|PTN1_HUMAN/tr|B4DSN5|B4DSN5_HUMAN/tr|A8K3M3|A8K3M3_HUMAN		5.96	1		0	2	MASCOT		T
	R20180600787_RNA_PULL,18940	K.AVLFCLSEDKK.N	1309.68	-0.00113	2	1	21.28	0	1.15	0|0	sp|P23528|COF1_HUMAN/tr|E9PS23|E9PS23_HUMAN/tr|E9PLJ3|E9PLJ3_HUMAN/tr|B4E112|B4E112_HUMAN/tr|E9PQB7|E9PQB7_HUMAN/tr|E9PP50|E9PP50_HUMAN/tr|G3V1A4|G3V1A4_HUMAN/tr|V9HWI5|V9HWI5_HUMAN/tr|E9PK25|E9PK25_HUMAN		6.1	1		0	2	MASCOT		T
	R20180600787_RNA_PULL,20457	R.KTM*LCLACGQSM*RTEK.G	1945.9	-0.0093	2	1	21.27	0	1.3	0|0	sp|Q6ZRR9|DCDC5_HUMAN/tr|B6ZDN3|B6ZDN3_HUMAN/tr|Q9P235|Q9P235_HUMAN/tr|H7C298|H7C298_HUMAN/tr|M0R2J8|M0R2J8_HUMAN/tr|H0Y2Q8|H0Y2Q8_HUMAN		8.9	2	15.994919 Oxidation (M)	0	2	MASCOT		T
	R20180600787_RNA_PULL,7287	K.VFPTR.S ! R.VFPTR.V	619.356	-0.00053	2	1	21.26	0	0.582	0|0	tr|A0A2P9AKH0|A0A2P9AKH0_HUMAN ! tr|A0A087WU06|A0A087WU06_HUMAN		9.72	0		0	2	MASCOT		T
	R20180600787_RNA_PULL,26200	K.LISSDGHEFIVKR.E	1500.82	-0.02576	3	1	21.26	0	0.455	0|0	sp|Q15369|ELOC_HUMAN/tr|R4GMY8|R4GMY8_HUMAN/tr|A0A024R7Y5|A0A024R7Y5_HUMAN/tr|E5RHG8|E5RHG8_HUMAN		6.75	1		0	2	MASCOT		T
	R20180600787_RNA_PULL,9627	K.AVDMRLR.M	860.477	0.01226	1	1	21.26	0	1.19	0|0	sp|Q9Y3Q8|T22D4_HUMAN/tr|Q8IV54|Q8IV54_HUMAN		9.64	1		0	2	MASCOT		T
	R20180600787_RNA_PULL,9608	R.DMLLER.G ! K.DMLLER.G	776.397	0.01335	2	1	21.25	0	0.772	0|0	sp|Q5VWI1|TCRGL_HUMAN ! sp|O14776|TCRG1_HUMAN/tr|G3V220|G3V220_HUMAN		4.37	0		0	2	MASCOT		T
	R20180600787_RNA_PULL,15774	R.YHTSQSGDEM*TSLSEYVSR.M	2192.94	0.00071	3	1	21.24	0	0.153	0|0	sp|P08238|HS90B_HUMAN/tr|Q9H6X9|Q9H6X9_HUMAN/tr|B4DGL0|B4DGL0_HUMAN/tr|B4DMA2|B4DMA2_HUMAN/tr|A8K3W9|A8K3W9_HUMAN/tr|A0A024RD80|A0A024RD80_HUMAN		4.65	0	15.994919 Oxidation (M)	0	2	MASCOT		T
	R20180600787_RNA_PULL,14082	K.DAKISSSAHMR.I	1202.59	-0.00618	2	1	21.23	0	0.515	0|0	tr|B4DNE9|B4DNE9_HUMAN		8.75	1		0	2	MASCOT		T
	R20180600787_RNA_PULL,7844	R.GQAPDGR.A	700.337	0.01168	1	1	21.22	0	0.132	0|0	tr|Q59F75|Q59F75_HUMAN		5.84	0		0	2	MASCOT		T
	R20180600787_RNA_PULL,6374	K.IQFAPGLPK.T	970.572	0.01502	2	1	21.21	0	0.356	0|0	tr|A0A2P9AUW1|A0A2P9AUW1_HUMAN		8.75	0		0	2	MASCOT		T
	R20180600787_RNA_PULL,3150	R.QQELTHQEHR.V	1305.63	8e-05	3	1	21.2	0	0.538	0|0	sp|P18206|VINC_HUMAN/tr|B3KXA2|B3KXA2_HUMAN/tr|B4E3Q9|B4E3Q9_HUMAN/tr|A0A024QZN4|A0A024QZN4_HUMAN/tr|V9HWK2|V9HWK2_HUMAN		6	0		0	2	MASCOT		T
	R20180600787_RNA_PULL,4838	R.VALSDDETKETENM*R.K	1753.79	0.01914	2	1	21.18	0	0.525	0|0	sp|Q15054|DPOD3_HUMAN/tr|B7ZAQ5|B7ZAQ5_HUMAN/tr|B4DYZ7|B4DYZ7_HUMAN/tr|Q05BV7|Q05BV7_HUMAN/tr|H0YD46|H0YD46_HUMAN/tr|A0A024R5M8|A0A024R5M8_HUMAN		4.18	1	15.994919 Oxidation (M)	0	2	MASCOT		T
	R20180600787_RNA_PULL,27801	M.LLTLAAPYR.L	1017.61	-0.00121	2	1	21.18	0	0.708	0|0	tr|A0A2P9AEZ1|A0A2P9AEZ1_HUMAN		8.75	0		0	2	MASCOT		T
	R20180600787_RNA_PULL,7868	R.LGAELR.N	658.388	-0.0001	2	1	21.17	0	0.897	0|0	sp|P15151|PVR_HUMAN/tr|A0A0A0MSA9|A0A0A0MSA9_HUMAN/tr|B3KSS4|B3KSS4_HUMAN/tr|A8K4I1|A8K4I1_HUMAN/tr|A0A0C4DG49|A0A0C4DG49_HUMAN		6	0		0	2	MASCOT		T
	R20180600787_RNA_PULL,16362	R.VGYVSGWGR.N	980.495	-0.00047	2	1	21.16	0	0.534	0|0	sp|P00738|HPT_HUMAN/tr|H0Y300|H0Y300_HUMAN/tr|H3BS21|H3BS21_HUMAN/tr|J3QLC9|J3QLC9_HUMAN/tr|A0A0C4DGL8|A0A0C4DGL8_HUMAN/tr|B3KP77|B3KP77_HUMAN/tr|J3QR68|J3QR68_HUMAN/tr|Q6PEJ8|Q6PEJ8_HUMAN/tr|Q6NSB4|Q6NSB4_HUMAN/tr|A0A087WU08|A0A087WU08_HUMAN		8.72	0		0	2	MASCOT		T
	R20180600787_RNA_PULL,3403	R.EQLDMAGAR.V	990.467	-0.01564	2	1	21.15	0	0.578	0|0	sp|Q14203|DCTN1_HUMAN/tr|Q6MZZ3|Q6MZZ3_HUMAN/tr|Q59F36|Q59F36_HUMAN/tr|Q6AWB3|Q6AWB3_HUMAN/tr|E7EX90|E7EX90_HUMAN/tr|Q6AWB1|Q6AWB1_HUMAN		4.37	0		0	2	MASCOT		T
	R20180600787_RNA_PULL,18166	K.DLAGSIIGK.G	873.504	-0.00049	2	1	21.12	0	0.966	0|0	sp|P61978|HNRPK_HUMAN/tr|Q5EC54|Q5EC54_HUMAN/tr|S4R359|S4R359_HUMAN/tr|A0A024R228|A0A024R228_HUMAN/tr|B3KU16|B3KU16_HUMAN/tr|B4DFF1|B4DFF1_HUMAN/tr|B4DUQ1|B4DUQ1_HUMAN		5.84	0		0	2	MASCOT		T
	R20180600787_RNA_PULL,5272	R.IAPAVAK.A	669.429	4e-05	2	1	21.1	0	0.142	0|0	tr|A0A2P9A9P0|A0A2P9A9P0_HUMAN		8.75	0		0	2	MASCOT		T
	R20180600787_RNA_PULL,16424	-.XKAIELNPK.D	1026.59	0.01065	2	1	21.09	0	0.321	0|0	tr|H0YC27|H0YC27_HUMAN		8.59	1		0	2	MASCOT		T
	R20180600787_RNA_PULL,3813	K.EEFEHQQK.E	1074.49	-6e-05	2	1	21.07	0	0.159	0|0	sp|P11142|HSP7C_HUMAN/tr|Q9NZ87|Q9NZ87_HUMAN/tr|B4E1Q1|B4E1Q1_HUMAN/tr|Q96IS6|Q96IS6_HUMAN/tr|Q96BE0|Q96BE0_HUMAN/tr|Q96H53|Q96H53_HUMAN/tr|B3KTV0|B3KTV0_HUMAN/tr|E9PS65|E9PS65_HUMAN/tr|E9PM13|E9PM13_HUMAN/tr|E9PKE3|E9PKE3_HUMAN/tr|Q9NWW3|Q9NWW3_HUMAN/tr|Q53GZ6|Q53GZ6_HUMAN/tr|E9PNE6|E9PNE6_HUMAN/tr|V9HW22|V9HW22_HUMAN/tr|A8K7Q2|A8K7Q2_HUMAN		4.75	0		0	2	MASCOT		T
	R20180600787_RNA_PULL,21317	K.DYDELLK.Y	895.441	-0.00268	1	1	21.07	0	1.85	0|0	sp|Q14680|MELK_HUMAN/tr|A0A0D9SGI4|A0A0D9SGI4_HUMAN/tr|Q53GX0|Q53GX0_HUMAN		4.03	0		0	2	MASCOT		T
	R20180600787_RNA_PULL,14692	K.LYSM*K.F	657.328	0.0003	1	1	21.05	0	1.21	0|0	sp|O43396|TXNL1_HUMAN/tr|B3KT45|B3KT45_HUMAN/tr|K7ER96|K7ER96_HUMAN/tr|B2R960|B2R960_HUMAN/tr|Q59G46|Q59G46_HUMAN/tr|V9HW51|V9HW51_HUMAN		8.59	0	15.994919 Oxidation (M)	0	2	MASCOT		T
	R20180600787_RNA_PULL,15500	K.LSLDELHR.K	982.532	0.00167	2	1	21.04	0	0.425	0|0	sp|P05023|AT1A1_HUMAN/tr|B7Z3V1|B7Z3V1_HUMAN/tr|Q5TC02|Q5TC02_HUMAN/tr|Q5TC01|Q5TC01_HUMAN		5.32	0		0	2	MASCOT		T
	R20180600787_RNA_PULL,6275	R.SSAPTAR.V	689.358	0.01136	1	1	21.03	0	2.09	0|0	sp|O94906|PRP6_HUMAN		9.47	0		0	2	MASCOT		T
	R20180600787_RNA_PULL,9129	R.ALDTIK.A ! R.ALDTLK.G	660.393	0.00033	2	1	21.01	0	0.699	0|0	sp|Q13023|AKAP6_HUMAN/tr|G3V3H7|G3V3H7_HUMAN/tr|D3DS91|D3DS91_HUMAN/tr|B2RP22|B2RP22_HUMAN ! sp|Q702N8|XIRP1_HUMAN		5.88	0		0	2	MASCOT		T
	R20180600787_RNA_PULL,18786	R.NLLSVAYK.N	907.525	-0.00081	2	1	21	0	0.798	0|0	sp|Q04917|1433F_HUMAN/sp|P31947|1433S_HUMAN/sp|P63104|1433Z_HUMAN/sp|P31946|1433B_HUMAN/sp|P61981|1433G_HUMAN/sp|P62258|1433E_HUMAN/sp|P27348|1433T_HUMAN/tr|E5RGE1|E5RGE1_HUMAN/tr|E7ESK7|E7ESK7_HUMAN/tr|E7EVZ2|E7EVZ2_HUMAN/tr|Q6LD62|Q6LD62_HUMAN/tr|B2R6N6|B2R6N6_HUMAN/tr|B3KNB4|B3KNB4_HUMAN/tr|E9PG15|E9PG15_HUMAN/tr|A0A0J9YWE8|A0A0J9YWE8_HUMAN/tr|Q59EQ2|Q59EQ2_HUMAN/tr|G9K389|G9K389_HUMAN/tr|G9K3…		8.59	0		0	2	MASCOT		T
	R20180600787_RNA_PULL,18786	R.NLLSVAYK.N	907.525	-0.00081	2	1	21	0	0.798	0|0	sp|Q04917|1433F_HUMAN/sp|P31947|1433S_HUMAN/sp|P63104|1433Z_HUMAN/sp|P31946|1433B_HUMAN/sp|P61981|1433G_HUMAN/sp|P62258|1433E_HUMAN/sp|P27348|1433T_HUMAN/tr|E5RGE1|E5RGE1_HUMAN/tr|E7ESK7|E7ESK7_HUMAN/tr|E7EVZ2|E7EVZ2_HUMAN/tr|Q6LD62|Q6LD62_HUMAN/tr|B2R6N6|B2R6N6_HUMAN/tr|B3KNB4|B3KNB4_HUMAN/tr|E9PG15|E9PG15_HUMAN/tr|A0A0J9YWE8|A0A0J9YWE8_HUMAN/tr|Q59EQ2|Q59EQ2_HUMAN/tr|G9K389|G9K389_HUMAN/tr|G9K3…		8.59	0		0	2	MASCOT		T
	R20180600787_RNA_PULL,18786	R.NLLSVAYK.N	907.525	-0.00081	2	1	21	0	0.798	0|0	sp|Q04917|1433F_HUMAN/sp|P31947|1433S_HUMAN/sp|P63104|1433Z_HUMAN/sp|P31946|1433B_HUMAN/sp|P61981|1433G_HUMAN/sp|P62258|1433E_HUMAN/sp|P27348|1433T_HUMAN/tr|E5RGE1|E5RGE1_HUMAN/tr|E7ESK7|E7ESK7_HUMAN/tr|E7EVZ2|E7EVZ2_HUMAN/tr|Q6LD62|Q6LD62_HUMAN/tr|B2R6N6|B2R6N6_HUMAN/tr|B3KNB4|B3KNB4_HUMAN/tr|E9PG15|E9PG15_HUMAN/tr|A0A0J9YWE8|A0A0J9YWE8_HUMAN/tr|Q59EQ2|Q59EQ2_HUMAN/tr|G9K389|G9K389_HUMAN/tr|G9K3…		8.59	0		0	2	MASCOT		T
	R20180600787_RNA_PULL,18786	R.NLLSVAYK.N	907.525	-0.00081	2	1	21	0	0.798	0|0	sp|Q04917|1433F_HUMAN/sp|P31947|1433S_HUMAN/sp|P63104|1433Z_HUMAN/sp|P31946|1433B_HUMAN/sp|P61981|1433G_HUMAN/sp|P62258|1433E_HUMAN/sp|P27348|1433T_HUMAN/tr|E5RGE1|E5RGE1_HUMAN/tr|E7ESK7|E7ESK7_HUMAN/tr|E7EVZ2|E7EVZ2_HUMAN/tr|Q6LD62|Q6LD62_HUMAN/tr|B2R6N6|B2R6N6_HUMAN/tr|B3KNB4|B3KNB4_HUMAN/tr|E9PG15|E9PG15_HUMAN/tr|A0A0J9YWE8|A0A0J9YWE8_HUMAN/tr|Q59EQ2|Q59EQ2_HUMAN/tr|G9K389|G9K389_HUMAN/tr|G9K3…		8.59	0		0	2	MASCOT		T
	R20180600787_RNA_PULL,24409	K.GFAFVQYVNER.N	1329.66	0.00229	2	1	21	0	1.64	0|0	sp|P07910|HNRPC_HUMAN/tr|B3KX96|B3KX96_HUMAN/tr|G3V2Q1|G3V2Q1_HUMAN/tr|G3V4M8|G3V4M8_HUMAN/tr|G3V3K6|G3V3K6_HUMAN/tr|G3V555|G3V555_HUMAN/tr|G3V4W0|G3V4W0_HUMAN/tr|G3V4C1|G3V4C1_HUMAN/tr|G3V251|G3V251_HUMAN/tr|B4DY08|B4DY08_HUMAN/tr|B2R5W2|B2R5W2_HUMAN/tr|B4DSU6|B4DSU6_HUMAN/tr|G3V5X6|G3V5X6_HUMAN/tr|B4DMJ1|B4DMJ1_HUMAN/tr|G3V576|G3V576_HUMAN/tr|A8K9A4|A8K9A4_HUMAN/tr|G3V575|G3V575_HUMAN/tr|B2R603…		6	0		0	2	MASCOT		T
	R20180600787_RNA_PULL,17820	R.IVALDLR.S	799.504	0.00014	2	1	20.97	0	0.529	0|0	sp|Q9Y570|PPME1_HUMAN/tr|A0A140VK39|A0A140VK39_HUMAN		5.84	0		0	2	MASCOT		T
	R20180600787_RNA_PULL,4778	K.AASLKR.D	645.404	0.01088	2	1	20.97	0	1.63	0|0	sp|Q15020|SART3_HUMAN/tr|F8VV04|F8VV04_HUMAN/tr|B4DYA2|B4DYA2_HUMAN/tr|B4DRG9|B4DRG9_HUMAN		11	1		0	2	MASCOT		T
	R20180600787_RNA_PULL,9301	-.XAGTGR.E	624.31	-0.0051	1	1	20.97	0	2.1	0|0	tr|I3L437|I3L437_HUMAN		9.75	0		0	2	MASCOT		T
	R20180600787_RNA_PULL,11896	R.LLDVPR.Y	712.435	-0.00073	2	1	20.97	0	0.2	0|0	sp|Q15262|PTPRK_HUMAN/tr|Q86WJ2|Q86WJ2_HUMAN/tr|H0Y6V4|H0Y6V4_HUMAN/tr|Q5TG12|Q5TG12_HUMAN/tr|E9PGC5|E9PGC5_HUMAN/tr|A0A0G2JQF6|A0A0G2JQF6_HUMAN/tr|H0Y6P5|H0Y6P5_HUMAN/tr|Q68DT8|Q68DT8_HUMAN		5.84	0		0	2	MASCOT		T
	R20180600787_RNA_PULL,4204	R.APSTPR.I	628.341	0.00067	2	1	20.97	0	0.37	0|0	sp|Q15560|TCEA2_HUMAN/tr|A0A0A0MT58|A0A0A0MT58_HUMAN/tr|Q6IB64|Q6IB64_HUMAN/tr|Q5JRI7|Q5JRI7_HUMAN/tr|Q86VL0|Q86VL0_HUMAN		9.8	0		0	2	MASCOT		T
	R20180600787_RNA_PULL,5927	K.NM*EGGQGLK.I	949.441	-0.00708	2	1	20.94	0	0.528	0|0	sp|Q9P225|DYH2_HUMAN/tr|I3L520|I3L520_HUMAN		6	0	15.994919 Oxidation (M)	0	2	MASCOT		T
	R20180600787_RNA_PULL,10434	K.GLLLSASK.Q	788.488	0.00014	2	1	20.94	0	0.54	0|0	sp|Q9UDX3|S14L4_HUMAN/sp|B5MCN3|S14L6_HUMAN/tr|Q6ICM2|Q6ICM2_HUMAN/tr|B3KRP9|B3KRP9_HUMAN/tr|B3KSF0|B3KSF0_HUMAN/tr|B2RMR2|B2RMR2_HUMAN		8.75	0		0	2	MASCOT		T
	R20180600787_RNA_PULL,3232	R.QYGSEGR.F	796.358	0.00027	2	1	20.93	0	1.29	0|0	sp|Q9BVK6|TMED9_HUMAN/sp|Q7Z7H5|TMED4_HUMAN/tr|F8W7F7|F8W7F7_HUMAN/tr|B2R8A2|B2R8A2_HUMAN/tr|A0A024R7M0|A0A024R7M0_HUMAN/tr|B4DPP4|B4DPP4_HUMAN		6	0		0	2	MASCOT		T
	R20180600787_RNA_PULL,3508	R.LEEEAR.E ! R.LEEEAR.K	746.368	0.00135	2	1	20.92	0	0.493	0|0	sp|Q9H0U9|TSYL1_HUMAN/tr|Q6FI91|Q6FI91_HUMAN ! sp|Q96T17|MA7D2_HUMAN/tr|A0A0M4F6E1|A0A0M4F6E1_HUMAN/tr|A0A0M4FLI9|A0A0M4FLI9_HUMAN/tr|A0A0M3R6J9|A0A0M3R6J9_HUMAN/tr|A0A0K1JS24|A0A0K1JS24_HUMAN/tr|A0A0K1JRJ6|A0A0K1JRJ6_HUMAN/tr|B7Z895|B7Z895_HUMAN/tr|B3KXC0|B3KXC0_HUMAN/tr|B7ZA02|B7ZA02_HUMAN		4.25	0		0	2	MASCOT		T
	R20180600787_RNA_PULL,8757	R.LADVVK.L	644.398	-0.00018	2	1	20.91	0	1.11	0|0	sp|Q9Y490|TLN1_HUMAN/tr|A0A1S5UZ07|A0A1S5UZ07_HUMAN		5.84	0		0	2	MASCOT		T
	R20180600787_RNA_PULL,4834	R.LGAVAQR.S	714.426	0.00016	2	1	20.9	0	0.476	0|0	tr|A0A2P9AAP2|A0A2P9AAP2_HUMAN		9.75	0		0	2	MASCOT		T
	R20180600787_RNA_PULL,10105	R.LLLNNGAK.M	842.509	-0.00019	2	1	20.89	0	0.444	0|0	sp|P15121|ALDR_HUMAN/tr|E9PEF9|E9PEF9_HUMAN/tr|O15289|O15289_HUMAN/tr|Q59EL5|Q59EL5_HUMAN/tr|A0A024R7A8|A0A024R7A8_HUMAN/tr|E9PCX2|E9PCX2_HUMAN		8.75	0		0	2	MASCOT		T
	R20180600787_RNA_PULL,8598	K.GGYVIK.A	636.372	1e-05	2	1	20.89	0	0.421	0|0	sp|Q9NSD9|SYFB_HUMAN/tr|B7ZB32|B7ZB32_HUMAN/tr|A8K666|A8K666_HUMAN/tr|Q9BR63|Q9BR63_HUMAN		8.59	0		0	2	MASCOT		T
	R20180600787_RNA_PULL,16444	-.MQIFVK.T	765.433	3e-05	2	1	20.86	0	1.45	0|0	sp|P62979|RS27A_HUMAN/sp|P62987|RL40_HUMAN/sp|P0CG47|UBB_HUMAN/sp|P0CG48|UBC_HUMAN/tr|L8B4M0|L8B4M0_HUMAN/tr|L8B4Z6|L8B4Z6_HUMAN/tr|L8B4J3|L8B4J3_HUMAN/tr|L8B4R0|L8B4R0_HUMAN/tr|J3QS39|J3QS39_HUMAN/tr|M0R1V7|M0R1V7_HUMAN/tr|F5GZ39|F5GZ39_HUMAN/tr|A8K674|A8K674_HUMAN/tr|F5H265|F5H265_HUMAN/tr|F5H388|F5H388_HUMAN/tr|Q96MH4|Q96MH4_HUMAN/tr|A8CGI2|A8CGI2_HUMAN/tr|F5H6Q2|F5H6Q2_HUMAN/tr|Q5UGI3|Q5UGI3_…		8.5	0		0	2	MASCOT		T
	R20180600787_RNA_PULL,8462	K.GPSSVEDIK.A	931.473	-0.00143	2	1	20.82	0	2.41	0|0	sp|P06748|NPM_HUMAN/tr|A4ZU86|A4ZU86_HUMAN/tr|Q9NX34|Q9NX34_HUMAN/tr|Q9BTI9|Q9BTI9_HUMAN/tr|A0A0S2Z4G7|A0A0S2Z4G7_HUMAN/tr|A0A024R3V9|A0A024R3V9_HUMAN/tr|A0A140VJQ2|A0A140VJQ2_HUMAN/tr|A0A0S2Z491|A0A0S2Z491_HUMAN		4.37	0		0	2	MASCOT		T
	R20180600787_RNA_PULL,5701	R.IQGVPK.V	641.398	-0.00024	2	1	20.82	0	0.302	0|0	sp|Q86W50|MET16_HUMAN/tr|B7Z3X7|B7Z3X7_HUMAN		8.75	0		0	2	MASCOT		T
	R20180600787_RNA_PULL,13485	R.EATTEFSVDAR.A	1225.57	-0.00233	2	1	20.81	0	0.368	0|0	sp|P21333|FLNA_HUMAN/tr|A0A087WWY3|A0A087WWY3_HUMAN/tr|Q8TES4|Q8TES4_HUMAN/tr|Q60FE6|Q60FE6_HUMAN/tr|Q5HY54|Q5HY54_HUMAN/tr|A6NDY9|A6NDY9_HUMAN/tr|Q60FE5|Q60FE5_HUMAN		4.14	0		0	2	MASCOT		T
	R20180600787_RNA_PULL,8028	K.LIPDPK.S ! K.LIPDPK.N	682.413	-0.00014	2	1	20.8	0	0.136	0|0	sp|P05771|KPCB_HUMAN/tr|I3L1Z0|I3L1Z0_HUMAN ! sp|P17252|KPCA_HUMAN/tr|J3KRN5|J3KRN5_HUMAN/tr|Q7Z727|Q7Z727_HUMAN/tr|A0A169TED2|A0A169TED2_HUMAN/tr|Q59FI5|Q59FI5_HUMAN/tr|Q2TSD3|Q2TSD3_HUMAN/tr|L7RSM7|L7RSM7_HUMAN		5.84	0		0	2	MASCOT		T
	R20180600787_RNA_PULL,11223	R.QLGGSIPK.Q	799.467	-0.01128	2	1	20.76	0	0.463	0|0	tr|Q9NW32|Q9NW32_HUMAN		8.75	0		0	2	MASCOT		T
	R20180600787_RNA_PULL,6182	R.LGM*DGYR.G	827.372	-0.00045	2	1	20.74	0	0.293	0|0	sp|P61626|LYSC_HUMAN/tr|A0A0B4J259|A0A0B4J259_HUMAN/tr|F8VV32|F8VV32_HUMAN/tr|B2R4C5|B2R4C5_HUMAN		5.84	0	15.994919 Oxidation (M)	0	2	MASCOT		T
	R20180600787_RNA_PULL,10260	K.NLSAGSGK.S	733.384	-0.00365	2	1	20.74	0	1.87	0|0	sp|Q8N103|TAGAP_HUMAN/tr|Q96DM2|Q96DM2_HUMAN/tr|B4DQ86|B4DQ86_HUMAN		8.75	0		0	2	MASCOT		T
	R20180600787_RNA_PULL,3967	R.IKYNDR.N	808.431	-0.00137	2	1	20.74	0	0.794	0|0	tr|Q53R30|Q53R30_HUMAN/tr|Q9P138|Q9P138_HUMAN		8.59	1		0	2	MASCOT		T
	R20180600787_RNA_PULL,11411	K.TVLSLPR.Y	785.488	-0.00037	2	1	20.72	0	0.735	0|0	sp|Q86SQ6|AGRA1_HUMAN		9.41	0		0	2	MASCOT		T
	R20180600787_RNA_PULL,13810	R.ELEQQLAAVR.G	1156.63	0.00053	2	1	20.7	0	0.547	0|0	sp|Q8N4B1|SESQ1_HUMAN/tr|B4DRN3|B4DRN3_HUMAN		4.53	0		0	2	MASCOT		T
	R20180600787_RNA_PULL,16814	K.EIFLR.E ! K.EIFLR.R ! R.ELFIR.H	677.398	-0.00023	2	1	20.67	0	0.465	0|0	sp|P14625|ENPL_HUMAN/sp|Q14568|HS902_HUMAN/sp|P07900|HS90A_HUMAN/sp|P08238|HS90B_HUMAN/tr|B4DTA5|B4DTA5_HUMAN/tr|G3V2J8|G3V2J8_HUMAN/tr|Q59FC6|Q59FC6_HUMAN/tr|A0A1W2PRR1|A0A1W2PRR1_HUMAN/tr|B4DGL0|B4DGL0_HUMAN/tr|F8W026|F8W026_HUMAN/tr|Q6PK50|Q6PK50_HUMAN/tr|Q2VPJ6|Q2VPJ6_HUMAN/tr|Q86SX1|Q86SX1_HUMAN/tr|B4DMA2|B4DMA2_HUMAN/tr|B4DQX3|B4DQX3_HUMAN/tr|V9HWP2|V9HWP2_HUMAN/tr|K9JA46|K9JA46_HUMAN/tr|Q9…		6.1	0		0	2	MASCOT		T
	R20180600787_RNA_PULL,16814	K.EIFLR.E ! K.EIFLR.R ! R.ELFIR.H	677.398	-0.00023	2	1	20.67	0	0.465	0|0	sp|P14625|ENPL_HUMAN/sp|Q14568|HS902_HUMAN/sp|P07900|HS90A_HUMAN/sp|P08238|HS90B_HUMAN/tr|B4DTA5|B4DTA5_HUMAN/tr|G3V2J8|G3V2J8_HUMAN/tr|Q59FC6|Q59FC6_HUMAN/tr|A0A1W2PRR1|A0A1W2PRR1_HUMAN/tr|B4DGL0|B4DGL0_HUMAN/tr|F8W026|F8W026_HUMAN/tr|Q6PK50|Q6PK50_HUMAN/tr|Q2VPJ6|Q2VPJ6_HUMAN/tr|Q86SX1|Q86SX1_HUMAN/tr|B4DMA2|B4DMA2_HUMAN/tr|B4DQX3|B4DQX3_HUMAN/tr|V9HWP2|V9HWP2_HUMAN/tr|K9JA46|K9JA46_HUMAN/tr|Q9…		6.1	0		0	2	MASCOT		T
	R20180600787_RNA_PULL,16814	K.EIFLR.E ! K.EIFLR.R ! R.ELFIR.H	677.398	-0.00023	2	1	20.67	0	0.465	0|0	sp|P14625|ENPL_HUMAN/sp|Q14568|HS902_HUMAN/sp|P07900|HS90A_HUMAN/sp|P08238|HS90B_HUMAN/tr|B4DTA5|B4DTA5_HUMAN/tr|G3V2J8|G3V2J8_HUMAN/tr|Q59FC6|Q59FC6_HUMAN/tr|A0A1W2PRR1|A0A1W2PRR1_HUMAN/tr|B4DGL0|B4DGL0_HUMAN/tr|F8W026|F8W026_HUMAN/tr|Q6PK50|Q6PK50_HUMAN/tr|Q2VPJ6|Q2VPJ6_HUMAN/tr|Q86SX1|Q86SX1_HUMAN/tr|B4DMA2|B4DMA2_HUMAN/tr|B4DQX3|B4DQX3_HUMAN/tr|V9HWP2|V9HWP2_HUMAN/tr|K9JA46|K9JA46_HUMAN/tr|Q9…		6.1	0		0	2	MASCOT		T
	R20180600787_RNA_PULL,4941	R.GALAGDR.A	659.347	0.011	1	1	20.67	0	1.93	0|0	tr|B7Z981|B7Z981_HUMAN		5.84	0		0	2	MASCOT		T
	R20180600787_RNA_PULL,8794	R.VEAAYR.K	708.367	3e-05	2	1	20.65	0	1.27	0|0	tr|A0A2P9AEI4|A0A2P9AEI4_HUMAN		5.97	0		0	2	MASCOT		T
	R20180600787_RNA_PULL,19211	R.FPGQLNADLR.K	1130.6	-5e-05	2	1	20.64	0	0.929	0|0	sp|P07437|TBB5_HUMAN/sp|P04350|TBB4A_HUMAN/sp|A6NNZ2|TBB8L_HUMAN/sp|Q9H4B7|TBB1_HUMAN/sp|Q13509|TBB3_HUMAN/sp|P68371|TBB4B_HUMAN/sp|Q9BUF5|TBB6_HUMAN/sp|Q3ZCM7|TBB8_HUMAN/sp|Q13885|TBB2A_HUMAN/sp|Q9BVA1|TBB2B_HUMAN/tr|A5D907|A5D907_HUMAN/tr|B4E386|B4E386_HUMAN/tr|A1L196|A1L196_HUMAN/tr|B4DY90|B4DY90_HUMAN/tr|Q8IWP6|Q8IWP6_HUMAN/tr|Q8IZ29|Q8IZ29_HUMAN/tr|Q6LC01|Q6LC01_HUMAN/tr|Q2NKY5|Q2NKY5_HUMAN/…		5.84	0		0	2	MASCOT		T
	R20180600787_RNA_PULL,19211	R.FPGQLNADLR.K	1130.6	-5e-05	2	1	20.64	0	0.929	0|0	sp|P07437|TBB5_HUMAN/sp|P04350|TBB4A_HUMAN/sp|A6NNZ2|TBB8L_HUMAN/sp|Q9H4B7|TBB1_HUMAN/sp|Q13509|TBB3_HUMAN/sp|P68371|TBB4B_HUMAN/sp|Q9BUF5|TBB6_HUMAN/sp|Q3ZCM7|TBB8_HUMAN/sp|Q13885|TBB2A_HUMAN/sp|Q9BVA1|TBB2B_HUMAN/tr|A5D907|A5D907_HUMAN/tr|B4E386|B4E386_HUMAN/tr|A1L196|A1L196_HUMAN/tr|B4DY90|B4DY90_HUMAN/tr|Q8IWP6|Q8IWP6_HUMAN/tr|Q8IZ29|Q8IZ29_HUMAN/tr|Q6LC01|Q6LC01_HUMAN/tr|Q2NKY5|Q2NKY5_HUMAN/…		5.84	0		0	2	MASCOT		T
	R20180600787_RNA_PULL,23185	R.GFSLEELR.V	950.494	-0.00063	2	1	20.62	0	0.736	0|0	sp|P26373|RL13_HUMAN/tr|J3QSB4|J3QSB4_HUMAN/tr|Q6NZ55|Q6NZ55_HUMAN/tr|A8K4C8|A8K4C8_HUMAN		4.53	0		0	2	MASCOT		T
	R20180600787_RNA_PULL,3987	K.NGAASKR.A	703.385	-0.01149	2	1	20.62	0	1.58	0|0	sp|O15350|P73_HUMAN/tr|A0A0C4DFW9|A0A0C4DFW9_HUMAN/tr|A0A024R4C3|A0A024R4C3_HUMAN		11	1		0	2	MASCOT		T
	R20180600787_RNA_PULL,5087	-.M*FQIPGLASQR.S	1263.65	0.01209	2	1	20.61	0	8.58	0|0	tr|A0A2P9ABA2|A0A2P9ABA2_HUMAN		9.5	0	15.994919 Oxidation (M)	0	2	MASCOT		T
	R20180600787_RNA_PULL,25250	K.NPFGDAGLLLGEAGK.Q	1458.76	-0.02121	2	1	20.61	0	0.811	0|0	tr|B3KPX1|B3KPX1_HUMAN		4.37	0		0	2	MASCOT		T
	R20180600787_RNA_PULL,17926	K.WISIM*TER.S	1051.52	0.00075	2	1	20.6	0	1.56	0|0	sp|A6NMY6|AXA2L_HUMAN/sp|P07355|ANXA2_HUMAN/tr|H0YM50|H0YM50_HUMAN/tr|V9HW65|V9HW65_HUMAN/tr|H0YN28|H0YN28_HUMAN/tr|H0YL33|H0YL33_HUMAN/tr|B3KRQ1|B3KRQ1_HUMAN/tr|H0YMD0|H0YMD0_HUMAN/tr|H0YMU9|H0YMU9_HUMAN/tr|H0YN42|H0YN42_HUMAN/tr|H0YNP5|H0YNP5_HUMAN/tr|A0A024R5Z7|A0A024R5Z7_HUMAN		6	0	15.994919 Oxidation (M)	0	2	MASCOT		T
	R20180600787_RNA_PULL,15327	M.NEIDPAR.R	814.405	0.00923	1	1	20.59	0	3.16	0|0	tr|A0A2P9AFQ5|A0A2P9AFQ5_HUMAN		4.37	0		0	2	MASCOT		T
	R20180600787_RNA_PULL,4284	-.LYAEK.V	623.34	0.00115	2	1	20.57	0	5.54	0|0	tr|Q9NQS8|Q9NQS8_HUMAN		6	0		0	2	MASCOT		T
	R20180600787_RNA_PULL,6351	K.GGKENK.M	632.336	0.01069	1	1	20.56	0	9.28	0|0	sp|Q13884|SNTB1_HUMAN		8.59	1		0	2	MASCOT		T
	R20180600787_RNA_PULL,11238	R.IGAEVYHNLK.N	1143.62	0.00137	3	1	20.54	0	1.87	0|0	sp|P06733|ENOA_HUMAN/tr|A4UCS8|A4UCS8_HUMAN/tr|E2DRY6|E2DRY6_HUMAN/tr|A0A024R4F1|A0A024R4F1_HUMAN/tr|K7EM90|K7EM90_HUMAN		6.75	0		0	2	MASCOT		T
	R20180600787_RNA_PULL,9196	R.IISSIEQK.E	917.53	-0.00033	2	1	20.54	0	0.786	0|0	sp|P62258|1433E_HUMAN/tr|G9K389|G9K389_HUMAN/tr|B4DJB0|B4DJB0_HUMAN/tr|G9K388|G9K388_HUMAN/tr|I3L3T1|I3L3T1_HUMAN/tr|B4DJF2|B4DJF2_HUMAN/tr|K7EIT4|K7EIT4_HUMAN/tr|V9HW98|V9HW98_HUMAN		6	0		0	2	MASCOT		T
	R20180600787_RNA_PULL,18299	K.IDIIPNPQER.T	1194.65	-0.00236	2	1	20.52	0	0.627	0|0	sp|P08238|HS90B_HUMAN/sp|Q58FF7|H90B3_HUMAN/tr|B4DGL0|B4DGL0_HUMAN/tr|Q6PK50|Q6PK50_HUMAN/tr|B4DMA2|B4DMA2_HUMAN/tr|O14942|O14942_HUMAN/tr|A0A024RD80|A0A024RD80_HUMAN		4.37	0		0	2	MASCOT		T
	R20180600787_RNA_PULL,9623	K.IEIIGK.S	672.429	0.00054	2	1	20.52	0	1.02	0|0	sp|A4UGR9|XIRP2_HUMAN		6	0		0	2	MASCOT		T
	R20180600787_RNA_PULL,15929	-.XLERPVR.Y	882.552	0.01077	2	1	20.52	0	0.21	0|0	tr|H7C3Q7|H7C3Q7_HUMAN		9.6	0		0	2	MASCOT		T
	R20180600787_RNA_PULL,8975	-.QMEKVK.T	762.418	-0.00735	2	1	20.51	0	0.941	0|0	tr|U3KPW8|U3KPW8_HUMAN		8.59	1		0	2	MASCOT		T
	R20180600787_RNA_PULL,24608	K.FVEGLPINDFSR.E	1393.71	-0.00628	2	1	20.5	0	2.55	0|0	sp|P40925|MDHC_HUMAN/tr|B9A041|B9A041_HUMAN/tr|B8ZZ51|B8ZZ51_HUMAN/tr|V9HWF2|V9HWF2_HUMAN		4.37	0		0	2	MASCOT		T
	R20180600787_RNA_PULL,8410	K.LAGALGR.L	657.404	0.00149	2	1	20.47	0	1.13	0|0	sp|Q16880|CGT_HUMAN/tr|B4DG70|B4DG70_HUMAN		9.75	0		0	2	MASCOT		T
	R20180600787_RNA_PULL,15782	R.VLNVPLCK.E	942.544	0.00135	2	1	20.46	0	0.582	0|0	sp|P15328|FOLR1_HUMAN/tr|A0A172Q3A8|A0A172Q3A8_HUMAN/tr|O14597|O14597_HUMAN/tr|A0A024R5H1|A0A024R5H1_HUMAN		8.19	0		0	2	MASCOT		T
	R20180600787_RNA_PULL,11227	K.IM*NMIK.L	765.4	0.01162	1	1	20.45	0	2.66	0|0	sp|Q15427|SF3B4_HUMAN/tr|B3KUJ0|B3KUJ0_HUMAN/tr|Q5SZ64|Q5SZ64_HUMAN		8.75	0	15.994919 Oxidation (M)	0	2	MASCOT		T
	R20180600787_RNA_PULL,17303	R.LVAGELERR.W	1042.6	0.01274	2	1	20.45	0	0.72	0|0	tr|A0A2P9AGI7|A0A2P9AGI7_HUMAN		6.14	1		0	2	MASCOT		T
	R20180600787_RNA_PULL,6561	R.LASAYR.N	680.373	0.00075	2	1	20.44	0	0.581	0|0	sp|Q8NET6|CHSTD_HUMAN/tr|A0A087WU70|A0A087WU70_HUMAN		8.75	0		0	2	MASCOT		T
	R20180600787_RNA_PULL,15135	K.IFVGGIK.E ! K.LFVGGIK.E ! K.LFVGGLK.G	733.461	0.00011	2	1	20.43	0	0.257	0|0	sp|P09651|ROA1_HUMAN/sp|P51991|ROA3_HUMAN/sp|Q32P51|RA1L2_HUMAN/tr|A0A024QZ98|A0A024QZ98_HUMAN/tr|Q0VAC0|Q0VAC0_HUMAN/tr|Q6IPF2|Q6IPF2_HUMAN/tr|F8VZ49|F8VZ49_HUMAN/tr|Q9BSM5|Q9BSM5_HUMAN/tr|A0A024RAZ7|A0A024RAZ7_HUMAN/tr|A0A024RC46|A0A024RC46_HUMAN/tr|B4DDB6|B4DDB6_HUMAN/tr|F8VTQ5|F8VTQ5_HUMAN/tr|F8W6I7|F8W6I7_HUMAN/tr|F8VYN5|F8VYN5_HUMAN/tr|A0A024RB53|A0A024RB53_HUMAN/tr|B4E3E6|B4E3E6_HUMAN ! sp…		8.75	0		0	2	MASCOT		T
	R20180600787_RNA_PULL,15135	K.IFVGGIK.E ! K.LFVGGIK.E ! K.LFVGGLK.G	733.461	0.00011	2	1	20.43	0	0.257	0|0	sp|P09651|ROA1_HUMAN/sp|P51991|ROA3_HUMAN/sp|Q32P51|RA1L2_HUMAN/tr|A0A024QZ98|A0A024QZ98_HUMAN/tr|Q0VAC0|Q0VAC0_HUMAN/tr|Q6IPF2|Q6IPF2_HUMAN/tr|F8VZ49|F8VZ49_HUMAN/tr|Q9BSM5|Q9BSM5_HUMAN/tr|A0A024RAZ7|A0A024RAZ7_HUMAN/tr|A0A024RC46|A0A024RC46_HUMAN/tr|B4DDB6|B4DDB6_HUMAN/tr|F8VTQ5|F8VTQ5_HUMAN/tr|F8W6I7|F8W6I7_HUMAN/tr|F8VYN5|F8VYN5_HUMAN/tr|A0A024RB53|A0A024RB53_HUMAN/tr|B4E3E6|B4E3E6_HUMAN ! sp…		8.75	0		0	2	MASCOT		T
	R20180600787_RNA_PULL,15135	K.IFVGGIK.E ! K.LFVGGIK.E ! K.LFVGGLK.G	733.461	0.00011	2	1	20.43	0	0.257	0|0	sp|P09651|ROA1_HUMAN/sp|P51991|ROA3_HUMAN/sp|Q32P51|RA1L2_HUMAN/tr|A0A024QZ98|A0A024QZ98_HUMAN/tr|Q0VAC0|Q0VAC0_HUMAN/tr|Q6IPF2|Q6IPF2_HUMAN/tr|F8VZ49|F8VZ49_HUMAN/tr|Q9BSM5|Q9BSM5_HUMAN/tr|A0A024RAZ7|A0A024RAZ7_HUMAN/tr|A0A024RC46|A0A024RC46_HUMAN/tr|B4DDB6|B4DDB6_HUMAN/tr|F8VTQ5|F8VTQ5_HUMAN/tr|F8W6I7|F8W6I7_HUMAN/tr|F8VYN5|F8VYN5_HUMAN/tr|A0A024RB53|A0A024RB53_HUMAN/tr|B4E3E6|B4E3E6_HUMAN ! sp…		8.75	0		0	2	MASCOT		T
	R20180600787_RNA_PULL,13155	R.ILEVVK.D ! R.ILEVVK.M ! K.LIEVVK.K	700.46	2e-05	2	1	20.43	0	0.651	0|0	sp|P20674|COX5A_HUMAN/tr|H3BV69|H3BV69_HUMAN/tr|H3BRM5|H3BRM5_HUMAN ! tr|H3BNX8|H3BNX8_HUMAN ! sp|Q02880|TOP2B_HUMAN/tr|E9PCY5|E9PCY5_HUMAN/tr|Q71UH4|Q71UH4_HUMAN/tr|B4DKD0|B4DKD0_HUMAN		6	0		0	2	MASCOT		T
	R20180600787_RNA_PULL,16069	K.QLPDK.W ! R.QLPDK.A	600.335	-0.00126	1	1	20.43	0	1.78	0|0	sp|Q86V81|THOC4_HUMAN/tr|E9PB61|E9PB61_HUMAN ! tr|A0A2P9AN44|A0A2P9AN44_HUMAN		5.84	0		0	2	MASCOT		T
	R20180600787_RNA_PULL,14632	M.TVFFK.T	641.366	-0.00055	2	1	20.43	0	0.196	0|0	sp|Q53H12|AGK_HUMAN/tr|F8WDD1|F8WDD1_HUMAN/tr|E9PG39|E9PG39_HUMAN/tr|A4D1U5|A4D1U5_HUMAN/tr|B4DR72|B4DR72_HUMAN		8.41	0		0	2	MASCOT		T
	R20180600787_RNA_PULL,11210	K.FSGLPR.F	676.378	0.00036	2	1	20.43	0	0.784	0|0	sp|Q9Y4I5|MTL5_HUMAN/tr|H3BMB2|H3BMB2_HUMAN		9.75	0		0	2	MASCOT		T
	R20180600787_RNA_PULL,12785	R.QTVAVGVIK.A ! R.QTVAVGVIK.N	914.567	-0.00017	2	1	20.42	0	0.577	0|0	sp|P68104|EF1A1_HUMAN/sp|Q5VTE0|EF1A3_HUMAN/tr|Q96EB3|Q96EB3_HUMAN/tr|Q6P082|Q6P082_HUMAN/tr|Q53G85|Q53G85_HUMAN/tr|Q6IPT9|Q6IPT9_HUMAN/tr|Q96RE1|Q96RE1_HUMAN/tr|Q53G89|Q53G89_HUMAN/tr|Q53HR5|Q53HR5_HUMAN/tr|Q504Z0|Q504Z0_HUMAN/tr|Q53HR1|Q53HR1_HUMAN/tr|Q9NZS6|Q9NZS6_HUMAN/tr|Q96CD8|Q96CD8_HUMAN/tr|Q14222|Q14222_HUMAN/tr|Q96C29|Q96C29_HUMAN/tr|Q8TBL1|Q8TBL1_HUMAN/tr|B4DNE0|B4DNE0_HUMAN/tr|Q53HQ7|…		8.75	0		0	2	MASCOT		T
	R20180600787_RNA_PULL,10073	K.DSLETSR.I	807.384	-0.01565	2	1	20.42	0	1.91	0|0	sp|Q8IWB6|TEX14_HUMAN		4.37	0		0	2	MASCOT		T
	R20180600787_RNA_PULL,10192	R.VEVEVK.G	702.403	0.00078	2	1	20.42	0	1.83	0|0	tr|A0A2P9AEZ2|A0A2P9AEZ2_HUMAN		4.53	0		0	2	MASCOT		T
	R20180600787_RNA_PULL,13801	R.QKQILM*ENAELKK.V	1588.87	0.02778	2	1	20.42	0	0.908	0|0	sp|Q9Y2D8|ADIP_HUMAN/tr|S4R403|S4R403_HUMAN/tr|B3KMF4|B3KMF4_HUMAN/tr|B3KSA6|B3KSA6_HUMAN/tr|B7ZB07|B7ZB07_HUMAN		8.5	2	15.994919 Oxidation (M)	0	2	MASCOT		T
	R20180600787_RNA_PULL,4090	R.QTQIVK.T	716.43	-7e-05	2	1	20.4	0	1.55	0|0	sp|Q6ZXV5|TMTC3_HUMAN/tr|B4DZ55|B4DZ55_HUMAN/tr|A8K321|A8K321_HUMAN		8.75	0		0	2	MASCOT		T
	R20180600787_RNA_PULL,11673	K.QSLLLEER.N	987.547	-0.01414	2	1	20.4	0	0.861	0|0	sp|Q9UPS8|ANR26_HUMAN/tr|E7ESJ3|E7ESJ3_HUMAN/tr|A1L497|A1L497_HUMAN		4.53	0		0	2	MASCOT		T
	R20180600787_RNA_PULL,20730	K.VLIQEM*DLR.L	1132.6	-0.00107	2	1	20.4	0	0.914	0|0	sp|Q96RL7|VP13A_HUMAN/tr|A0A024R238|A0A024R238_HUMAN/tr|A0A024R223|A0A024R223_HUMAN		4.37	0	15.994919 Oxidation (M)	0	2	MASCOT		T
	R20180600787_RNA_PULL,9350	M.TLEAIR.Y ! R.TLEALR.Q	702.414	-8e-05	2	1	20.38	0	1.28	0|0	sp|Q9BV20|MTNA_HUMAN ! tr|A0A2P9AMM3|A0A2P9AMM3_HUMAN		5.66	0		0	2	MASCOT		T
	R20180600787_RNA_PULL,7257	R.TAAGLWR.L	774.426	0.01474	2	1	20.38	0	0.998	0|0	tr|Q86ST5|Q86ST5_HUMAN/tr|E7ESL9|E7ESL9_HUMAN		9.41	0		0	2	MASCOT		T
	R20180600787_RNA_PULL,9558	R.QYGWK.S	681.335	0.00028	1	1	20.37	0	0.31	0|0	tr|A0A2P9AJE7|A0A2P9AJE7_HUMAN		8.59	0		0	2	MASCOT		T
葡萄糖磷酸异构酶	R20180600787_RNA_PULL,6732	R.IVAPPGGR.S ! R.IVAPPGGR.A	766.457	0.00187	2	1	20.36	0	0.361	0|0	sp|Q14195|DPYL3_HUMAN/sp|Q14194|DPYL1_HUMAN/tr|B3KXQ5|B3KXQ5_HUMAN/tr|H0YBT4|H0YBT4_HUMAN/tr|Q96I11|Q96I11_HUMAN/tr|E9PD68|E9PD68_HUMAN/tr|B3KV96|B3KV96_HUMAN/tr|X5DQV1|X5DQV1_HUMAN/tr|X5DNI1|X5DNI1_HUMAN/tr|Q8IXW6|Q8IXW6_HUMAN/tr|A0A140VK07|A0A140VK07_HUMAN/tr|Q6DEN2|Q6DEN2_HUMAN/tr|B3KT07|B3KT07_HUMAN/tr|B4DLZ4|B4DLZ4_HUMAN ! sp|Q16555|DPYL2_HUMAN/tr|Q8NAN9|Q8NAN9_HUMAN/tr|Q53ET2|Q53ET2_HUMAN/t…		9.75	0		0	2	MASCOT		T
	R20180600787_RNA_PULL,3687	R.GTSGMGAR.V	736.341	0.00555	1	1	20.36	0	1.06	0|0	sp|Q9P206|K1522_HUMAN		9.75	0		0	2	MASCOT		T
	R20180600787_RNA_PULL,10161	K.LNVPVR.Q	697.436	-1e-05	2	1	20.36	0	0.171	0|0	sp|P11441|UBL4A_HUMAN/tr|F8WB70|F8WB70_HUMAN/tr|Q5HY81|Q5HY81_HUMAN/tr|B4DDK5|B4DDK5_HUMAN		9.75	0		0	2	MASCOT		T
	R20180600787_RNA_PULL,17636	R.AEVM*LGLR.A	904.492	2e-05	2	1	20.36	0	0.852	0|0	tr|H3BPS0|H3BPS0_HUMAN		6.05	0	15.994919 Oxidation (M)	0	2	MASCOT		T
	R20180600787_RNA_PULL,21096	R.LWPLLTRR.G	1054.65	0.00055	2	1	20.35	0	0.188	0|0	sp|Q9NP81|SYSM_HUMAN/tr|B4DJP6|B4DJP6_HUMAN/tr|B4DJM9|B4DJM9_HUMAN/tr|M0QWZ7|M0QWZ7_HUMAN/tr|M0R1C0|M0R1C0_HUMAN/tr|M0R2H5|M0R2H5_HUMAN		12	1		0	2	MASCOT		T
	R20180600787_RNA_PULL,8452	R.M*FDLR.H ! K.M*FDLR.T	697.334	0.0009	2	1	20.34	0	0.282	0|0	sp|P61962|DCAF7_HUMAN/tr|A0A087WWI6|A0A087WWI6_HUMAN ! sp|A6NFZ4|FA24A_HUMAN		5.59	0	15.994919 Oxidation (M)	0	2	MASCOT		T
	R20180600787_RNA_PULL,6937	R.QRELEIEER.E	1201.62	-0.0003	3	1	20.33	0	0.724	0|0	sp|Q14152|EIF3A_HUMAN/tr|Q24JU4|Q24JU4_HUMAN/tr|J9R021|J9R021_HUMAN		4.49	1		0	2	MASCOT		T
	R20180600787_RNA_PULL,19106	R.AGLQFPVGR.I ! R.AGLQFPVGR.V	944.531	-0.00077	2	1	20.33	0	1.05	0|0	sp|Q96QV6|H2A1A_HUMAN/sp|Q71UI9|H2AV_HUMAN/sp|P0C0S5|H2AZ_HUMAN/tr|C9J0D1|C9J0D1_HUMAN ! sp|P04908|H2A1B_HUMAN/sp|Q93077|H2A1C_HUMAN/sp|Q96KK5|H2A1H_HUMAN/sp|Q8IUE6|H2A2B_HUMAN/sp|Q9BTM1|H2AJ_HUMAN/sp|P16104|H2AX_HUMAN/sp|P20671|H2A1D_HUMAN/sp|P0C0S8|H2A1_HUMAN/sp|Q16777|H2A2C_HUMAN/sp|Q6FI13|H2A2A_HUMAN/sp|Q99878|H2A1J_HUMAN/sp|Q7L7L0|H2A3_HUMAN/tr|B2R5B6|B2R5B6_HUMAN/tr|V9GZN0|V9GZN0_HUMAN/tr|A…		9.8	0		0	2	MASCOT		T
	R20180600787_RNA_PULL,3896	K.LEDVLDSMWGM*LRAR.Y	1807.88	-0.00139	2	1	20.31	0	2.13	0|0	sp|Q8WXH0|SYNE2_HUMAN/tr|G3V5X4|G3V5X4_HUMAN/tr|A0A0A0MRE3|A0A0A0MRE3_HUMAN/tr|D4YW74|D4YW74_HUMAN/tr|A0A0C4DGK3|A0A0C4DGK3_HUMAN		4.56	1	15.994919 Oxidation (M)	0	2	MASCOT		T
	R20180600787_RNA_PULL,20052	K.LNDLKGLLK.E	1013.64	-0.00068	2	1	20.31	0	0.367	0|0	sp|Q7Z2W7|TRPM8_HUMAN/tr|A0A1L1Z869|A0A1L1Z869_HUMAN/tr|W8DTH1|W8DTH1_HUMAN/tr|A0A1L1Z855|A0A1L1Z855_HUMAN/tr|A0A1L1Z846|A0A1L1Z846_HUMAN/tr|A0A0A0MSV2|A0A0A0MSV2_HUMAN/tr|A0A1L1Z861|A0A1L1Z861_HUMAN/tr|A0A1L1Z857|A0A1L1Z857_HUMAN/tr|A0A1L1Z847|A0A1L1Z847_HUMAN/tr|B4E1F2|B4E1F2_HUMAN/tr|A0A1L1Z836|A0A1L1Z836_HUMAN/tr|A0A1L1Z868|A0A1L1Z868_HUMAN/tr|A0A0B4L3I6|A0A0B4L3I6_HUMAN/tr|A0A1L1Z856|A0A1L1Z…		8.59	1		0	2	MASCOT		T
	R20180600787_RNA_PULL,22994	R.TQDDVVSTSGR.L	1164.55	0.01085	1	1	20.3	0	1.1	0|0	sp|Q9H3Z7|ABHGB_HUMAN		4.21	0		0	2	MASCOT		T
	R20180600787_RNA_PULL,27573	R.AALLELWELR.R	1213.69	-0.00139	2	1	20.29	0	0.654	0|0	sp|Q13813|SPTN1_HUMAN/tr|B4DGT1|B4DGT1_HUMAN/tr|B4DTV8|B4DTV8_HUMAN/tr|A0A024R889|A0A024R889_HUMAN/tr|A0A0D9SF54|A0A0D9SF54_HUMAN/tr|A0A0D9SGF6|A0A0D9SGF6_HUMAN		4.53	0		0	2	MASCOT		T
	R20180600787_RNA_PULL,14275	K.GDFETIK.I	809.404	4e-05	2	1	20.28	0	0.601	0|0	sp|Q96KB5|TOPK_HUMAN/tr|E5RFX4|E5RFX4_HUMAN/tr|V9HWH0|V9HWH0_HUMAN		4.37	0		0	2	MASCOT		T
	R20180600787_RNA_PULL,26101	K.GTDVNVFNTILTTR.S	1550.82	0.00199	2	1	20.27	0	0.843	0|0	sp|P04083|ANXA1_HUMAN/tr|B4DL19|B4DL19_HUMAN/tr|B5BU38|B5BU38_HUMAN/tr|Q5TZZ9|Q5TZZ9_HUMAN		5.84	0		0	2	MASCOT		T
	R20180600787_RNA_PULL,10580	R.LDADLAR.F	773.415	-0.00715	2	1	20.26	0	1.55	0|0	sp|Q8WYH8|ING5_HUMAN/tr|A0A1B0GW41|A0A1B0GW41_HUMAN/tr|E9PEN0|E9PEN0_HUMAN/tr|B7Z6R2|B7Z6R2_HUMAN		4.21	0		0	2	MASCOT		T
	R20180600787_RNA_PULL,6482	R.LQSIR.D ! R.LQSLR.Q ! R.LQSLR.L ! R.LQSLR.V ! R.LQSLR.N ! R.LQSLR.C	616.378	-0.00046	2	1	20.25	0	2.07	0|0	tr|A0A2P9ACH6|A0A2P9ACH6_HUMAN ! sp|Q8IYM0|F186B_HUMAN/tr|A0A0C4DGG0|A0A0C4DGG0_HUMAN/tr|A0A024R129|A0A024R129_HUMAN/tr|B3KSB5|B3KSB5_HUMAN ! sp|Q8IYM0|F186B_HUMAN/tr|A0A0C4DGG0|A0A0C4DGG0_HUMAN/tr|A0A024R129|A0A024R129_HUMAN/tr|B3KSB5|B3KSB5_HUMAN ! sp|Q9H091|ZMY15_HUMAN ! sp|Q86TM6|SYVN1_HUMAN/tr|B3KX82|B3KX82_HUMAN ! tr|Q9NW32|Q9NW32_HUMAN		9.75	0		0	2	MASCOT		T
	R20180600787_RNA_PULL,18545	K.GDDLSTAILK.Q	1032.56	0.00109	2	1	20.23	0	1.04	0|0	sp|P55072|TERA_HUMAN/tr|V9HW80|V9HW80_HUMAN		4.21	0		0	2	MASCOT		T
	R20180600787_RNA_PULL,14825	R.LDTFLK.G	736.424	-0.00096	2	1	20.22	0	0.358	0|0	sp|Q66GS9|CP135_HUMAN		5.84	0		0	2	MASCOT		T
	R20180600787_RNA_PULL,5861	K.FIPVST.-	663.371	-0.01099	2	1	20.2	0	0.551	0|0	sp|P37288|V1AR_HUMAN/tr|X5D789|X5D789_HUMAN/tr|X5D2B0|X5D2B0_HUMAN/tr|Q3S2J4|Q3S2J4_HUMAN		5.53	0		0	2	MASCOT		T
	R20180600787_RNA_PULL,19889	R.VLSTDILTAPR.S	1185.68	0.00043	2	1	20.18	0	1.44	0|0	sp|Q2PPJ7|RGPA2_HUMAN/tr|H7C1F9|H7C1F9_HUMAN/tr|D3DW38|D3DW38_HUMAN		5.81	0		0	2	MASCOT		T
	R20180600787_RNA_PULL,4333	R.TFKPER.D	777.425	0.00035	2	1	20.16	0	1.06	0|0	tr|A0A2P9ASU2|A0A2P9ASU2_HUMAN		8.41	0		0	2	MASCOT		T
	R20180600787_RNA_PULL,7047	K.DPAEGDGAQPEETPR.D	1568.68	0.00119	2	1	20.16	0	0.201	0|0	sp|Q14697|GANAB_HUMAN/tr|E9PKU7|E9PKU7_HUMAN/tr|F5H6X6|F5H6X6_HUMAN/tr|B4DJ30|B4DJ30_HUMAN/tr|E9PNH1|E9PNH1_HUMAN/tr|B4DIW2|B4DIW2_HUMAN/tr|B4DSM6|B4DSM6_HUMAN/tr|B4DZ53|B4DZ53_HUMAN/tr|V9HWJ0|V9HWJ0_HUMAN/tr|A0A024R592|A0A024R592_HUMAN		3.83	0		0	2	MASCOT		T
	R20180600787_RNA_PULL,24671	K.YLTAEAFGFK.V	1146.58	0.00083	2	1	20.16	0	1.88	0|0	sp|Q16658|FSCN1_HUMAN/tr|B3KTA3|B3KTA3_HUMAN		6	0		0	2	MASCOT		T
	R20180600787_RNA_PULL,6600	K.EAGEAAK.A	675.331	-0.00014	1	1	20.14	0	0.847	0|0	sp|Q5T0F9|C2D1B_HUMAN/tr|H7C1U3|H7C1U3_HUMAN		4.53	0		0	2	MASCOT		T
	R20180600787_RNA_PULL,3718	-.XYADAR.L	723.342	0.00081	1	1	20.13	0	1.4	0|0	tr|H0YEJ6|H0YEJ6_HUMAN/tr|H0YDH5|H0YDH5_HUMAN/tr|H0YD32|H0YD32_HUMAN/tr|H0YEQ0|H0YEQ0_HUMAN/tr|H0YDW3|H0YDW3_HUMAN		5.84	0		0	2	MASCOT		T
	R20180600787_RNA_PULL,5356	-.XTM*PEIR.V	875.466	0.00657	2	1	20.13	0	2.62	0|0	tr|H0YEQ9|H0YEQ9_HUMAN		6	0	15.994919 Oxidation (M)	0	2	MASCOT		T
	R20180600787_RNA_PULL,14272	R.M*VISNIFNT.-	1054.52	0.00157	2	1	20.13	0	0.617	0|0	tr|Q0E5H1|Q0E5H1_HUMAN/tr|Q5NDM6|Q5NDM6_HUMAN/tr|Q0E5G4|Q0E5G4_HUMAN		5.28	0	15.994919 Oxidation (M)	0	2	MASCOT		T
醛酮还原酶家族	R20180600787_RNA_PULL,4669	R.TPDTIR.R	702.378	0.00076	2	1	20.12	0	1.5	0|0	sp|Q00610|CLH1_HUMAN/tr|A0A087WVQ6|A0A087WVQ6_HUMAN		5.5	0		0	2	MASCOT		T
	R20180600787_RNA_PULL,16861	R.ELLELEK.I	873.493	0.00815	2	1	20.12	0	1.18	0|0	sp|Q9Y6V0|PCLO_HUMAN/tr|A4D1A8|A4D1A8_HUMAN		4.25	0		0	2	MASCOT		T
	R20180600787_RNA_PULL,7992	R.GRVGRGEKPSSCVLLYK.D	1906.03	0.02819	2	1	20.12	0	1.93	0|0	tr|A0A2P9A9L8|A0A2P9A9L8_HUMAN		9.78	2		0	2	MASCOT		T
	R20180600787_RNA_PULL,20763	K.GITLSVRP.-	842.509	-0.0005	2	1	20.11	0	0.531	0|0	tr|A0N4V7|A0N4V7_HUMAN/tr|A0A075B6Z2|A0A075B6Z2_HUMAN		9.75	0		0	2	MASCOT		T
	R20180600787_RNA_PULL,19991	K.SIQDAIR.D	802.442	-0.01516	2	1	20.11	0	1.57	0|0	sp|Q9NYC9|DYH9_HUMAN/tr|A8KAY3|A8KAY3_HUMAN/tr|E7EP17|E7EP17_HUMAN/tr|B0I1R1|B0I1R1_HUMAN		5.55	0		0	2	MASCOT		T
	R20180600787_RNA_PULL,12486	R.DFETLK.E	752.382	0.00107	2	1	20.1	0	0.452	0|0	sp|Q9P2B4|CT2NL_HUMAN/tr|B1AMN7|B1AMN7_HUMAN/tr|A0A024R0C7|A0A024R0C7_HUMAN		4.37	0		0	2	MASCOT		T
	R20180600787_RNA_PULL,2832	K.VESSTR.N	678.342	-0.00014	2	1	20.1	0	0.599	0|0	sp|Q9C0D7|ZC12C_HUMAN		5.97	0		0	2	MASCOT		T
	R20180600787_RNA_PULL,21025	K.VTSELLR.Q ! R.VTSELLR.L	817.478	-0.00034	2	1	20.1	0	1.79	0|0	sp|Q9NQW7|XPP1_HUMAN/tr|Q5T6H3|Q5T6H3_HUMAN/tr|Q5T6H2|Q5T6H2_HUMAN/tr|Q68EA4|Q68EA4_HUMAN/tr|B4E2P4|B4E2P4_HUMAN ! sp|O00462|MANBA_HUMAN/tr|A8K6D3|A8K6D3_HUMAN/tr|E9PFW2|E9PFW2_HUMAN/tr|B4DT18|B4DT18_HUMAN/tr|A7LFP5|A7LFP5_HUMAN		5.97	0		0	2	MASCOT		T
HNRNPL	R20180600787_RNA_PULL,17336	R.LLSVNIR.V	814.514	-3e-05	2	1	20.09	0	0.701	0|0	sp|P07814|SYEP_HUMAN/tr|B4DP50|B4DP50_HUMAN		9.75	0		0	2	MASCOT		T
	R20180600787_RNA_PULL,24501	K.NIISLLNVFTP.-	1230.71	-0.00428	2	1	20.08	0	0.564	0|0	tr|A0A286YF95|A0A286YF95_HUMAN		5.53	0		0	2	MASCOT		T
	R20180600787_RNA_PULL,23019	M.LLNGDCPESLKK.E	1373.71	0.01282	2	1	20.07	0	2.12	0|0	sp|O75153|CLU_HUMAN/tr|I3L350|I3L350_HUMAN/tr|I3L3A3|I3L3A3_HUMAN/tr|I3L318|I3L318_HUMAN		6.06	1		0	2	MASCOT		T
	R20180600787_RNA_PULL,14988	K.VDALYK.V	708.393	-0.00035	1	1	20.07	0	1.65	0|0	sp|Q86XX4|FRAS1_HUMAN/tr|Q6AI26|Q6AI26_HUMAN		5.81	0		0	2	MASCOT		T
	R20180600787_RNA_PULL,18148	K.EEAVLELEK.R	1059.56	-0.01073	2	1	20.07	0	1.08	0|0	sp|P16591|FER_HUMAN/tr|Q05DA5|Q05DA5_HUMAN/tr|W0S0X4|W0S0X4_HUMAN/tr|W0S1B5|W0S1B5_HUMAN		4.09	0		0	2	MASCOT		T
	R20180600787_RNA_PULL,3067	K.QVAPEKPVKK.Q	1123.68	-0.00058	2	1	20.06	0	0.174	0|0	sp|P53999|TCP4_HUMAN/tr|D6R970|D6R970_HUMAN/tr|Q59G24|Q59G24_HUMAN/tr|B7Z1Z0|B7Z1Z0_HUMAN/tr|Q6IBA2|Q6IBA2_HUMAN/tr|D6RC37|D6RC37_HUMAN		9.7	1		0	2	MASCOT		T
	R20180600787_RNA_PULL,13711	K.VAGQDGSVVQFK.I	1234.64	0.00533	2	1	20.05	0	1.09	0|0	sp|Q6EEV6|SUMO4_HUMAN/sp|P55854|SUMO3_HUMAN/sp|P61956|SUMO2_HUMAN/tr|A0A024R8S3|A0A024R8S3_HUMAN/tr|A8MUA9|A8MUA9_HUMAN/tr|A8MU27|A8MU27_HUMAN		5.81	0		0	2	MASCOT		T
	R20180600787_RNA_PULL,15763	R.LYDVLR.A	778.446	0.00023	2	1	20.04	0	0.757	0|0	sp|P00746|CFAD_HUMAN/tr|Q6FHW3|Q6FHW3_HUMAN/tr|A6XNE2|A6XNE2_HUMAN/tr|K7ERG9|K7ERG9_HUMAN		5.84	0		0	2	MASCOT		T
	R20180600787_RNA_PULL,3675	K.VPAADK.A	600.335	-0.00018	2	1	20.01	0	0.543	0|0	sp|O14686|KMT2D_HUMAN		5.81	0		0	2	MASCOT		T
	R20180600787_RNA_PULL,13558	R.AIETIAR.L	773.452	0.01135	2	1	20	0	3.73	0|0	tr|A0A2P9AUT8|A0A2P9AUT8_HUMAN		6.05	0		0	2	MASCOT		T
	R20180600787_RNA_PULL,6598	R.LGGWVVR.G	786.462	0.01479	2	1	20	0	0.876	0|0	tr|Q6ZP10|Q6ZP10_HUMAN		9.75	0		0	2	MASCOT		T
$1-1	tr|Q60FE6|Q60FE6_HUMAN Filamin A OS=Homo sapiens OX=9606 GN=FLNA PE=2 SV=1	21	20	0.0823	277502	5.7
$1-2	tr|Q5HY54|Q5HY54_HUMAN Filamin-A OS=Homo sapiens OX=9606 GN=FLNA PE=1 SV=1	21	20	0.0825	276547	5.69
$1-3	sp|P21333|FLNA_HUMAN Filamin-A OS=Homo sapiens OX=9606 GN=FLNA PE=1 SV=4	21	20	0.0812	280736	5.7
$1-4	tr|Q60FE5|Q60FE5_HUMAN Filamin-A OS=Homo sapiens OX=9606 GN=FLNA PE=1 SV=1	21	20	0.0821	278223	5.71
$2-1	tr|B2R6E2|B2R6E2_HUMAN cDNA, FLJ92910, highly similar to Homo sapiens programmed cell death 4 (neoplastic transformation inhibitor) (PDCD4), transcript variant 1, mRNA OS=Homo sapiens OX=9606 PE=2 SV=1	35	17	0.3795	51630.5	5.12
$2-2	sp|Q53EL6|PDCD4_HUMAN Programmed cell death protein 4 OS=Homo sapiens OX=9606 GN=PDCD4 PE=1 SV=2	35	17	0.3795	51734.7	5.07
$2-3	tr|B4DKX4|B4DKX4_HUMAN cDNA FLJ58014, highly similar to Homo sapiens programmed cell death 4, transcript variant 1, mRNA OS=Homo sapiens OX=9606 PE=2 SV=1	35	17	0.3912	50228.2	5.31
$3-1	tr|A0A024RD80|A0A024RD80_HUMAN Heat shock protein 90kDa alpha (Cytosolic), class B member 1, isoform CRA_a OS=Homo sapiens OX=9606 GN=HSP90AB1 PE=3 SV=1	16	16	0.2307	83263.2	4.97
$3-2	sp|P08238|HS90B_HUMAN Heat shock protein HSP 90-beta OS=Homo sapiens OX=9606 GN=HSP90AB1 PE=1 SV=4	16	16	0.2307	83263.2	4.97
$4-1	tr|V9HWE1|V9HWE1_HUMAN Epididymis luminal protein 113 OS=Homo sapiens OX=9606 GN=HEL113 PE=2 SV=1	15	15	0.2876	53651.1	5.06
$4-2	tr|Q53HU8|Q53HU8_HUMAN Vimentin variant (Fragment) OS=Homo sapiens OX=9606 PE=2 SV=1	15	15	0.2876	53683.1	5.06
$4-3	sp|P08670|VIME_HUMAN Vimentin OS=Homo sapiens OX=9606 GN=VIM PE=1 SV=4	15	15	0.2876	53651.1	5.06
$5-1	sp|P11142|HSP7C_HUMAN Heat shock cognate 71 kDa protein OS=Homo sapiens OX=9606 GN=HSPA8 PE=1 SV=1	14	11	0.1672	70897.2	5.37
$5-2	tr|V9HW22|V9HW22_HUMAN Epididymis luminal protein 33 OS=Homo sapiens OX=9606 GN=HEL-S-72p PE=2 SV=1	14	11	0.1672	70897.2	5.37
$5-3	tr|E9PKE3|E9PKE3_HUMAN Heat shock cognate 71 kDa protein OS=Homo sapiens OX=9606 GN=HSPA8 PE=1 SV=1	14	11	0.1722	68805	5.37
$5-4	tr|Q53GZ6|Q53GZ6_HUMAN Heat shock 70kDa protein 8 isoform 1 variant (Fragment) OS=Homo sapiens OX=9606 PE=2 SV=1	14	11	0.1672	70898.2	5.28
$6-1	sp|P63261|ACTG_HUMAN Actin, cytoplasmic 2 OS=Homo sapiens OX=9606 GN=ACTG1 PE=1 SV=1	14	11	0.3093	41792.4	5.31
$6-2	sp|P60709|ACTB_HUMAN Actin, cytoplasmic 1 OS=Homo sapiens OX=9606 GN=ACTB PE=1 SV=1	14	11	0.3093	41736.3	5.29
$6-3	tr|Q1KLZ0|Q1KLZ0_HUMAN HCG15971, isoform CRA_a OS=Homo sapiens OX=9606 GN=PS1TP5BP1 PE=1 SV=1	14	11	0.3093	41736.3	5.29
$6-4	tr|B4E335|B4E335_HUMAN cDNA FLJ52842, highly similar to Actin, cytoplasmic 1 OS=Homo sapiens OX=9606 PE=2 SV=1	14	11	0.3305	39225.5	5.39
$6-5	tr|Q53G76|Q53G76_HUMAN Beta actin variant (Fragment) OS=Homo sapiens OX=9606 PE=2 SV=1	14	11	0.3093	41720.2	5.29
$6-6	tr|Q8WVW5|Q8WVW5_HUMAN Uncharacterized protein (Fragment) OS=Homo sapiens OX=9606 PE=2 SV=1	14	11	0.3196	40502.9	5.78
$6-7	tr|Q53GK6|Q53GK6_HUMAN Beta actin variant (Fragment) OS=Homo sapiens OX=9606 PE=2 SV=1	14	11	0.3093	41722.3	5.29
$6-8	tr|B4E3A4|B4E3A4_HUMAN cDNA FLJ57283, highly similar to Actin, cytoplasmic 2 OS=Homo sapiens OX=9606 PE=2 SV=1	14	11	0.3258	39799.1	5.23
$6-9	tr|Q53G99|Q53G99_HUMAN Beta actin variant (Fragment) OS=Homo sapiens OX=9606 PE=2 SV=1	14	11	0.3093	41764.3	5.38
$7-1	tr|B4DI39|B4DI39_HUMAN cDNA FLJ54328, highly similar to Heat shock 70 kDa protein 1 OS=Homo sapiens OX=9606 PE=2 SV=1	13	11	0.2039	67530.5	5.36
$7-2	tr|B4DWK5|B4DWK5_HUMAN cDNA FLJ54392, highly similar to Heat shock 70 kDa protein 1 OS=Homo sapiens OX=9606 PE=2 SV=1	13	11	0.2022	67993	5.35
$7-3	sp|P0DMV9|HS71B_HUMAN Heat shock 70 kDa protein 1B OS=Homo sapiens OX=9606 GN=HSPA1B PE=1 SV=1	13	11	0.1966	70051.4	5.48
$7-4	tr|Q59EJ3|Q59EJ3_HUMAN Heat shock 70kDa protein 1A variant (Fragment) OS=Homo sapiens OX=9606 PE=2 SV=1	13	11	0.1777	77494.7	5.97
$7-5	tr|A8K5I0|A8K5I0_HUMAN Epididymis secretory protein Li 103 OS=Homo sapiens OX=9606 GN=HSPA1B PE=2 SV=1	13	11	0.1966	70051.4	5.48
$7-6	tr|A0A0G2JIW1|A0A0G2JIW1_HUMAN Heat shock 70 kDa protein 1B OS=Homo sapiens OX=9606 GN=HSPA1B PE=1 SV=1	13	11	0.1963	70108.4	5.48
$7-7	tr|A0A1U9X7W4|A0A1U9X7W4_HUMAN HSPA1A OS=Homo sapiens OX=9606 PE=3 SV=1	13	11	0.1966	70037.4	5.48
$7-8	sp|P0DMV8|HS71A_HUMAN Heat shock 70 kDa protein 1A OS=Homo sapiens OX=9606 GN=HSPA1A PE=1 SV=1	13	11	0.1966	70051.4	5.48
$8-1	tr|A0A024R5Z7|A0A024R5Z7_HUMAN Annexin OS=Homo sapiens OX=9606 GN=ANXA2 PE=3 SV=1	12	11	0.3599	38603.6	7.57
$8-2	sp|P07355|ANXA2_HUMAN Annexin A2 OS=Homo sapiens OX=9606 GN=ANXA2 PE=1 SV=2	12	11	0.3599	38603.6	7.57
$9-1	sp|P07900|HS90A_HUMAN Heat shock protein HSP 90-alpha OS=Homo sapiens OX=9606 GN=HSP90AA1 PE=1 SV=5	11	11	0.153	84658.7	4.94
$9-2	tr|K9JA46|K9JA46_HUMAN Epididymis luminal secretory protein 52 OS=Homo sapiens OX=9606 GN=EL52 PE=2 SV=1	11	11	0.153	84658.7	4.94
$9-3	tr|Q2VPJ6|Q2VPJ6_HUMAN HSP90AA1 protein (Fragment) OS=Homo sapiens OX=9606 GN=HSP90AA1 PE=2 SV=1	11	11	0.1915	68370.6	5.11
$10-1	sp|P06733|ENOA_HUMAN Alpha-enolase OS=Homo sapiens OX=9606 GN=ENO1 PE=1 SV=2	11	9	0.2235	47168.4	7.01
$10-2	tr|A0A024R4F1|A0A024R4F1_HUMAN Enolase 1, (Alpha), isoform CRA_a OS=Homo sapiens OX=9606 GN=ENO1 PE=2 SV=1	11	9	0.2235	47168.4	7.01
$11-1	sp|Q08211|DHX9_HUMAN ATP-dependent RNA helicase A OS=Homo sapiens OX=9606 GN=DHX9 PE=1 SV=4	9	9	0.0732	140957	6.41
$12-1	tr|A0A024R3X4|A0A024R3X4_HUMAN Heat shock 60kDa protein 1 (Chaperonin), isoform CRA_a OS=Homo sapiens OX=9606 GN=HSPD1 PE=2 SV=1	9	9	0.1588	61053.9	5.7
$12-2	tr|B3GQS7|B3GQS7_HUMAN Mitochondrial heat shock 60kD protein 1 variant 1 OS=Homo sapiens OX=9606 GN=HSPD1 PE=2 SV=1	9	9	0.1599	60679.5	5.83
$12-3	sp|P10809|CH60_HUMAN 60 kDa heat shock protein, mitochondrial OS=Homo sapiens OX=9606 GN=HSPD1 PE=1 SV=2	9	9	0.1588	61053.9	5.7
$13-1	tr|B7Z6P1|B7Z6P1_HUMAN cDNA FLJ53662, highly similar to Actin, alpha skeletal muscle OS=Homo sapiens OX=9606 PE=2 SV=1	10	8	0.2391	38578.7	5.23
$13-2	tr|B3KUD3|B3KUD3_HUMAN cDNA FLJ39583 fis, clone SKMUS2004897, highly similar to ACTIN, ALPHA SKELETAL MUSCLE OS=Homo sapiens OX=9606 PE=2 SV=1	10	8	0.2398	37824	5.5
$13-3	tr|D2JYH4|D2JYH4_HUMAN Actin, alpha 2, smooth muscle, aorta OS=Homo sapiens OX=9606 GN=ACTA2 PE=3 SV=1	10	8	0.2175	42008.5	5.24
$13-4	sp|P68133|ACTS_HUMAN Actin, alpha skeletal muscle OS=Homo sapiens OX=9606 GN=ACTA1 PE=1 SV=1	10	8	0.2175	42050.6	5.23
$13-5	sp|P68032|ACTC_HUMAN Actin, alpha cardiac muscle 1 OS=Homo sapiens OX=9606 GN=ACTC1 PE=1 SV=1	10	8	0.2175	42018.5	5.23
$13-6	sp|P62736|ACTA_HUMAN Actin, aortic smooth muscle OS=Homo sapiens OX=9606 GN=ACTA2 PE=1 SV=1	10	8	0.2175	42008.5	5.24
$13-7	tr|A8K3K1|A8K3K1_HUMAN cDNA FLJ78096, highly similar to Homo sapiens actin, alpha, cardiac muscle (ACTC), mRNA OS=Homo sapiens OX=9606 PE=2 SV=1	10	8	0.2175	42046.5	5.23
$14-1	tr|B4DRT3|B4DRT3_HUMAN Pyruvate kinase OS=Homo sapiens OX=9606 PE=2 SV=1	9	8	0.1605	55925.9	7.2
$14-2	tr|A0A024R5Z9|A0A024R5Z9_HUMAN Pyruvate kinase OS=Homo sapiens OX=9606 GN=PKM2 PE=3 SV=1	9	8	0.1544	58061.4	7.61
$14-3	sp|P14618|KPYM_HUMAN Pyruvate kinase PKM OS=Homo sapiens OX=9606 GN=PKM PE=1 SV=4	9	8	0.1544	57936.2	7.96
$14-4	tr|V9HWB8|V9HWB8_HUMAN Pyruvate kinase OS=Homo sapiens OX=9606 GN=HEL-S-30 PE=1 SV=1	9	8	0.1544	57936.2	7.96
$14-5	tr|B4DNK4|B4DNK4_HUMAN Pyruvate kinase OS=Homo sapiens OX=9606 GN=PKM PE=1 SV=1	9	8	0.1794	49897.2	7.96
$15-1	tr|Q5TZZ9|Q5TZZ9_HUMAN Annexin OS=Homo sapiens OX=9606 GN=ANXA1 PE=1 SV=1	8	8	0.2659	38713.8	6.57
$15-2	sp|P04083|ANXA1_HUMAN Annexin A1 OS=Homo sapiens OX=9606 GN=ANXA1 PE=1 SV=2	8	8	0.2659	38713.8	6.57
$16-1	tr|W8QEH3|W8QEH3_HUMAN Lamin A/C OS=Homo sapiens OX=9606 GN=LMNA PE=3 SV=1	8	8	0.1329	65115.9	6.4
$16-2	tr|Q5I6Y5|Q5I6Y5_HUMAN Lamin A/C transcript variant 1 OS=Homo sapiens OX=9606 GN=LMNA PE=2 SV=1	8	8	0.1583	55042.9	6.51
$16-3	sp|P02545|LMNA_HUMAN Prelamin-A/C OS=Homo sapiens OX=9606 GN=LMNA PE=1 SV=1	8	8	0.1145	74138.6	6.57
$17-1	tr|B3KSM6|B3KSM6_HUMAN cDNA FLJ36606 fis, clone TRACH2015654, highly similar to HEAT SHOCK 70 kDa PROTEIN 6 OS=Homo sapiens OX=9606 PE=2 SV=1	9	7	0.1244	70971.2	5.81
$17-2	tr|B2R6X5|B2R6X5_HUMAN cDNA, FLJ93166, highly similar to Homo sapiens heat shock 70kDa protein 6 (HSP70B') (HSPA6), mRNA OS=Homo sapiens OX=9606 PE=2 SV=1	9	7	0.1244	70957.2	5.89
$17-3	sp|P17066|HSP76_HUMAN Heat shock 70 kDa protein 6 OS=Homo sapiens OX=9606 GN=HSPA6 PE=1 SV=2	9	7	0.1244	71027.3	5.81
$17-4	tr|Q53FC7|Q53FC7_HUMAN Heat shock 70kDa protein 6 (HSP70B') variant (Fragment) OS=Homo sapiens OX=9606 PE=1 SV=1	9	7	0.1244	71003.2	5.81
$18-1	sp|P22626|ROA2_HUMAN Heterogeneous nuclear ribonucleoproteins A2/B1 OS=Homo sapiens OX=9606 GN=HNRNPA2B1 PE=1 SV=2	8	7	0.1983	37429.2	8.97
$19-1	sp|P13639|EF2_HUMAN Elongation factor 2 OS=Homo sapiens OX=9606 GN=EEF2 PE=1 SV=4	7	7	0.0734	95337.1	6.41
$20-1	sp|Q06830|PRDX1_HUMAN Peroxiredoxin-1 OS=Homo sapiens OX=9606 GN=PRDX1 PE=1 SV=1	7	7	0.2915	22110.1	8.27
$21-1	tr|A0A2P9ASU2|A0A2P9ASU2_HUMAN DNA-directed RNA polymerase beta' chain (Transcriptase beta' chain) (RNA polymerase beta' subunit) OS=Homo sapiens OX=9606 GN=rpoC PE=4 SV=1	7	7	0.0361	156467	6.35
$22-1	tr|K7EM38|K7EM38_HUMAN Actin, cytoplasmic 2 (Fragment) OS=Homo sapiens OX=9606 GN=ACTG1 PE=1 SV=1	8	6	0.4962	14522.3	5.13
$23-1	tr|Q6LC01|Q6LC01_HUMAN Tubulin beta chain (Fragment) OS=Homo sapiens OX=9606 PE=2 SV=1	8	6	0.1693	48879.3	4.71
$23-2	tr|Q5SU16|Q5SU16_HUMAN Tubulin beta chain OS=Homo sapiens OX=9606 GN=TUBB PE=1 SV=1	8	6	0.1667	49670.3	4.78
$23-3	tr|Q5JP53|Q5JP53_HUMAN Tubulin beta chain OS=Homo sapiens OX=9606 GN=TUBB PE=1 SV=1	8	6	0.1737	47766.1	4.7
$23-4	sp|P07437|TBB5_HUMAN Tubulin beta chain OS=Homo sapiens OX=9606 GN=TUBB PE=1 SV=2	8	6	0.1667	49670.3	4.78
$23-5	tr|B7ZAF0|B7ZAF0_HUMAN Tubulin beta chain OS=Homo sapiens OX=9606 PE=2 SV=1	8	6	0.1783	46565.9	4.83
$24-1	tr|Q8N6N5|Q8N6N5_HUMAN Tubulin beta chain OS=Homo sapiens OX=9606 GN=TUBB2C PE=2 SV=1	8	6	0.1663	49807.4	4.76
$24-2	tr|Q8IZ29|Q8IZ29_HUMAN Tubulin beta chain OS=Homo sapiens OX=9606 GN=TUBB2C PE=2 SV=1	8	6	0.1663	49839.5	4.83
$24-3	tr|Q8IWP6|Q8IWP6_HUMAN Tubulin beta chain OS=Homo sapiens OX=9606 PE=2 SV=1	8	6	0.1663	49752.4	4.82
$24-4	sp|P68371|TBB4B_HUMAN Tubulin beta-4B chain OS=Homo sapiens OX=9606 GN=TUBB4B PE=1 SV=1	8	6	0.1663	49830.5	4.79
$25-1	sp|P68363|TBA1B_HUMAN Tubulin alpha-1B chain OS=Homo sapiens OX=9606 GN=TUBA1B PE=1 SV=1	6	6	0.1463	50151.1	4.94
$25-2	tr|B3KT06|B3KT06_HUMAN Tubulin alpha chain OS=Homo sapiens OX=9606 PE=2 SV=1	6	6	0.1587	46340.8	5
$25-3	tr|B3KPS3|B3KPS3_HUMAN Tubulin alpha chain OS=Homo sapiens OX=9606 PE=2 SV=1	6	6	0.1587	46240.7	4.99
$25-4	tr|A8JZY9|A8JZY9_HUMAN Tubulin alpha chain OS=Homo sapiens OX=9606 PE=2 SV=1	6	6	0.1463	50135	4.94
$26-1	sp|Q71U36|TBA1A_HUMAN Tubulin alpha-1A chain OS=Homo sapiens OX=9606 GN=TUBA1A PE=1 SV=1	6	6	0.1463	50135.1	4.94
$26-2	tr|F5H5D3|F5H5D3_HUMAN Tubulin alpha chain OS=Homo sapiens OX=9606 GN=TUBA1C PE=1 SV=1	6	6	0.1272	57729.5	4.94
$26-3	tr|Q53GA7|Q53GA7_HUMAN Tubulin alpha chain (Fragment) OS=Homo sapiens OX=9606 PE=2 SV=1	6	6	0.147	49822.7	5
$26-4	sp|Q9BQE3|TBA1C_HUMAN Tubulin alpha-1C chain OS=Homo sapiens OX=9606 GN=TUBA1C PE=1 SV=1	6	6	0.147	49894.8	4.96
$27-1	tr|B4DPP6|B4DPP6_HUMAN cDNA FLJ54371, highly similar to Serum albumin OS=Homo sapiens OX=9606 PE=2 SV=1	6	6	0.0809	70362.2	5.78
$27-2	sp|P02768|ALBU_HUMAN Serum albumin OS=Homo sapiens OX=9606 GN=ALB PE=1 SV=2	6	6	0.0821	69366	5.92
$27-3	tr|A0A0C4DGB6|A0A0C4DGB6_HUMAN Serum albumin OS=Homo sapiens OX=9606 GN=ALB PE=1 SV=1	6	6	0.0828	69225.8	5.99
$27-4	tr|F6KPG5|F6KPG5_HUMAN Albumin (Fragment) OS=Homo sapiens OX=9606 PE=2 SV=1	6	6	0.0855	66530.6	5.73
$27-5	tr|B2RBS8|B2RBS8_HUMAN cDNA, FLJ95666, highly similar to Homo sapiens albumin (ALB), mRNA OS=Homo sapiens OX=9606 PE=2 SV=1	6	6	0.0821	69392.1	5.92
$27-6	tr|A8K9P0|A8K9P0_HUMAN cDNA FLJ78413, highly similar to Homo sapiens albumin, mRNA OS=Homo sapiens OX=9606 PE=2 SV=1	6	6	0.0822	69266.9	5.91
$28-1	tr|Q5T6L4|Q5T6L4_HUMAN Argininosuccinate synthase 1 isoform 1 OS=Homo sapiens OX=9606 GN=ASS PE=2 SV=1	6	6	0.1117	46529.8	8.08
$28-2	tr|A8KAP9|A8KAP9_HUMAN cDNA FLJ78448, highly similar to Homo sapiens argininosuccinate synthetase (ASS), transcript variant 1, mRNA OS=Homo sapiens OX=9606 PE=2 SV=1	6	6	0.1117	46553.8	8.09
$28-3	sp|P00966|ASSY_HUMAN Argininosuccinate synthase OS=Homo sapiens OX=9606 GN=ASS1 PE=1 SV=2	6	6	0.1117	46529.8	8.08
$29-1	tr|V9HWP2|V9HWP2_HUMAN Epididymis luminal protein 35 OS=Homo sapiens OX=9606 GN=HEL-S-125m PE=2 SV=1	6	6	0.066	92467.8	4.76
$29-2	tr|Q5CAQ5|Q5CAQ5_HUMAN Tumor rejection antigen (Gp96) 1 OS=Homo sapiens OX=9606 GN=TRA1 PE=2 SV=1	6	6	0.0661	92338.6	4.77
$29-3	sp|P14625|ENPL_HUMAN Endoplasmin OS=Homo sapiens OX=9606 GN=HSP90B1 PE=1 SV=1	6	6	0.066	92467.8	4.76
$30-1	tr|Q53GA1|Q53GA1_HUMAN Elongation factor 1-alpha (Fragment) OS=Homo sapiens OX=9606 PE=2 SV=1	6	5	0.1017	50110.3	9.1
$30-2	tr|Q6IPT9|Q6IPT9_HUMAN Elongation factor 1-alpha OS=Homo sapiens OX=9606 GN=EEF1A1 PE=2 SV=1	6	5	0.1017	50184.3	9.14
$30-3	sp|Q5VTE0|EF1A3_HUMAN Putative elongation factor 1-alpha-like 3 OS=Homo sapiens OX=9606 GN=EEF1A1P5 PE=5 SV=1	6	5	0.1017	50184.4	9.15
$30-4	tr|Q53G85|Q53G85_HUMAN Elongation factor 1-alpha (Fragment) OS=Homo sapiens OX=9606 PE=2 SV=1	6	5	0.1017	50112.2	9.1
$30-5	tr|A8K9C4|A8K9C4_HUMAN Elongation factor 1-alpha OS=Homo sapiens OX=9606 PE=2 SV=1	6	5	0.1017	50200.4	9.1
$30-6	tr|Q53HR5|Q53HR5_HUMAN Elongation factor 1-alpha (Fragment) OS=Homo sapiens OX=9606 PE=2 SV=1	6	5	0.1017	50124.2	9.1
$30-7	tr|Q53HQ7|Q53HQ7_HUMAN Elongation factor 1-alpha (Fragment) OS=Homo sapiens OX=9606 PE=2 SV=1	6	5	0.1017	50198.3	9.04
$30-8	tr|Q96RE1|Q96RE1_HUMAN Translation elongation factor 1 alpha 1-like 14 OS=Homo sapiens OX=9606 GN=EEF1A1L14 PE=2 SV=1	6	5	0.1181	43024.1	8.94
$30-9	tr|Q6IPN6|Q6IPN6_HUMAN Elongation factor 1-alpha OS=Homo sapiens OX=9606 GN=EEF1A1 PE=2 SV=1	6	5	0.1017	50122.2	9.1
$30-10	sp|P68104|EF1A1_HUMAN Elongation factor 1-alpha 1 OS=Homo sapiens OX=9606 GN=EEF1A1 PE=1 SV=1	6	5	0.1017	50140.3	9.1
$30-11	tr|Q6IPS9|Q6IPS9_HUMAN Elongation factor 1-alpha OS=Homo sapiens OX=9606 GN=EEF1A1 PE=2 SV=1	6	5	0.1017	50140.3	9.1
$30-12	tr|Q16577|Q16577_HUMAN Elongation factor 1-alpha 1 OS=Homo sapiens OX=9606 GN=PTI-1 PE=2 SV=1	6	5	0.1181	42823.8	8.54
$30-13	tr|Q53HM9|Q53HM9_HUMAN Elongation factor 1-alpha (Fragment) OS=Homo sapiens OX=9606 PE=2 SV=1	6	5	0.1017	50141.2	8.98
$31-1	tr|V9HWD9|V9HWD9_HUMAN Epididymis luminal protein 107 OS=Homo sapiens OX=9606 GN=HEL107 PE=2 SV=1	6	5	0.0947	67876.9	7.58
$31-2	sp|P29401|TKT_HUMAN Transketolase OS=Homo sapiens OX=9606 GN=TKT PE=1 SV=3	6	5	0.0947	67876.9	7.58
$31-3	tr|B4E022|B4E022_HUMAN cDNA FLJ56274, highly similar to Transketolase (EC 2.2.1.1) OS=Homo sapiens OX=9606 PE=2 SV=1	6	5	0.1024	62878.3	7.23
$31-4	tr|Q53EM5|Q53EM5_HUMAN Transketolase variant (Fragment) OS=Homo sapiens OX=9606 PE=2 SV=1	6	5	0.0947	67904.9	7.89
$32-1	sp|P00338|LDHA_HUMAN L-lactate dehydrogenase A chain OS=Homo sapiens OX=9606 GN=LDHA PE=1 SV=2	5	5	0.1355	36688.3	8.44
$32-2	tr|F5GXY2|F5GXY2_HUMAN L-lactate dehydrogenase A chain (Fragment) OS=Homo sapiens OX=9606 GN=LDHA PE=1 SV=8	5	5	0.2885	17259.1	8.85
$32-3	tr|V9HWB9|V9HWB9_HUMAN L-lactate dehydrogenase OS=Homo sapiens OX=9606 GN=HEL-S-133P PE=2 SV=1	5	5	0.1355	36688.3	8.44
$33-1	sp|P01023|A2MG_HUMAN Alpha-2-macroglobulin OS=Homo sapiens OX=9606 GN=A2M PE=1 SV=3	5	5	0.0305	163289	6.03
$34-1	sp|P06748|NPM_HUMAN Nucleophosmin OS=Homo sapiens OX=9606 GN=NPM1 PE=1 SV=2	5	5	0.1769	32574.7	4.64
$34-2	tr|A0A0S2Z491|A0A0S2Z491_HUMAN Nucleophosmin isoform 2 (Fragment) OS=Homo sapiens OX=9606 GN=NPM1 PE=2 SV=1	5	5	0.1769	32574.7	4.64
$34-3	tr|A0A0S2Z4G7|A0A0S2Z4G7_HUMAN Nucleophosmin (Nucleolar phosphoprotein B23, numatrin), isoform CRA_f (Fragment) OS=Homo sapiens OX=9606 GN=NPM1 PE=2 SV=1	5	5	0.1962	29464.3	4.47
$35-1	sp|P08758|ANXA5_HUMAN Annexin A5 OS=Homo sapiens OX=9606 GN=ANXA5 PE=1 SV=2	5	5	0.1719	35936.3	4.94
$35-2	tr|V9HWE0|V9HWE0_HUMAN Annexin OS=Homo sapiens OX=9606 GN=HEL-S-7 PE=2 SV=1	5	5	0.1719	35936.3	4.94
$36-1	sp|P27348|1433T_HUMAN 14-3-3 protein theta OS=Homo sapiens OX=9606 GN=YWHAQ PE=1 SV=1	5	5	0.1959	27763.9	4.68
$37-1	sp|P31946|1433B_HUMAN 14-3-3 protein beta/alpha OS=Homo sapiens OX=9606 GN=YWHAB PE=1 SV=3	5	5	0.1951	28082.1	4.76
$37-2	tr|B5BU24|B5BU24_HUMAN 14-3-3 protein beta/alpha OS=Homo sapiens OX=9606 GN=YWHAB PE=2 SV=1	5	5	0.1951	28112.2	4.76
$37-3	tr|V9HWD6|V9HWD6_HUMAN Epididymis secretory protein Li 1 OS=Homo sapiens OX=9606 GN=HEL-S-1 PE=2 SV=1	5	5	0.1951	28082.1	4.76
$38-1	sp|P61626|LYSC_HUMAN Lysozyme C OS=Homo sapiens OX=9606 GN=LYZ PE=1 SV=1	5	5	0.25	16536.9	9.38
$38-2	tr|B2R4C5|B2R4C5_HUMAN Lysozyme OS=Homo sapiens OX=9606 GN=LYZ PE=2 SV=1	5	5	0.25	16536.9	9.38
$39-1	tr|B7Z565|B7Z565_HUMAN cDNA FLJ54739, highly similar to Alpha-actinin-1 OS=Homo sapiens OX=9606 PE=2 SV=1	5	5	0.0572	94782.6	5.47
$39-2	tr|H9KV75|H9KV75_HUMAN Alpha-actinin-1 OS=Homo sapiens OX=9606 GN=ACTN1 PE=1 SV=1	5	5	0.0572	94824.7	5.47
$40-1	tr|D0PNI1|D0PNI1_HUMAN Epididymis luminal protein 4 OS=Homo sapiens OX=9606 GN=YWHAZ PE=2 SV=1	5	5	0.1878	27744.8	4.73
$40-2	sp|P63104|1433Z_HUMAN 14-3-3 protein zeta/delta OS=Homo sapiens OX=9606 GN=YWHAZ PE=1 SV=1	5	5	0.1878	27744.8	4.73
$40-3	tr|E7EX29|E7EX29_HUMAN 14-3-3 protein zeta/delta (Fragment) OS=Homo sapiens OX=9606 GN=YWHAZ PE=1 SV=1	5	5	0.187	28036.3	4.87
$41-1	tr|V9HVZ4|V9HVZ4_HUMAN Glyceraldehyde-3-phosphate dehydrogenase OS=Homo sapiens OX=9606 GN=HEL-S-162eP PE=2 SV=1	5	5	0.1522	36052.8	8.57
$41-2	tr|Q2TSD0|Q2TSD0_HUMAN Glyceraldehyde-3-phosphate dehydrogenase OS=Homo sapiens OX=9606 PE=2 SV=1	5	5	0.1522	36048.8	8.57
$41-3	sp|P04406|G3P_HUMAN Glyceraldehyde-3-phosphate dehydrogenase OS=Homo sapiens OX=9606 GN=GAPDH PE=1 SV=3	5	5	0.1522	36052.8	8.57
$41-4	tr|E7EUT5|E7EUT5_HUMAN Glyceraldehyde-3-phosphate dehydrogenase OS=Homo sapiens OX=9606 GN=GAPDH PE=1 SV=1	5	5	0.1962	27870.5	6.45
$42-1	tr|V9HW98|V9HW98_HUMAN Epididymis luminal protein 2 OS=Homo sapiens OX=9606 GN=HEL2 PE=1 SV=1	5	5	0.1765	29173.6	4.63
$42-2	tr|G9K388|G9K388_HUMAN YWHAE/FAM22A fusion protein (Fragment) OS=Homo sapiens OX=9606 GN=YWHAE/FAM22A fusion PE=2 SV=1	5	5	0.1172	41223.8	4.86
$42-3	sp|P62258|1433E_HUMAN 14-3-3 protein epsilon OS=Homo sapiens OX=9606 GN=YWHAE PE=1 SV=1	5	5	0.1765	29173.6	4.63
$42-4	tr|G9K389|G9K389_HUMAN YWHAE/FAM22B fusion protein (Fragment) OS=Homo sapiens OX=9606 GN=YWHAE/FAM22B fusion PE=2 SV=1	5	5	0.1172	41285.9	4.86
$43-1	tr|V9HWF4|V9HWF4_HUMAN Phosphoglycerate kinase OS=Homo sapiens OX=9606 GN=HEL-S-68p PE=2 SV=1	5	5	0.1223	44614.2	8.3
$43-2	sp|P00558|PGK1_HUMAN Phosphoglycerate kinase 1 OS=Homo sapiens OX=9606 GN=PGK1 PE=1 SV=3	5	5	0.1223	44614.2	8.3
$44-1	tr|A0A024QZT0|A0A024QZT0_HUMAN Voltage-dependent anion channel 2, isoform CRA_c OS=Homo sapiens OX=9606 GN=VDAC2 PE=4 SV=1	5	4	0.1259	31566.1	7.5
$44-2	tr|A0A024QZN9|A0A024QZN9_HUMAN Voltage-dependent anion channel 2, isoform CRA_a OS=Homo sapiens OX=9606 GN=VDAC2 PE=4 SV=1	5	4	0.116	34480.4	8.25
$44-3	sp|P45880|VDAC2_HUMAN Voltage-dependent anion-selective channel protein 2 OS=Homo sapiens OX=9606 GN=VDAC2 PE=1 SV=2	5	4	0.1259	31566.1	7.5
$44-4	tr|A0A0A0MR02|A0A0A0MR02_HUMAN Voltage-dependent anion-selective channel protein 2 (Fragment) OS=Homo sapiens OX=9606 GN=VDAC2 PE=1 SV=1	5	4	0.1312	30347.7	8
$45-1	tr|A0A024RAZ7|A0A024RAZ7_HUMAN Heterogeneous nuclear ribonucleoprotein A1, isoform CRA_b OS=Homo sapiens OX=9606 GN=HNRPA1 PE=4 SV=1	5	4	0.1183	38746.2	9.17
$45-2	tr|Q9BSM5|Q9BSM5_HUMAN Uncharacterized protein (Fragment) OS=Homo sapiens OX=9606 PE=2 SV=1	5	4	0.1477	31752	9.21
$45-3	sp|P09651|ROA1_HUMAN Heterogeneous nuclear ribonucleoprotein A1 OS=Homo sapiens OX=9606 GN=HNRNPA1 PE=1 SV=5	5	4	0.1183	38746.2	9.17
$45-4	tr|Q6IPF2|Q6IPF2_HUMAN Heterogeneous nuclear ribonucleoprotein A1 OS=Homo sapiens OX=9606 GN=HNRPA1 PE=2 SV=1	5	4	0.1375	34179.8	9.28
$45-5	tr|F8W6I7|F8W6I7_HUMAN Heterogeneous nuclear ribonucleoprotein A1 OS=Homo sapiens OX=9606 GN=HNRNPA1 PE=1 SV=2	5	4	0.1433	33154.8	9.18
$45-6	tr|A0A024RB53|A0A024RB53_HUMAN Heterogeneous nuclear ribonucleoprotein A1, isoform CRA_a OS=Homo sapiens OX=9606 GN=HNRPA1 PE=4 SV=1	5	4	0.1375	34195.8	9.27
$46-1	sp|O43707|ACTN4_HUMAN Alpha-actinin-4 OS=Homo sapiens OX=9606 GN=ACTN4 PE=1 SV=2	4	4	0.0373	104853	5.27
$46-2	tr|A0A0S2Z3G9|A0A0S2Z3G9_HUMAN Actinin alpha 4 isoform 1 (Fragment) OS=Homo sapiens OX=9606 GN=ACTN4 PE=2 SV=1	4	4	0.0373	104853	5.27
$47-1	sp|P22234|PUR6_HUMAN Multifunctional protein ADE2 OS=Homo sapiens OX=9606 GN=PAICS PE=1 SV=3	4	4	0.0871	47078.7	6.94
$47-2	tr|A0A024RD93|A0A024RD93_HUMAN Phosphoribosylaminoimidazole carboxylase, phosphoribosylaminoimidazole succinocarboxamide synthetase, isoform CRA_c OS=Homo sapiens OX=9606 GN=PAICS PE=3 SV=1	4	4	0.0871	47078.7	6.94
$47-3	tr|E9PBS1|E9PBS1_HUMAN Multifunctional protein ADE2 (Fragment) OS=Homo sapiens OX=9606 GN=PAICS PE=1 SV=1	4	4	0.0896	45651	6.29
$47-4	tr|B4DGX3|B4DGX3_HUMAN cDNA FLJ54607, highly similar to Multifunctional protein ADE2 OS=Homo sapiens OX=9606 PE=2 SV=1	4	4	0.1321	31555	5.81
$48-1	sp|P61978|HNRPK_HUMAN Heterogeneous nuclear ribonucleoprotein K OS=Homo sapiens OX=9606 GN=HNRNPK PE=1 SV=1	4	4	0.0886	50975.7	5.39
$48-2	tr|B4DFF1|B4DFF1_HUMAN cDNA FLJ53312, highly similar to Heterogeneous nuclear ribonucleoprotein K OS=Homo sapiens OX=9606 PE=2 SV=1	4	4	0.0893	50714.5	5.18
$48-3	tr|Q5EC54|Q5EC54_HUMAN Heterogeneous nuclear ribonucleoprotein K transcript variant OS=Homo sapiens OX=9606 GN=HNRPK PE=2 SV=1	4	4	0.0884	51057.7	5.19
$48-4	tr|A0A024R228|A0A024R228_HUMAN Heterogeneous nuclear ribonucleoprotein K, isoform CRA_d OS=Homo sapiens OX=9606 GN=HNRPK PE=4 SV=1	4	4	0.0886	51218	5.46
$48-5	tr|B4DUQ1|B4DUQ1_HUMAN cDNA FLJ54552, highly similar to Heterogeneous nuclear ribonucleoprotein K OS=Homo sapiens OX=9606 PE=2 SV=1	4	4	0.0934	48509.9	5.69
$49-1	sp|Q00610|CLH1_HUMAN Clathrin heavy chain 1 OS=Homo sapiens OX=9606 GN=CLTC PE=1 SV=5	4	4	0.0185	191612	5.48
$49-2	tr|A0A087WVQ6|A0A087WVQ6_HUMAN Clathrin heavy chain OS=Homo sapiens OX=9606 GN=CLTC PE=1 SV=1	4	4	0.0185	192056	5.48
$50-1	tr|A0A024R7A8|A0A024R7A8_HUMAN Aldo-keto reductase family 1, member B1 (Aldose reductase), isoform CRA_a OS=Homo sapiens OX=9606 GN=AKR1B1 PE=4 SV=1	4	4	0.1013	35853	6.52
$50-2	sp|P15121|ALDR_HUMAN Aldose reductase OS=Homo sapiens OX=9606 GN=AKR1B1 PE=1 SV=3	4	4	0.1013	35853	6.52
$51-1	tr|A0A0S2Z4I4|A0A0S2Z4I4_HUMAN Tropomyosin 3 isoform 3 (Fragment) OS=Homo sapiens OX=9606 GN=TPM3 PE=2 SV=1	4	4	0.1573	28870	4.73
$51-2	tr|A0A0S2Z4G4|A0A0S2Z4G4_HUMAN Tropomyosin 3 isoform 1 (Fragment) OS=Homo sapiens OX=9606 GN=TPM3 PE=2 SV=1	4	4	0.1573	29032.3	4.75
$51-3	tr|A0A0S2Z4G8|A0A0S2Z4G8_HUMAN Tropomyosin 3 isoform 2 OS=Homo sapiens OX=9606 GN=TPM3 PE=2 SV=1	4	4	0.1573	28759.8	4.7
$51-4	tr|B2RDE1|B2RDE1_HUMAN cDNA, FLJ96568, highly similar to Homo sapiens tropomyosin 3 (TPM3), mRNA OS=Homo sapiens OX=9606 PE=2 SV=1	4	4	0.1573	29017.3	4.72
$51-5	tr|Q5HYB6|Q5HYB6_HUMAN Epididymis luminal protein 189 OS=Homo sapiens OX=9606 GN=TPM3 PE=1 SV=1	4	4	0.1681	27175.2	4.71
$52-1	tr|A0A2P9AGW9|A0A2P9AGW9_HUMAN Chaperone Hsp60, peptide-dependent ATPase, heat shock protein OS=Homo sapiens OX=9606 GN=groEL PE=4 SV=1	4	4	0.0552	57997.7	5.15
$53-1	tr|L8B4I8|L8B4I8_HUMAN Ubiquitin C OS=Homo sapiens OX=9606 GN=UbC PE=4 SV=1	4	4	0.0563	59944.2	7.1
$53-2	tr|B4DV12|B4DV12_HUMAN Polyubiquitin-B OS=Homo sapiens OX=9606 GN=UBB PE=1 SV=1	4	4	0.1961	17214.6	6.75
$53-3	tr|J3QKN0|J3QKN0_HUMAN Polyubiquitin-B (Fragment) OS=Homo sapiens OX=9606 GN=UBB PE=1 SV=1	4	4	0.1456	23162.3	6.2
$53-4	tr|L8B196|L8B196_HUMAN Ubiquitin C OS=Homo sapiens OX=9606 GN=UbC PE=4 SV=1	4	4	0.0563	59900.1	7.1
$53-5	tr|Q5PY61|Q5PY61_HUMAN Polyubiquitin-C OS=Homo sapiens OX=9606 GN=UBC PE=1 SV=1	4	4	0.131	25757.3	6.86
$53-6	tr|B2RDW1|B2RDW1_HUMAN Epididymis luminal protein 112 OS=Homo sapiens OX=9606 GN=HEL112 PE=2 SV=1	4	4	0.1923	17964.7	9.68
$53-7	tr|J3QTR3|J3QTR3_HUMAN Ubiquitin-40S ribosomal protein S27a (Fragment) OS=Homo sapiens OX=9606 GN=RPS27A PE=1 SV=1	4	4	0.283	12237.2	10.14
$53-8	tr|F5H2Z3|F5H2Z3_HUMAN Polyubiquitin-C (Fragment) OS=Homo sapiens OX=9606 GN=UBC PE=1 SV=1	4	4	0.2206	15309.3	5.49
$53-9	tr|Q96C32|Q96C32_HUMAN Polyubiquitin-C OS=Homo sapiens OX=9606 GN=UBC PE=1 SV=1	4	4	0.0984	34304	6.94
$53-10	tr|Q5U5U6|Q5U5U6_HUMAN Epididymis secretory protein Li 50 OS=Homo sapiens OX=9606 GN=UBB PE=1 SV=1	4	4	0.131	25761.3	6.86
$53-11	tr|Q3MIH3|Q3MIH3_HUMAN Ubiquitin A-52 residue ribosomal protein fusion product 1 OS=Homo sapiens OX=9606 GN=UBA52 PE=2 SV=1	4	4	0.2344	14728.2	9.87
$53-12	tr|F5H747|F5H747_HUMAN Polyubiquitin-C (Fragment) OS=Homo sapiens OX=9606 GN=UBC PE=1 SV=8	4	4	0.1875	18072.7	7.91
$53-13	tr|F5GXK7|F5GXK7_HUMAN Polyubiquitin-C (Fragment) OS=Homo sapiens OX=9606 GN=UBC PE=1 SV=2	4	4	0.1775	19015.8	7.9
$53-14	tr|F5GYU3|F5GYU3_HUMAN Polyubiquitin-C (Fragment) OS=Homo sapiens OX=9606 GN=UBC PE=1 SV=1	4	4	0.2239	15032	5.52
$53-15	sp|P0CG47|UBB_HUMAN Polyubiquitin-B OS=Homo sapiens OX=9606 GN=UBB PE=1 SV=1	4	4	0.131	25761.3	6.86
$53-16	sp|P0CG48|UBC_HUMAN Polyubiquitin-C OS=Homo sapiens OX=9606 GN=UBC PE=1 SV=3	4	4	0.0438	77037.6	7.16
$53-17	tr|L8B4M0|L8B4M0_HUMAN Ubiquitin C OS=Homo sapiens OX=9606 GN=UbC PE=4 SV=1	4	4	0.0438	77053.7	7.16
$53-18	tr|L8B4Z6|L8B4Z6_HUMAN Ubiquitin C OS=Homo sapiens OX=9606 GN=UbC PE=4 SV=1	4	4	0.0438	77011.6	7.16
$53-19	tr|L8B4J3|L8B4J3_HUMAN Ubiquitin C OS=Homo sapiens OX=9606 GN=UbC PE=4 SV=1	4	4	0.0438	77000.6	7.16
$53-20	sp|P62979|RS27A_HUMAN Ubiquitin-40S ribosomal protein S27a OS=Homo sapiens OX=9606 GN=RPS27A PE=1 SV=2	4	4	0.1923	17964.7	9.68
$53-21	sp|P62987|RL40_HUMAN Ubiquitin-60S ribosomal protein L40 OS=Homo sapiens OX=9606 GN=UBA52 PE=1 SV=2	4	4	0.2344	14728.2	9.87
$53-22	tr|L8B4R0|L8B4R0_HUMAN Ubiquitin C OS=Homo sapiens OX=9606 GN=UbC PE=4 SV=1	4	4	0.0493	68490.9	7.13
$53-23	tr|Q5RKT7|Q5RKT7_HUMAN Ribosomal protein S27a OS=Homo sapiens OX=9606 GN=RPS27A PE=1 SV=1	4	4	0.1923	17904.7	9.65
$53-24	tr|F5H6Q2|F5H6Q2_HUMAN Polyubiquitin-C (Fragment) OS=Homo sapiens OX=9606 GN=UBC PE=1 SV=8	4	4	0.2459	13731.7	5.86
$53-25	tr|Q5UGI3|Q5UGI3_HUMAN Ubiquitin C splice variant OS=Homo sapiens OX=9606 GN=UBC PE=2 SV=1	4	4	0.1961	17152.5	7.92
$53-26	tr|Q96MH4|Q96MH4_HUMAN cDNA FLJ32377 fis, clone SKMUS1000014, highly similar to Polyubiquitin 9 OS=Homo sapiens OX=9606 PE=2 SV=1	4	4	0.0773	43648.4	6.01
$53-27	tr|F5H265|F5H265_HUMAN Polyubiquitin-C (Fragment) OS=Homo sapiens OX=9606 GN=UBC PE=1 SV=1	4	4	0.2013	16841.2	6.15
$53-28	tr|F5H388|F5H388_HUMAN Polyubiquitin-C (Fragment) OS=Homo sapiens OX=9606 GN=UBC PE=1 SV=1	4	4	0.1935	17483.9	6.75
$53-29	tr|A8K674|A8K674_HUMAN cDNA FLJ75516, highly similar to Xenopus tropicalis ubiquitin C, mRNA OS=Homo sapiens OX=9606 PE=2 SV=1	4	4	0.0493	68446.9	7.72
$53-30	tr|J3QS39|J3QS39_HUMAN Polyubiquitin-B (Fragment) OS=Homo sapiens OX=9606 GN=UBB PE=1 SV=1	4	4	0.3226	10469	8.01
$54-1	tr|Q8N1C8|Q8N1C8_HUMAN HSPA9 protein (Fragment) OS=Homo sapiens OX=9606 GN=HSPA9 PE=2 SV=1	4	4	0.0749	73852.9	6.04
$54-2	tr|V9HW84|V9HW84_HUMAN Epididymis secretory sperm binding protein Li 124m OS=Homo sapiens OX=9606 GN=HEL-S-124m PE=2 SV=1	4	4	0.0751	73778.8	5.97
$54-3	tr|B7Z4V2|B7Z4V2_HUMAN cDNA FLJ51907, highly similar to Stress-70 protein, mitochondrial OS=Homo sapiens OX=9606 PE=2 SV=1	4	4	0.0767	72400.2	5.7
$54-4	sp|P38646|GRP75_HUMAN Stress-70 protein, mitochondrial OS=Homo sapiens OX=9606 GN=HSPA9 PE=1 SV=2	4	4	0.0751	73679.6	5.87
$55-1	tr|V9HW12|V9HW12_HUMAN Epididymis secretory sperm binding protein Li 2a OS=Homo sapiens OX=9606 GN=HEL-S-2a PE=2 SV=1	4	4	0.2071	21891.6	5.66
$55-2	sp|P32119|PRDX2_HUMAN Peroxiredoxin-2 OS=Homo sapiens OX=9606 GN=PRDX2 PE=1 SV=5	4	4	0.2071	21891.6	5.66
$56-1	tr|V9HW88|V9HW88_HUMAN Calreticulin, isoform CRA_b OS=Homo sapiens OX=9606 GN=HEL-S-99n PE=2 SV=1	4	4	0.0815	48141	4.29
$56-2	tr|B4DHR1|B4DHR1_HUMAN cDNA FLJ53009, highly similar to Calreticulin OS=Homo sapiens OX=9606 PE=2 SV=1	4	4	0.1604	24286.8	4.91
$56-3	tr|Q53G71|Q53G71_HUMAN Calreticulin variant (Fragment) OS=Homo sapiens OX=9606 PE=2 SV=1	4	4	0.0837	46918.4	4.3
$56-4	sp|P27797|CALR_HUMAN Calreticulin OS=Homo sapiens OX=9606 GN=CALR PE=1 SV=1	4	4	0.0815	48141	4.29
$57-1	sp|P04075|ALDOA_HUMAN Fructose-bisphosphate aldolase A OS=Homo sapiens OX=9606 GN=ALDOA PE=1 SV=2	3	3	0.0769	39419.6	8.3
$57-2	tr|J3KPS3|J3KPS3_HUMAN Fructose-bisphosphate aldolase OS=Homo sapiens OX=9606 GN=ALDOA PE=1 SV=1	3	3	0.0761	39817	8.3
$57-3	tr|V9HWN7|V9HWN7_HUMAN Fructose-bisphosphate aldolase OS=Homo sapiens OX=9606 GN=HEL-S-87p PE=2 SV=1	3	3	0.0769	39419.6	8.3
$58-1	sp|P07195|LDHB_HUMAN L-lactate dehydrogenase B chain OS=Homo sapiens OX=9606 GN=LDHB PE=1 SV=2	3	3	0.0898	36638.1	5.71
$58-2	tr|C9J7H8|C9J7H8_HUMAN L-lactate dehydrogenase B chain (Fragment) OS=Homo sapiens OX=9606 GN=LDHB PE=1 SV=8	3	3	0.2206	14734.1	5.4
$58-3	tr|A8MW50|A8MW50_HUMAN L-lactate dehydrogenase (Fragment) OS=Homo sapiens OX=9606 GN=LDHB PE=1 SV=1	3	3	0.1293	25217.8	5.52
$58-4	tr|Q5U077|Q5U077_HUMAN L-lactate dehydrogenase OS=Homo sapiens OX=9606 GN=LDHB PE=2 SV=1	3	3	0.0898	36638.1	5.71
$59-1	sp|P25705|ATPA_HUMAN ATP synthase subunit alpha, mitochondrial OS=Homo sapiens OX=9606 GN=ATP5F1A PE=1 SV=1	3	3	0.0651	59749.9	9.16
$59-2	tr|V9HW26|V9HW26_HUMAN ATP synthase subunit alpha OS=Homo sapiens OX=9606 GN=HEL-S-123m PE=1 SV=1	3	3	0.0651	59749.9	9.16
$60-1	sp|P26038|MOES_HUMAN Moesin OS=Homo sapiens OX=9606 GN=MSN PE=1 SV=3	3	3	0.0468	67819.3	6.08
$60-2	tr|V9HWC0|V9HWC0_HUMAN Epididymis luminal protein 70 OS=Homo sapiens OX=9606 GN=HEL70 PE=2 SV=1	3	3	0.0468	67819.3	6.08
$61-1	sp|P30041|PRDX6_HUMAN Peroxiredoxin-6 OS=Homo sapiens OX=9606 GN=PRDX6 PE=1 SV=3	3	3	0.0848	25034.7	6
$61-2	tr|V9HWC7|V9HWC7_HUMAN Epididymis secretory sperm binding protein Li 128m OS=Homo sapiens OX=9606 GN=HEL-S-128m PE=2 SV=1	3	3	0.0848	25034.7	6
$62-1	sp|P49411|EFTU_HUMAN Elongation factor Tu, mitochondrial OS=Homo sapiens OX=9606 GN=TUFM PE=1 SV=2	3	3	0.0708	49541	7.26
$63-1	sp|P60174|TPIS_HUMAN Triosephosphate isomerase OS=Homo sapiens OX=9606 GN=TPI1 PE=1 SV=3	3	3	0.1154	30790.6	5.65
$63-2	tr|V9HWK1|V9HWK1_HUMAN Triosephosphate isomerase OS=Homo sapiens OX=9606 GN=HEL-S-49 PE=2 SV=1	3	3	0.1325	26669.2	6.45
$63-3	tr|B4DUI5|B4DUI5_HUMAN Triosephosphate isomerase OS=Homo sapiens OX=9606 PE=2 SV=1	3	3	0.1549	22870.8	6.44
$64-1	sp|P81605|DCD_HUMAN Dermcidin OS=Homo sapiens OX=9606 GN=DCD PE=1 SV=2	3	3	0.3	11283.7	6.09
$65-1	sp|Q86YZ3|HORN_HUMAN Hornerin OS=Homo sapiens OX=9606 GN=HRNR PE=1 SV=2	3	3	0.0137	282387	10.05
$66-1	tr|A0A024R8S5|A0A024R8S5_HUMAN Protein disulfide-isomerase OS=Homo sapiens OX=9606 GN=P4HB PE=2 SV=1	3	3	0.063	57115.7	4.76
$66-2	tr|B4DNL5|B4DNL5_HUMAN Protein disulfide-isomerase OS=Homo sapiens OX=9606 PE=2 SV=1	3	3	0.065	55380.6	4.68
$66-3	sp|P07237|PDIA1_HUMAN Protein disulfide-isomerase OS=Homo sapiens OX=9606 GN=P4HB PE=1 SV=3	3	3	0.063	57115.7	4.76
$66-4	tr|B4DUA5|B4DUA5_HUMAN cDNA FLJ59430, highly similar to Protein disulfide-isomerase (EC 5.3.4.1) OS=Homo sapiens OX=9606 PE=2 SV=1	3	3	0.0708	51252.3	4.77
$66-5	tr|B4DLN6|B4DLN6_HUMAN cDNA FLJ59033, highly similar to Protein disulfide-isomerase (EC 5.3.4.1) OS=Homo sapiens OX=9606 PE=2 SV=1	3	3	0.071	51187.1	4.82
$66-6	tr|H7BZ94|H7BZ94_HUMAN Protein disulfide-isomerase OS=Homo sapiens OX=9606 GN=P4HB PE=1 SV=2	3	3	0.069	52501.5	4.76
$67-1	tr|A0A172Q3A8|A0A172Q3A8_HUMAN Folate receptor (Fragment) OS=Homo sapiens OX=9606 PE=2 SV=1	3	3	0.1159	24281.1	8.14
$67-2	sp|P15328|FOLR1_HUMAN Folate receptor alpha OS=Homo sapiens OX=9606 GN=FOLR1 PE=1 SV=3	3	3	0.0934	29818.8	8.3
$67-3	tr|A0A024R5H1|A0A024R5H1_HUMAN Folate receptor 1 (Adult), isoform CRA_a OS=Homo sapiens OX=9606 GN=FOLR1 PE=4 SV=1	3	3	0.0934	29818.8	8.3
$68-1	tr|A0A2P9ASR8|A0A2P9ASR8_HUMAN RNA polymerase, beta subunit OS=Homo sapiens OX=9606 GN=rpoB PE=4 SV=1	3	3	0.0152	154043	5.27
$69-1	tr|A8K3F6|A8K3F6_HUMAN cDNA FLJ77654, highly similar to Homo sapiens guanine nucleotide binding protein (G protein), beta polypeptide 4 (GNB4), mRNA OS=Homo sapiens OX=9606 PE=2 SV=1	3	3	0.0588	37580.8	5.59
$69-2	sp|Q9HAV0|GBB4_HUMAN Guanine nucleotide-binding protein subunit beta-4 OS=Homo sapiens OX=9606 GN=GNB4 PE=1 SV=3	3	3	0.0588	37566.8	5.59
$69-3	tr|B4DLV5|B4DLV5_HUMAN cDNA FLJ57161, highly similar to Guanine nucleotide-binding protein subunit beta 4 OS=Homo sapiens OX=9606 PE=2 SV=1	3	3	0.1307	16652.5	4.64
$70-1	tr|A8K4C8|A8K4C8_HUMAN 60S ribosomal protein L13 OS=Homo sapiens OX=9606 GN=RPL13 PE=2 SV=1	3	3	0.1137	24261.2	11.65
$70-2	sp|P26373|RL13_HUMAN 60S ribosomal protein L13 OS=Homo sapiens OX=9606 GN=RPL13 PE=1 SV=4	3	3	0.1137	24261.2	11.65
$70-3	tr|Q6NZ55|Q6NZ55_HUMAN 60S ribosomal protein L13 OS=Homo sapiens OX=9606 GN=RPL13 PE=1 SV=1	3	3	0.1137	24265.2	11.65
$71-1	tr|B2R8Z8|B2R8Z8_HUMAN cDNA, FLJ94136, highly similar to Homo sapiens synaptotagmin binding, cytoplasmic RNA interacting protein (SYNCRIP), mRNA OS=Homo sapiens OX=9606 PE=2 SV=1	3	3	0.0465	69600.8	8.84
$71-2	tr|Q05CK9|Q05CK9_HUMAN SYNCRIP protein (Fragment) OS=Homo sapiens OX=9606 GN=SYNCRIP PE=2 SV=1	3	3	0.064	50649.9	6.27
$71-3	tr|Q59GL1|Q59GL1_HUMAN Synaptotagmin binding, cytoplasmic RNA interacting protein variant (Fragment) OS=Homo sapiens OX=9606 PE=2 SV=1	3	3	0.0543	59606.1	8.82
$71-4	tr|B7Z645|B7Z645_HUMAN Heterogeneous nuclear ribonucleoprotein Q OS=Homo sapiens OX=9606 GN=SYNCRIP PE=1 SV=1	3	3	0.0625	52045.9	9.19
$71-5	sp|O60506|HNRPQ_HUMAN Heterogeneous nuclear ribonucleoprotein Q OS=Homo sapiens OX=9606 GN=SYNCRIP PE=1 SV=2	3	3	0.0465	69601.8	8.68
$72-1	tr|B3KTP9|B3KTP9_HUMAN cDNA FLJ38578 fis, clone HCHON2007674, highly similar to NUCLEOLIN OS=Homo sapiens OX=9606 PE=2 SV=1	3	3	0.0474	68441.3	4.55
$72-2	tr|B3KM80|B3KM80_HUMAN Nucleolin, isoform CRA_c OS=Homo sapiens OX=9606 GN=NCL PE=2 SV=1	3	3	0.056	58553.8	4.57
$72-3	sp|P19338|NUCL_HUMAN Nucleolin OS=Homo sapiens OX=9606 GN=NCL PE=1 SV=3	3	3	0.0423	76613.5	4.6
$72-4	tr|Q6ZS99|Q6ZS99_HUMAN cDNA FLJ45706 fis, clone FEBRA2028457, highly similar to Nucleolin OS=Homo sapiens OX=9606 PE=2 SV=1	3	3	0.0498	65961.3	4.45
$72-5	tr|A0A024R4A0|A0A024R4A0_HUMAN Nucleolin, isoform CRA_b OS=Homo sapiens OX=9606 GN=NCL PE=4 SV=1	3	3	0.0423	76613.5	4.6
$73-1	tr|E7ERL0|E7ERL0_HUMAN Nucleoside diphosphate kinase A OS=Homo sapiens OX=9606 GN=NME1 PE=1 SV=1	3	3	0.2158	15260.7	8.49
$73-2	sp|P22392|NDKB_HUMAN Nucleoside diphosphate kinase B OS=Homo sapiens OX=9606 GN=NME2 PE=1 SV=1	3	3	0.1974	17297.8	8.52
$73-3	tr|Q32Q12|Q32Q12_HUMAN Nucleoside diphosphate kinase OS=Homo sapiens OX=9606 GN=NME1-NME2 PE=1 SV=1	3	3	0.1027	32641.6	8.7
$73-4	tr|J3KPD9|J3KPD9_HUMAN NME1-NME2 readthrough OS=Homo sapiens OX=9606 GN=NME1-NME2 PE=1 SV=1	3	3	0.1523	22422	9.57
$73-5	sp|P15531|NDKA_HUMAN Nucleoside diphosphate kinase A OS=Homo sapiens OX=9606 GN=NME1 PE=1 SV=1	3	3	0.1974	17148.5	5.83
$73-6	tr|Q6FHN3|Q6FHN3_HUMAN Nucleoside diphosphate kinase OS=Homo sapiens OX=9606 GN=NME2 PE=2 SV=1	3	3	0.1974	17297.8	8.52
$74-1	tr|E9PK25|E9PK25_HUMAN Cofilin-1 OS=Homo sapiens OX=9606 GN=CFL1 PE=1 SV=1	3	3	0.1912	22727.9	8.51
$74-2	tr|B4E112|B4E112_HUMAN cDNA FLJ51435, moderately similar to Cofilin-1 OS=Homo sapiens OX=9606 PE=2 SV=1	3	3	0.3482	12459.4	6.28
$74-3	tr|E9PQB7|E9PQB7_HUMAN Cofilin-1 (Fragment) OS=Homo sapiens OX=9606 GN=CFL1 PE=1 SV=1	3	3	0.3197	13923.1	8.86
$74-4	tr|E9PS23|E9PS23_HUMAN Cofilin-1 (Fragment) OS=Homo sapiens OX=9606 GN=CFL1 PE=1 SV=8	3	3	0.4333	10079.5	5.5
$74-5	tr|E9PLJ3|E9PLJ3_HUMAN Cofilin-1 (Fragment) OS=Homo sapiens OX=9606 GN=CFL1 PE=1 SV=1	3	3	0.4937	9090.44	8.5
$74-6	tr|V9HWI5|V9HWI5_HUMAN Cofilin 1 (Non-muscle), isoform CRA_b OS=Homo sapiens OX=9606 GN=HEL-S-15 PE=2 SV=1	3	3	0.2349	18502.3	8.22
$74-7	tr|E9PP50|E9PP50_HUMAN Cofilin-1 (Fragment) OS=Homo sapiens OX=9606 GN=CFL1 PE=1 SV=8	3	3	0.2453	17777.4	8.22
$74-8	tr|G3V1A4|G3V1A4_HUMAN Cofilin 1 (Non-muscle), isoform CRA_a OS=Homo sapiens OX=9606 GN=CFL1 PE=1 SV=1	3	3	0.2617	16811.4	8.54
$74-9	sp|P23528|COF1_HUMAN Cofilin-1 OS=Homo sapiens OX=9606 GN=CFL1 PE=1 SV=3	3	3	0.2349	18502.3	8.22
$75-1	tr|H0YFS2|H0YFS2_HUMAN 4F2 cell-surface antigen heavy chain (Fragment) OS=Homo sapiens OX=9606 GN=SLC3A2 PE=1 SV=1	3	3	0.1215	26047.3	5.2
$75-2	tr|F5H0E2|F5H0E2_HUMAN 4F2 cell-surface antigen heavy chain (Fragment) OS=Homo sapiens OX=9606 GN=SLC3A2 PE=1 SV=1	3	3	0.2069	15754	4.96
$75-3	tr|F5GZS6|F5GZS6_HUMAN 4F2 cell-surface antigen heavy chain OS=Homo sapiens OX=9606 GN=SLC3A2 PE=1 SV=1	3	3	0.0501	64871.7	4.97
$75-4	tr|B4E2Z3|B4E2Z3_HUMAN cDNA FLJ54090, highly similar to 4F2 cell-surface antigen heavy chain OS=Homo sapiens OX=9606 PE=2 SV=1	3	3	0.0587	55938.8	5.04
$75-5	tr|J3KPF3|J3KPF3_HUMAN 4F2 cell-surface antigen heavy chain OS=Homo sapiens OX=9606 GN=SLC3A2 PE=1 SV=1	3	3	0.0475	68100.2	4.91
$75-6	tr|A0A024R599|A0A024R599_HUMAN Solute carrier family 3 (Activators of dibasic and neutral amino acid transport), member 2, isoform CRA_e OS=Homo sapiens OX=9606 GN=SLC3A2 PE=4 SV=1	3	3	0.0754	43518.2	5.33
$75-7	sp|P08195|4F2_HUMAN 4F2 cell-surface antigen heavy chain OS=Homo sapiens OX=9606 GN=SLC3A2 PE=1 SV=3	3	3	0.0476	67993.2	4.89
$76-1	tr|M0QYS1|M0QYS1_HUMAN 60S ribosomal protein L13a (Fragment) OS=Homo sapiens OX=9606 GN=RPL13A PE=1 SV=2	3	3	0.1333	24104.4	10.85
$77-1	tr|Q6IBA2|Q6IBA2_HUMAN PC4 protein OS=Homo sapiens OX=9606 GN=PC4 PE=2 SV=1	3	3	0.126	14395.2	9.6
$77-2	sp|P53999|TCP4_HUMAN Activated RNA polymerase II transcriptional coactivator p15 OS=Homo sapiens OX=9606 GN=SUB1 PE=1 SV=3	3	3	0.126	14395.2	9.6
$77-3	tr|Q59G24|Q59G24_HUMAN Activated RNA polymerase II transcription cofactor 4 variant (Fragment) OS=Homo sapiens OX=9606 PE=2 SV=1	3	3	0.1194	15135	9.37
$78-1	tr|Q76P68|Q76P68_HUMAN CICK0721Q.2 (60S Ribosomal Protein L12 LIKE protein) OS=Homo sapiens OX=9606 GN=cICK0721Q.2 PE=3 SV=1	3	3	0.1333	17925.5	9.57
$78-2	tr|Q59FI9|Q59FI9_HUMAN Ribosomal protein L12 variant (Fragment) OS=Homo sapiens OX=9606 PE=2 SV=1	3	3	0.1117	21482.6	10.12
$78-3	sp|P30050|RL12_HUMAN 60S ribosomal protein L12 OS=Homo sapiens OX=9606 GN=RPL12 PE=1 SV=1	3	3	0.1333	17818.4	9.48
$78-4	tr|D3DS95|D3DS95_HUMAN HCG21173, isoform CRA_a OS=Homo sapiens OX=9606 GN=hCG_21173 PE=4 SV=1	3	3	0.234	10122.9	10.07
$79-1	sp|P51991|ROA3_HUMAN Heterogeneous nuclear ribonucleoprotein A3 OS=Homo sapiens OX=9606 GN=HNRNPA3 PE=1 SV=2	3	2	0.0767	39594.5	9.1
$79-2	tr|B4E3E6|B4E3E6_HUMAN cDNA FLJ58832, highly similar to Heterogeneous nuclear ribonucleoprotein A3 OS=Homo sapiens OX=9606 PE=2 SV=1	3	2	0.0898	34188.8	8.18
$79-3	tr|B4DDB6|B4DDB6_HUMAN Heterogeneous nuclear ribonucleoprotein A3, isoform CRA_a OS=Homo sapiens OX=9606 GN=HNRPA3 PE=2 SV=1	3	2	0.0815	37028.6	8.46
$80-1	sp|Q12829|RB40B_HUMAN Ras-related protein Rab-40B OS=Homo sapiens OX=9606 GN=RAB40B PE=2 SV=1	3	2	0.0432	30955.5	9.68
$80-2	tr|Q59EV0|Q59EV0_HUMAN RAB40B, member RAS oncogene family variant (Fragment) OS=Homo sapiens OX=9606 PE=2 SV=1	3	2	0.0316	42076.4	10.14
$81-1	tr|A0A0S2Z4W7|A0A0S2Z4W7_HUMAN Protein kinase C substrate 80K-H isoform 2 (Fragment) OS=Homo sapiens OX=9606 GN=PRKCSH PE=2 SV=1	3	2	0.0369	45890.7	4.27
$81-2	sp|P14314|GLU2B_HUMAN Glucosidase 2 subunit beta OS=Homo sapiens OX=9606 GN=PRKCSH PE=1 SV=2	3	2	0.0284	59424.8	4.33
$81-3	tr|A0A0S2Z4A0|A0A0S2Z4A0_HUMAN Protein kinase C substrate 80K-H isoform 4 (Fragment) OS=Homo sapiens OX=9606 GN=PRKCSH PE=2 SV=1	3	2	0.1119	15523.3	4.64
$81-4	tr|A0A0S2Z4D8|A0A0S2Z4D8_HUMAN Protein kinase C substrate 80K-H isoform 1 (Fragment) OS=Homo sapiens OX=9606 GN=PRKCSH PE=2 SV=1	3	2	0.0376	45123.9	4.26
$81-5	tr|A2VCQ4|A2VCQ4_HUMAN PRKCSH protein (Fragment) OS=Homo sapiens OX=9606 GN=PRKCSH PE=2 SV=1	3	2	0.0829	20265.2	4.64
$81-6	tr|B4DJQ5|B4DJQ5_HUMAN cDNA FLJ59211, highly similar to Glucosidase 2 subunit beta OS=Homo sapiens OX=9606 PE=2 SV=1	3	2	0.028	60133.6	4.35
$81-7	tr|A0A024R7F1|A0A024R7F1_HUMAN Protein kinase C substrate 80K-H, isoform CRA_a OS=Homo sapiens OX=9606 GN=PRKCSH PE=4 SV=1	3	2	0.0285	59295.7	4.34
$81-8	tr|K7ELL7|K7ELL7_HUMAN Glucosidase 2 subunit beta OS=Homo sapiens OX=9606 GN=PRKCSH PE=1 SV=1	3	2	0.028	60191.6	4.34
$82-1	tr|B3KTS5|B3KTS5_HUMAN cDNA FLJ38670 fis, clone HSYRA2000190, highly similar to Voltage-dependent anion-selective channel protein 1 OS=Homo sapiens OX=9606 PE=2 SV=1	3	2	0.0565	30743.1	7.67
$82-2	sp|P21796|VDAC1_HUMAN Voltage-dependent anion-selective channel protein 1 OS=Homo sapiens OX=9606 GN=VDAC1 PE=1 SV=2	3	2	0.0565	30772.2	8.62
$82-3	sp|Q9Y277|VDAC3_HUMAN Voltage-dependent anion-selective channel protein 3 OS=Homo sapiens OX=9606 GN=VDAC3 PE=1 SV=1	3	2	0.0565	30658.3	8.84
$82-4	tr|A0A1L1UHR1|A0A1L1UHR1_HUMAN Sperm binding protein 1a OS=Homo sapiens OX=9606 PE=2 SV=1	3	2	0.0565	30772.2	8.62
$82-5	tr|B4DEI3|B4DEI3_HUMAN cDNA FLJ57715, highly similar to Voltage-dependent anion-selective channel protein 1 OS=Homo sapiens OX=9606 PE=2 SV=1	3	2	0.1026	16694.8	9.41
$83-1	tr|V9HWB4|V9HWB4_HUMAN Epididymis secretory sperm binding protein Li 89n OS=Homo sapiens OX=9606 GN=HEL-S-89n PE=2 SV=1	3	2	0.0336	72332.1	5.07
$83-2	sp|P11021|BIP_HUMAN Endoplasmic reticulum chaperone BiP OS=Homo sapiens OX=9606 GN=HSPA5 PE=1 SV=2	3	2	0.0336	72332.1	5.07
$84-1	sp|O14818|PSA7_HUMAN Proteasome subunit alpha type-7 OS=Homo sapiens OX=9606 GN=PSMA7 PE=1 SV=1	2	2	0.1008	27886.5	8.6
$84-2	sp|Q8TAA3|PSMA8_HUMAN Proteasome subunit alpha-type 8 OS=Homo sapiens OX=9606 GN=PSMA8 PE=2 SV=3	2	2	0.0977	28529.5	9.07
$84-3	tr|A0A087WYS6|A0A087WYS6_HUMAN Proteasome endopeptidase complex OS=Homo sapiens OX=9606 GN=PSMA8 PE=1 SV=1	2	2	0.1116	25040.5	8.91
$84-4	tr|Q05DH1|Q05DH1_HUMAN Proteasome subunit alpha type (Fragment) OS=Homo sapiens OX=9606 GN=PSMA7 PE=2 SV=1	2	2	0.105	26713.3	8.98
$84-5	tr|B0YJ74|B0YJ74_HUMAN Proteasome subunit alpha type OS=Homo sapiens OX=9606 GN=PSMA8 PE=3 SV=1	2	2	0.1179	23802.8	9.14
$84-6	tr|A0A0K0K1K4|A0A0K0K1K4_HUMAN Proteasome subunit alpha type OS=Homo sapiens OX=9606 GN=HEL-S-276 PE=2 SV=1	2	2	0.1008	27886.5	8.6
$85-1	sp|O94906|PRP6_HUMAN Pre-mRNA-processing factor 6 OS=Homo sapiens OX=9606 GN=PRPF6 PE=1 SV=1	2	2	0.0138	106924	8.49
$86-1	sp|O95171|SCEL_HUMAN Sciellin OS=Homo sapiens OX=9606 GN=SCEL PE=1 SV=2	2	2	0.0145	77550.8	9.42
$87-1	sp|P07814|SYEP_HUMAN Bifunctional glutamate/proline--tRNA ligase OS=Homo sapiens OX=9606 GN=EPRS PE=1 SV=5	2	2	0.0165	170589	7.02
$88-1	sp|P14866|HNRPL_HUMAN Heterogeneous nuclear ribonucleoprotein L OS=Homo sapiens OX=9606 GN=HNRNPL PE=1 SV=2	2	2	0.0255	64132.1	8.46
$88-2	tr|M0R1W6|M0R1W6_HUMAN Heterogeneous nuclear ribonucleoprotein L (Fragment) OS=Homo sapiens OX=9606 GN=HNRNPL PE=1 SV=1	2	2	0.0682	24271.2	7
$88-3	tr|Q6NTA2|Q6NTA2_HUMAN HNRNPL protein (Fragment) OS=Homo sapiens OX=9606 GN=HNRNPL PE=2 SV=2	2	2	0.0262	61926.4	7.07
$88-4	tr|B2R959|B2R959_HUMAN cDNA, FLJ94229, highly similar to Homo sapiens heterogeneous nuclear ribonucleoprotein L (HNRPL),mRNA OS=Homo sapiens OX=9606 PE=2 SV=1	2	2	0.0269	60248.6	6.65
$88-5	tr|M0QYL7|M0QYL7_HUMAN Heterogeneous nuclear ribonucleoprotein L (Fragment) OS=Homo sapiens OX=9606 GN=HNRNPL PE=1 SV=1	2	2	0.0758	21891.5	6.35
$88-6	tr|M0QXS5|M0QXS5_HUMAN Heterogeneous nuclear ribonucleoprotein L (Fragment) OS=Homo sapiens OX=9606 GN=HNRNPL PE=1 SV=1	2	2	0.0283	58361.9	6.33
$89-1	sp|P20742|PZP_HUMAN Pregnancy zone protein OS=Homo sapiens OX=9606 GN=PZP PE=1 SV=4	2	2	0.0128	163861	5.97
$89-2	tr|B2R950|B2R950_HUMAN cDNA, FLJ94213, highly similar to Homo sapiens pregnancy-zone protein (PZP), mRNA OS=Homo sapiens OX=9606 PE=2 SV=1	2	2	0.0128	163869	5.97
$90-1	sp|P22314|UBA1_HUMAN Ubiquitin-like modifier-activating enzyme 1 OS=Homo sapiens OX=9606 GN=UBA1 PE=1 SV=3	2	2	0.0246	117848	5.49
$90-2	tr|B4DL67|B4DL67_HUMAN cDNA FLJ53392, highly similar to Ubiquitin-activating enzyme E1 OS=Homo sapiens OX=9606 PE=2 SV=1	2	2	0.0431	68107.3	6.01
$90-3	tr|B3KUJ2|B3KUJ2_HUMAN cDNA FLJ40024 fis, clone STOMA2007745, highly similar to UBIQUITIN-ACTIVATING ENZYME E1 OS=Homo sapiens OX=9606 PE=2 SV=1	2	2	0.0514	56898.1	5.94
$90-4	tr|A0A024R1A3|A0A024R1A3_HUMAN Testicular secretory protein Li 63 OS=Homo sapiens OX=9606 GN=UBE1 PE=2 SV=1	2	2	0.0246	117848	5.49
$90-5	tr|Q5JRR6|Q5JRR6_HUMAN Ubiquitin-like modifier-activating enzyme 1 OS=Homo sapiens OX=9606 GN=UBA1 PE=1 SV=1	2	2	0.0514	56851	5.82
$90-6	tr|B4DDE4|B4DDE4_HUMAN cDNA FLJ54582, highly similar to Ubiquitin-activating enzyme E1 OS=Homo sapiens OX=9606 PE=2 SV=1	2	2	0.0456	64729.7	5.78
$91-1	sp|P27824|CALX_HUMAN Calnexin OS=Homo sapiens OX=9606 GN=CANX PE=1 SV=2	2	2	0.0405	67567.5	4.47
$92-1	sp|P62269|RS18_HUMAN 40S ribosomal protein S18 OS=Homo sapiens OX=9606 GN=RPS18 PE=1 SV=3	2	2	0.0921	17718.5	10.99
$93-1	sp|P62826|RAN_HUMAN GTP-binding nuclear protein Ran OS=Homo sapiens OX=9606 GN=RAN PE=1 SV=3	2	2	0.1019	24422.8	7.01
$93-2	tr|B5MDF5|B5MDF5_HUMAN GTP-binding nuclear protein Ran OS=Homo sapiens OX=9606 GN=RAN PE=1 SV=1	2	2	0.0944	26223.9	6.5
$93-3	tr|H0YFC6|H0YFC6_HUMAN GTP-binding nuclear protein Ran (Fragment) OS=Homo sapiens OX=9606 GN=RAN PE=1 SV=1	2	2	0.2136	11568.2	10.34
$93-4	tr|J3KQE5|J3KQE5_HUMAN GTP-binding nuclear protein Ran (Fragment) OS=Homo sapiens OX=9606 GN=RAN PE=1 SV=1	2	2	0.094	26815.7	9.62
$94-1	sp|Q06210|GFPT1_HUMAN Glutamine--fructose-6-phosphate aminotransferase [isomerizing] 1 OS=Homo sapiens OX=9606 GN=GFPT1 PE=1 SV=3	2	2	0.0243	78805.5	6.66
$95-1	sp|Q12906|ILF3_HUMAN Interleukin enhancer-binding factor 3 OS=Homo sapiens OX=9606 GN=ILF3 PE=1 SV=3	2	2	0.019	95337.3	8.86
$95-2	tr|F4ZW64|F4ZW64_HUMAN NF90a OS=Homo sapiens OX=9606 PE=2 SV=1	2	2	0.0242	75959.8	7.95
$95-3	tr|A8K590|A8K590_HUMAN cDNA FLJ77456, highly similar to Homo sapiens interleukin enhancer binding factor 3, 90kDa (ILF3), transcript variant 2, mRNA OS=Homo sapiens OX=9606 PE=2 SV=1	2	2	0.0242	76049.9	7.62
$95-4	tr|A0A024R7C7|A0A024R7C7_HUMAN Interleukin enhancer binding factor 3, 90kDa, isoform CRA_d OS=Homo sapiens OX=9606 GN=ILF3 PE=4 SV=1	2	2	0.019	95337.3	8.86
$95-5	tr|F4ZW65|F4ZW65_HUMAN NF90b OS=Homo sapiens OX=9606 PE=2 SV=1	2	2	0.0241	76471.5	8.47
$95-6	tr|F4ZW66|F4ZW66_HUMAN NF110b OS=Homo sapiens OX=9606 PE=2 SV=1	2	2	0.0189	95776.7	8.9
$96-1	sp|Q14697|GANAB_HUMAN Neutral alpha-glucosidase AB OS=Homo sapiens OX=9606 GN=GANAB PE=1 SV=3	2	2	0.0254	106873	5.74
$96-2	tr|F5H6X6|F5H6X6_HUMAN Neutral alpha-glucosidase AB OS=Homo sapiens OX=9606 GN=GANAB PE=1 SV=1	2	2	0.0283	96215.3	5.43
$96-3	tr|E9PKU7|E9PKU7_HUMAN Neutral alpha-glucosidase AB OS=Homo sapiens OX=9606 GN=GANAB PE=1 SV=1	2	2	0.0282	96542.7	5.58
$96-4	tr|A0A024R592|A0A024R592_HUMAN Glucosidase, alpha neutral AB, isoform CRA_b OS=Homo sapiens OX=9606 GN=GANAB PE=3 SV=1	2	2	0.0283	96188.3	5.5
$96-5	tr|V9HWJ0|V9HWJ0_HUMAN Epididymis secretory sperm binding protein Li 164nA OS=Homo sapiens OX=9606 GN=HEL-S-164nA PE=2 SV=1	2	2	0.0254	106873	5.74
$96-6	tr|B4DIW2|B4DIW2_HUMAN cDNA FLJ54035, highly similar to Neutral alpha-glucosidase AB OS=Homo sapiens OX=9606 PE=2 SV=1	2	2	0.0289	93990.8	5.54
$96-7	tr|B4DJ30|B4DJ30_HUMAN cDNA FLJ61290, highly similar to Neutral alpha-glucosidase AB OS=Homo sapiens OX=9606 PE=2 SV=1	2	2	0.0241	112925	5.68
$96-8	tr|B4DZ53|B4DZ53_HUMAN cDNA FLJ59643, highly similar to Neutral alpha-glucosidase AB OS=Homo sapiens OX=9606 PE=2 SV=1	2	2	0.0282	96526.6	5.62
$96-9	tr|B4DSM6|B4DSM6_HUMAN cDNA FLJ54057, highly similar to Neutral alpha-glucosidase AB OS=Homo sapiens OX=9606 PE=2 SV=1	2	2	0.0283	96284.4	5.47
$97-1	sp|Q15149|PLEC_HUMAN Plectin OS=Homo sapiens OX=9606 GN=PLEC PE=1 SV=3	2	2	0.0041	531784	5.74
$98-1	sp|Q15363|TMED2_HUMAN Transmembrane emp24 domain-containing protein 2 OS=Homo sapiens OX=9606 GN=TMED2 PE=1 SV=1	2	2	0.0697	22761	5.08
$98-2	tr|B4DP27|B4DP27_HUMAN cDNA FLJ52153, highly similar to Transmembrane emp24 domain-containing protein 2 OS=Homo sapiens OX=9606 PE=2 SV=1	2	2	0.0828	19259.1	5.59
$98-3	tr|F5GX39|F5GX39_HUMAN Transmembrane emp24 domain-containing protein 2 OS=Homo sapiens OX=9606 GN=TMED2 PE=1 SV=1	2	2	0.1207	13630.7	5.91
$98-4	tr|B4E020|B4E020_HUMAN cDNA FLJ52154, moderately similar to Transmembrane emp24 domain-containing protein 2 OS=Homo sapiens OX=9606 PE=2 SV=1	2	2	0.0927	17076.5	4.8
$98-5	tr|Q6FHT8|Q6FHT8_HUMAN RNP24 protein OS=Homo sapiens OX=9606 GN=RNP24 PE=2 SV=1	2	2	0.0697	22761	5.08
$99-1	sp|Q86UQ4|ABCAD_HUMAN ATP-binding cassette sub-family A member 13 OS=Homo sapiens OX=9606 GN=ABCA13 PE=2 SV=3	2	2	0.003	576152	6.01
$99-2	tr|A0A0A0MT16|A0A0A0MT16_HUMAN ATP-binding cassette sub-family A member 13 OS=Homo sapiens OX=9606 GN=ABCA13 PE=1 SV=1	2	2	0.003	576153	5.99
$100-1	sp|Q9P225|DYH2_HUMAN Dynein heavy chain 2, axonemal OS=Homo sapiens OX=9606 GN=DNAH2 PE=2 SV=3	2	2	0.0036	507692	5.98
$101-1	sp|Q9Y6V0|PCLO_HUMAN Protein piccolo OS=Homo sapiens OX=9606 GN=PCLO PE=1 SV=5	2	2	0.0031	560693	6.07
$101-2	tr|A4D1A8|A4D1A8_HUMAN Similar to Piccolo protein (Aczonin) OS=Homo sapiens OX=9606 GN=LOC392742 PE=4 SV=1	2	2	0.0043	411156	5.26
$102-1	tr|A0A024R0F1|A0A024R0F1_HUMAN Transcription termination factor, RNA polymerase II, isoform CRA_a OS=Homo sapiens OX=9606 GN=TTF2 PE=4 SV=1	2	2	0.0103	129587	8.63
$102-2	sp|Q9UNY4|TTF2_HUMAN Transcription termination factor 2 OS=Homo sapiens OX=9606 GN=TTF2 PE=1 SV=2	2	2	0.0103	129587	8.63
$103-1	tr|A0A087WYC1|A0A087WYC1_HUMAN Heat shock 70 kDa protein 4 OS=Homo sapiens OX=9606 GN=HSPA4 PE=1 SV=1	2	2	0.0358	78605.1	5.1
$103-2	sp|P34932|HSP74_HUMAN Heat shock 70 kDa protein 4 OS=Homo sapiens OX=9606 GN=HSPA4 PE=1 SV=4	2	2	0.0298	94329.9	5.11
$103-3	tr|B4DH02|B4DH02_HUMAN cDNA FLJ50510, highly similar to Heat shock 70 kDa protein 4 OS=Homo sapiens OX=9606 PE=2 SV=1	2	2	0.0298	94359.9	5.11
$103-4	tr|B4DIZ3|B4DIZ3_HUMAN cDNA FLJ52593, highly similar to Heat shock 70 kDa protein 4 OS=Homo sapiens OX=9606 PE=2 SV=1	2	2	0.0347	81453.5	5.04
$103-5	tr|B4DUS3|B4DUS3_HUMAN cDNA FLJ50691, highly similar to Heat shock 70 kDa protein 4 OS=Homo sapiens OX=9606 PE=2 SV=1	2	2	0.034	83154.3	4.99
$103-6	tr|V9HW33|V9HW33_HUMAN Epididymis secretory sperm binding protein Li 5a OS=Homo sapiens OX=9606 GN=HEL-S-5a PE=2 SV=1	2	2	0.0298	94298.9	5.18
$103-7	tr|B4DT47|B4DT47_HUMAN cDNA FLJ54507, highly similar to Heat shock 70 kDa protein 4 OS=Homo sapiens OX=9606 PE=2 SV=1	2	2	0.0365	77363.6	4.99
$103-8	tr|Q59GF8|Q59GF8_HUMAN Heat shock 70kDa protein 4 isoform a variant (Fragment) OS=Homo sapiens OX=9606 PE=2 SV=1	2	2	0.032	88004.1	5.44
$104-1	tr|A0A0A0MTP6|A0A0A0MTP6_HUMAN Phosphatidylinositol 3,4,5-trisphosphate 5-phosphatase 2 OS=Homo sapiens OX=9606 GN=INPPL1 PE=1 SV=1	2	2	0.0105	126525	9.11
$104-2	sp|O15357|SHIP2_HUMAN Phosphatidylinositol 3,4,5-trisphosphate 5-phosphatase 2 OS=Homo sapiens OX=9606 GN=INPPL1 PE=1 SV=2	2	2	0.0095	138597	6.1
$105-1	tr|A0A0A0MTS7|A0A0A0MTS7_HUMAN Titin OS=Homo sapiens OX=9606 GN=TTN PE=1 SV=1	2	2	0.0005	3.99461e+06	6.05
$105-2	tr|D3DPG0|D3DPG0_HUMAN Titin, isoform CRA_a OS=Homo sapiens OX=9606 GN=TTN PE=4 SV=1	2	2	0.0005	3.88122e+06	6.04
$105-3	tr|C0JYZ2|C0JYZ2_HUMAN Titin OS=Homo sapiens OX=9606 GN=TTN PE=4 SV=1	2	2	0.0006	3.71367e+06	6.16
$105-4	sp|Q8WZ42|TITIN_HUMAN Titin OS=Homo sapiens OX=9606 GN=TTN PE=1 SV=4	2	2	0.0006	3.81598e+06	6.02
$106-1	tr|A0A0K0K1H8|A0A0K0K1H8_HUMAN Epididymis secretory sperm binding protein Li 71p OS=Homo sapiens OX=9606 GN=HEL-S-71p PE=2 SV=1	2	2	0.0172	77079.1	6.97
$106-2	tr|B4DI57|B4DI57_HUMAN cDNA FLJ54111, highly similar to Serotransferrin OS=Homo sapiens OX=9606 PE=2 SV=1	2	2	0.021	63436.5	6.95
$106-3	tr|Q53H26|Q53H26_HUMAN Transferrin variant (Fragment) OS=Homo sapiens OX=9606 PE=2 SV=1	2	2	0.0172	77079.1	6.68
$106-4	tr|B4E1B2|B4E1B2_HUMAN cDNA FLJ53691, highly similar to Serotransferrin OS=Homo sapiens OX=9606 PE=2 SV=1	2	2	0.0177	74831.4	6.81
$106-5	tr|B4DHZ6|B4DHZ6_HUMAN Transferrin, isoform CRA_c OS=Homo sapiens OX=9606 GN=TF PE=2 SV=1	2	2	0.0283	47387.4	6.67
$106-6	tr|Q06AH7|Q06AH7_HUMAN Transferrin OS=Homo sapiens OX=9606 GN=TF PE=2 SV=1	2	2	0.0172	76959	6.97
$106-7	sp|P02787|TRFE_HUMAN Serotransferrin OS=Homo sapiens OX=9606 GN=TF PE=1 SV=3	2	2	0.0172	77063.1	6.81
$107-1	tr|A0A0K0K1K1|A0A0K0K1K1_HUMAN Glyceraldehyde-3-phosphate dehydrogenase OS=Homo sapiens OX=9606 GN=HEL-S-278 PE=2 SV=1	2	2	0.0441	44500.7	8.39
$107-2	sp|O14556|G3PT_HUMAN Glyceraldehyde-3-phosphate dehydrogenase, testis-specific OS=Homo sapiens OX=9606 GN=GAPDHS PE=1 SV=2	2	2	0.0441	44500.7	8.39
$108-1	tr|A0A0S2Z4C3|A0A0S2Z4C3_HUMAN Fumarate hydratase isoform 1 (Fragment) OS=Homo sapiens OX=9606 GN=FH PE=2 SV=1	2	2	0.0235	54636.4	8.85
$108-2	sp|P07954|FUMH_HUMAN Fumarate hydratase, mitochondrial OS=Homo sapiens OX=9606 GN=FH PE=1 SV=3	2	2	0.0235	54636.4	8.85
$109-1	tr|A0A1S5UZ07|A0A1S5UZ07_HUMAN Talin-1 OS=Homo sapiens OX=9606 GN=TLN1 PE=2 SV=1	2	2	0.007	271417	5.8
$109-2	sp|Q9Y490|TLN1_HUMAN Talin-1 OS=Homo sapiens OX=9606 GN=TLN1 PE=1 SV=3	2	2	0.0071	269764	5.77
$110-1	tr|A0A2P9AK13|A0A2P9AK13_HUMAN Transcription termination factor OS=Homo sapiens OX=9606 GN=rho PE=4 SV=1	2	2	0.0403	47269	6.38
$111-1	tr|A0A2P9ARL1|A0A2P9ARL1_HUMAN Membrane-bound ATP synthase, F1 sector, beta-subunit OS=Homo sapiens OX=9606 GN=atpD PE=4 SV=1	2	2	0.0476	55133.3	5.65
$112-1	tr|A0A2P9AVW5|A0A2P9AVW5_HUMAN 30S ribosomal subunit protein S3 OS=Homo sapiens OX=9606 GN=rpsC PE=4 SV=1	2	2	0.0622	27273.3	10
$113-1	tr|A8K134|A8K134_HUMAN cDNA FLJ75245, highly similar to Homo sapiens carbamoyl-phosphate synthetase 1, mitochondrial (CPS1), mRNA OS=Homo sapiens OX=9606 PE=2 SV=1	2	2	0.0133	164867	6.3
$113-2	tr|Q5R208|Q5R208_HUMAN Carbamoylphosphate synthetase I OS=Homo sapiens OX=9606 GN=CPS1 PE=2 SV=1	2	2	0.0133	164906	6.3
$113-3	sp|P31327|CPSM_HUMAN Carbamoyl-phosphate synthase [ammonia], mitochondrial OS=Homo sapiens OX=9606 GN=CPS1 PE=1 SV=2	2	2	0.0133	164938	6.3
$113-4	tr|Q5R206|Q5R206_HUMAN Carbamoylphosphate synthetase I OS=Homo sapiens OX=9606 GN=CPS1 PE=2 SV=1	2	2	0.0133	164876	6.26
$113-5	tr|A0A024R454|A0A024R454_HUMAN Carbamoyl-phosphate synthetase 1, mitochondrial, isoform CRA_a OS=Homo sapiens OX=9606 GN=CPS1 PE=3 SV=1	2	2	0.0133	164938	6.3
$113-6	tr|Q5R210|Q5R210_HUMAN Carbamoylphosphate synthetase I OS=Homo sapiens OX=9606 GN=CPS1 PE=2 SV=1	2	2	0.0133	164895	6.3
$113-7	tr|Q5R209|Q5R209_HUMAN Carbamoylphosphate synthetase I OS=Homo sapiens OX=9606 GN=CPS1 PE=2 SV=1	2	2	0.0159	138401	5.96
$114-1	tr|A8K4A8|A8K4A8_HUMAN cDNA FLJ76156, highly similar to Homo sapiens aspartyl-tRNA synthetase 2 (DARS2), mRNA OS=Homo sapiens OX=9606 PE=2 SV=1	2	2	0.0186	73573.9	7.93
$114-2	sp|Q6PI48|SYDM_HUMAN Aspartate--tRNA ligase, mitochondrial OS=Homo sapiens OX=9606 GN=DARS2 PE=1 SV=1	2	2	0.0186	73561.8	8.19
$114-3	tr|A0A024R8Z9|A0A024R8Z9_HUMAN Aspartyl-tRNA synthetase 2 (Mitochondrial), isoform CRA_b OS=Homo sapiens OX=9606 GN=DARS2 PE=3 SV=1	2	2	0.0186	73561.8	8.19
$115-1	tr|B1AHC9|B1AHC9_HUMAN X-ray repair cross-complementing protein 6 OS=Homo sapiens OX=9606 GN=XRCC6 PE=1 SV=1	2	2	0.0268	64282.8	9.32
$115-2	tr|B4E356|B4E356_HUMAN cDNA FLJ54993, highly similar to ATP-dependent DNA helicase 2 subunit 1 (EC 3.6.1.-) OS=Homo sapiens OX=9606 PE=2 SV=1	2	2	0.0315	54451.5	8.95
$115-3	tr|A0A024R1N4|A0A024R1N4_HUMAN X-ray repair complementing defective repair in Chinese hamster cells 6 (Ku autoantigen, 70kDa), isoform CRA_a OS=Homo sapiens OX=9606 GN=XRCC6 PE=4 SV=1	2	2	0.0246	69842.2	6.23
$115-4	sp|P12956|XRCC6_HUMAN X-ray repair cross-complementing protein 6 OS=Homo sapiens OX=9606 GN=XRCC6 PE=1 SV=2	2	2	0.0246	69842.2	6.23
$115-5	tr|B4DE32|B4DE32_HUMAN cDNA FLJ53970, highly similar to ATP-dependent DNA helicase 2 subunit 1 (EC3.6.1.-) OS=Homo sapiens OX=9606 PE=2 SV=1	2	2	0.0268	64239.7	9.28
$115-6	tr|B2RDN9|B2RDN9_HUMAN cDNA, FLJ96699, highly similar to Homo sapiens thyroid autoantigen 70kDa (Ku antigen) (G22P1), mRNA OS=Homo sapiens OX=9606 PE=2 SV=1	2	2	0.0246	69784.1	6.27
$116-1	tr|B3KTA3|B3KTA3_HUMAN Fascin OS=Homo sapiens OX=9606 PE=2 SV=1	2	2	0.0424	52275.9	7.57
$116-2	sp|Q16658|FSCN1_HUMAN Fascin OS=Homo sapiens OX=9606 GN=FSCN1 PE=1 SV=3	2	2	0.0406	54529.3	6.84
$117-1	tr|B3KXQ5|B3KXQ5_HUMAN cDNA FLJ45854 fis, clone OCBBF2024589, highly similar to Dihydropyrimidinase-related protein 1 OS=Homo sapiens OX=9606 PE=2 SV=1	2	2	0.0315	62213.1	6.55
$117-2	sp|Q14194|DPYL1_HUMAN Dihydropyrimidinase-related protein 1 OS=Homo sapiens OX=9606 GN=CRMP1 PE=1 SV=1	2	2	0.0315	62183.1	6.55
$117-3	tr|B3KV96|B3KV96_HUMAN cDNA FLJ16285 fis, clone OCBBF2004038, highly similar to Dihydropyrimidinase-related protein 1 OS=Homo sapiens OX=9606 PE=2 SV=1	2	2	0.0318	61442.2	6.38
$117-4	tr|E9PD68|E9PD68_HUMAN Dihydropyrimidinase-related protein 1 OS=Homo sapiens OX=9606 GN=CRMP1 PE=1 SV=1	2	2	0.0316	62028.9	6.26
$117-5	tr|X5DQV1|X5DQV1_HUMAN Collapsin response mediator protein 1 isoform B (Fragment) OS=Homo sapiens OX=9606 GN=CRMP1 PE=2 SV=1	2	2	0.0275	70906.4	6.27
$117-6	tr|B3KT07|B3KT07_HUMAN Collapsin response mediator protein 1, isoform CRA_d OS=Homo sapiens OX=9606 GN=CRMP1 PE=2 SV=1	2	2	0.0354	55288.2	6.51
$117-7	tr|X5DNI1|X5DNI1_HUMAN Collapsin response mediator protein 1 isoform A (Fragment) OS=Homo sapiens OX=9606 GN=CRMP1 PE=2 SV=1	2	2	0.0262	74261	6.39
$118-1	tr|B4DE36|B4DE36_HUMAN Glucose-6-phosphate isomerase OS=Homo sapiens OX=9606 PE=2 SV=1	2	2	0.0245	60185.1	8.18
$118-2	tr|A0A1W6AYU6|A0A1W6AYU6_HUMAN Glucose-6-phosphate isomerase OS=Homo sapiens OX=9606 PE=2 SV=1	2	2	0.0233	63353.6	8.42
$118-3	sp|P06744|G6PI_HUMAN Glucose-6-phosphate isomerase OS=Homo sapiens OX=9606 GN=GPI PE=1 SV=4	2	2	0.0233	63146.4	8.42
$118-4	tr|K7EQ48|K7EQ48_HUMAN Glucose-6-phosphate isomerase OS=Homo sapiens OX=9606 GN=GPI PE=1 SV=2	2	2	0.0274	53401.3	8.79
$118-5	tr|A0A0A0MTS2|A0A0A0MTS2_HUMAN Glucose-6-phosphate isomerase (Fragment) OS=Homo sapiens OX=9606 GN=GPI PE=1 SV=1	2	2	0.0227	64824.3	9.1
$119-1	tr|B4DEG4|B4DEG4_HUMAN cDNA FLJ60435, highly similar to Heterogeneous nuclear ribonucleoprotein M OS=Homo sapiens OX=9606 PE=2 SV=1	2	2	0.0574	39185.4	9.16
$119-2	sp|P52272|HNRPM_HUMAN Heterogeneous nuclear ribonucleoprotein M OS=Homo sapiens OX=9606 GN=HNRNPM PE=1 SV=3	2	2	0.0288	77514.9	8.84
$119-3	tr|M0R2T0|M0R2T0_HUMAN Heterogeneous nuclear ribonucleoprotein M (Fragment) OS=Homo sapiens OX=9606 GN=HNRNPM PE=1 SV=1	2	2	0.0588	38225.5	9.07
$119-4	tr|M0R019|M0R019_HUMAN Heterogeneous nuclear ribonucleoprotein M (Fragment) OS=Homo sapiens OX=9606 GN=HNRNPM PE=1 SV=8	2	2	0.0597	37626.7	9.05
$119-5	tr|A0A087X0X3|A0A087X0X3_HUMAN Heterogeneous nuclear ribonucleoprotein M OS=Homo sapiens OX=9606 GN=HNRNPM PE=1 SV=1	2	2	0.0288	77568.9	8.89
$120-1	tr|B4DHX2|B4DHX2_HUMAN cDNA FLJ58181, highly similar to Homo sapiens ATP/GTP binding protein 1 (AGTPBP1), mRNA OS=Homo sapiens OX=9606 PE=2 SV=1	2	2	0.0187	72604.8	5.33
$120-2	sp|Q9UPW5|CBPC1_HUMAN Cytosolic carboxypeptidase 1 OS=Homo sapiens OX=9606 GN=AGTPBP1 PE=1 SV=3	2	2	0.0098	138447	5.78
$120-3	tr|J3KNS1|J3KNS1_HUMAN Cytosolic carboxypeptidase 1 OS=Homo sapiens OX=9606 GN=AGTPBP1 PE=1 SV=1	2	2	0.0094	143230	6.01
$121-1	tr|B4E0X8|B4E0X8_HUMAN cDNA FLJ61021, highly similar to Far upstream element-binding protein 1 OS=Homo sapiens OX=9606 PE=2 SV=1	2	2	0.0254	66231.1	7.13
$121-2	tr|B4DWL1|B4DWL1_HUMAN cDNA FLJ59240, highly similar to Far upstream element-binding protein 1 OS=Homo sapiens OX=9606 PE=2 SV=1	2	2	0.0249	69850.3	9.47
$121-3	tr|B4DT31|B4DT31_HUMAN cDNA FLJ53425, highly similar to Far upstream element-binding protein 1 OS=Homo sapiens OX=9606 PE=2 SV=1	2	2	0.0241	69864	6.88
$121-4	tr|A0A1Z1G4M2|A0A1Z1G4M2_HUMAN FUBP1 OS=Homo sapiens OX=9606 GN=FUBP1 PE=2 SV=1	2	2	0.0248	67602.6	7.7
$121-5	tr|E9PEB5|E9PEB5_HUMAN Far upstream element-binding protein 1 OS=Homo sapiens OX=9606 GN=FUBP1 PE=1 SV=1	2	2	0.0244	68903	7.73
$121-6	sp|Q96AE4|FUBP1_HUMAN Far upstream element-binding protein 1 OS=Homo sapiens OX=9606 GN=FUBP1 PE=1 SV=3	2	2	0.0248	67559.6	7.18
$122-1	tr|B4E3Q9|B4E3Q9_HUMAN cDNA FLJ59659, highly similar to Vinculin OS=Homo sapiens OX=9606 PE=2 SV=1	2	2	0.0205	100937	5.35
$122-2	tr|B3KXA2|B3KXA2_HUMAN cDNA FLJ45031 fis, clone BRAWH3018548, highly similar to Vinculin OS=Homo sapiens OX=9606 PE=2 SV=1	2	2	0.0189	110305	5.95
$122-3	sp|P18206|VINC_HUMAN Vinculin OS=Homo sapiens OX=9606 GN=VCL PE=1 SV=4	2	2	0.0168	123798	5.5
$122-4	tr|A0A024QZN4|A0A024QZN4_HUMAN Vinculin, isoform CRA_c OS=Homo sapiens OX=9606 GN=VCL PE=4 SV=1	2	2	0.0178	116721	5.83
$122-5	tr|V9HWK2|V9HWK2_HUMAN Epididymis luminal protein 114 OS=Homo sapiens OX=9606 GN=HEL114 PE=2 SV=1	2	2	0.0168	123798	5.5
$123-1	tr|B5BTY4|B5BTY4_HUMAN ATP-dependent RNA helicase DDX3X OS=Homo sapiens OX=9606 GN=DDX3X PE=2 SV=1	2	2	0.0347	73170.5	6.94
$123-2	tr|Q59GX6|Q59GX6_HUMAN DEAD/H (Asp-Glu-Ala-Asp/His) box polypeptide 3 variant (Fragment) OS=Homo sapiens OX=9606 PE=2 SV=1	2	2	0.0341	74578	7.72
$123-3	tr|Q5S4N1|Q5S4N1_HUMAN Uncharacterized protein (Fragment) OS=Homo sapiens OX=9606 PE=2 SV=1	2	2	0.0635	40186.7	7.9
$123-4	sp|O00571|DDX3X_HUMAN ATP-dependent RNA helicase DDX3X OS=Homo sapiens OX=9606 GN=DDX3X PE=1 SV=3	2	2	0.0347	73242.6	6.73
$123-5	tr|A0A0D9SG12|A0A0D9SG12_HUMAN ATP-dependent RNA helicase DDX3X OS=Homo sapiens OX=9606 GN=DDX3X PE=1 SV=1	2	2	0.0355	71540	6.94
$123-6	tr|A0A0D9SFB3|A0A0D9SFB3_HUMAN ATP-dependent RNA helicase DDX3X OS=Homo sapiens OX=9606 GN=DDX3X PE=1 SV=1	2	2	0.0359	70839.2	6.94
$123-7	tr|A0A0D9SF53|A0A0D9SF53_HUMAN ATP-dependent RNA helicase DDX3X OS=Homo sapiens OX=9606 GN=DDX3X PE=1 SV=1	2	2	0.0314	81476.1	8.29
$124-1	tr|B5MCT8|B5MCT8_HUMAN 40S ribosomal protein S9 OS=Homo sapiens OX=9606 GN=RPS9 PE=1 SV=1	2	2	0.1079	16627.5	11.06
$124-2	tr|C9JM19|C9JM19_HUMAN 40S ribosomal protein S9 OS=Homo sapiens OX=9606 GN=RPS9 PE=1 SV=1	2	2	0.0962	18400.4	10.34
$124-3	tr|A0A024R4M0|A0A024R4M0_HUMAN 40S ribosomal protein S9 OS=Homo sapiens OX=9606 GN=RPS9 PE=1 SV=1	2	2	0.0773	22591.1	10.66
$124-4	sp|P46781|RS9_HUMAN 40S ribosomal protein S9 OS=Homo sapiens OX=9606 GN=RPS9 PE=1 SV=3	2	2	0.0773	22591.1	10.66
$124-5	tr|B7Z732|B7Z732_HUMAN cDNA FLJ61636, highly similar to 40S ribosomal protein S9 OS=Homo sapiens OX=9606 PE=2 SV=1	2	2	0.0955	18563.9	10.81
$125-1	tr|B7Z2F4|B7Z2F4_HUMAN T-complex protein 1 subunit delta OS=Homo sapiens OX=9606 PE=2 SV=1	2	2	0.0617	42298.8	7.53
$125-2	tr|B7Z2Z8|B7Z2Z8_HUMAN T-complex protein 1 subunit delta OS=Homo sapiens OX=9606 PE=2 SV=1	2	2	0.0497	52300.3	6.17
$125-3	tr|B7Z9L0|B7Z9L0_HUMAN T-complex protein 1 subunit delta OS=Homo sapiens OX=9606 PE=2 SV=1	2	2	0.0497	52330.4	6.17
$125-4	tr|A8K3C3|A8K3C3_HUMAN T-complex protein 1 subunit delta OS=Homo sapiens OX=9606 PE=2 SV=1	2	2	0.0445	57951.6	7.97
$125-5	sp|P50991|TCPD_HUMAN T-complex protein 1 subunit delta OS=Homo sapiens OX=9606 GN=CCT4 PE=1 SV=4	2	2	0.0445	57923.6	7.96
$126-1	tr|D6RAF8|D6RAF8_HUMAN Heterogeneous nuclear ribonucleoprotein D0 (Fragment) OS=Homo sapiens OX=9606 GN=HNRNPD PE=1 SV=1	2	2	0.0995	23076.2	5.03
$126-2	sp|Q14103|HNRPD_HUMAN Heterogeneous nuclear ribonucleoprotein D0 OS=Homo sapiens OX=9606 GN=HNRNPD PE=1 SV=1	2	2	0.062	38433.7	7.61
$126-3	tr|B4DTC3|B4DTC3_HUMAN cDNA FLJ54150, highly similar to Heterogeneous nuclear ribonucleoprotein D0 OS=Homo sapiens OX=9606 PE=2 SV=1	2	2	0.0726	33611.8	8.62
$126-4	tr|D6RF44|D6RF44_HUMAN Heterogeneous nuclear ribonucleoprotein D0 (Fragment) OS=Homo sapiens OX=9606 GN=HNRNPD PE=1 SV=8	2	2	0.1982	12553.3	8.61
$126-5	tr|H0YA96|H0YA96_HUMAN Heterogeneous nuclear ribonucleoprotein D0 (Fragment) OS=Homo sapiens OX=9606 GN=HNRNPD PE=1 SV=1	2	2	0.1048	23811	9.6
$126-6	tr|Q12771|Q12771_HUMAN p37 AUF1 OS=Homo sapiens OX=9606 PE=2 SV=1	2	2	0.0769	31481.1	6.93
[truncated: 2,594 more rows]
